# Supplementary material for: Immunoproteomic Identification and Vaccine Assessment of Trypanosoma vivax Invariant Surface Glycoprotein
Source: Vaccines (Basel). 2026 Feb 28;14(3):226. doi: 10.3390/vaccines14030226 (PMC13030271; doi:10.3390/vaccines14030226)
Supplement: Supplementary file 1 [file vaccines-14-00226-s001.zip]

Archive with 5 entries (5 files):
- Table S1. Ab (-)  Proteins.xlsx
- Table S2. Ab (+) proteins.xlsx
- Table S3. GO - proteins - positive exclusive.xlsx
- Table S4. Positive exclusive - membrane proteins.xlsx
- vaccines-4125853-supplementary figures.pdf
