# Supplementary material for: Immunoproteomic Identification and Vaccine Assessment of Trypanosoma vivax Invariant Surface Glycoprotein
Source: Vaccines (Basel). 2026 Feb 28;14(3):226. doi: 10.3390/vaccines14030226 (PMC13030271; doi:10.3390/vaccines14030226)
Supplement: Supplementary file 1 [file vaccines-14-00226-s001.zip › Table S1. Ab (-) Proteins.xlsx]

## Sheet: negative
Accession	Description	Coverage [%]	# PSMs	# Peptides	# Unique Peptides	Score Sequest HT: Sequest HT	MW [kDa]	calc. pI
G0TRA2	Tubulin beta chain OS=Trypanosoma vivax (strain Y486) OX=1055687 GN=TVY486_0101140 PE=3 SV=1	63	112	21	20	368.43	49.6	4.83
	Sequence	Modifications	# Missed Cleavages	# Protein Groups	# Proteins	# PSMs	Theo. MH+ [Da]	Charge (by Search Engine): Sequest HT	m/z [Da] (by Search Engine): Sequest HT
	LAVNLVPFPR		0	1	2	17	1125.68	2	563.343
	SSVCDIPPK	1xCarbamidomethyl [C4]	0	1	2	10	1002.49	2	501.749
	YLTASALFR		0	1	1	9	1041.57	2	521.291
	FWEVISDEHGVDPTGTYQGDSDLQLER		0	1	2	8	3093.41	3	1031.81
	NSSYFIEWIPNNIK		0	1	2	8	1724.86	2	862.936
	GLSVPELTQQMFDAK		0	1	2	7	1663.84	2	832.421
	SVLIDLEPGTMDSVR		0	1	2	7	1631.83	2	816.419
	KLAVNLVPFPR		1	1	2	6	1253.77	2	627.39
	GHYTEGAELIDSVLDVCCK	2xCarbamidomethyl [C17; C18]	0	1	2	6	2165.98	2	1083.5
	FPGQLNSDLRK		1	1	2	5	1274.69	3	425.567
	IMMTFSIIPSPK		0	1	2	4	1364.73	2	682.869
	EIVCVQAGQCGNQIGSK	2xCarbamidomethyl [C4; C10]	0	1	2	3	1847.87	2	924.44
	VGEQFTAMFR		0	1	2	3	1185.57	2	593.29
	FPGQLNSDLR		0	1	2	3	1146.59	2	573.798
	EAESCDCLQGFQICHSLGGGTGSGMGTLLISK	3xCarbamidomethyl [C5; C7; C14]	0	1	2	2	3370.52	3	1124.18
	EVDEQMLNVQNK	1xOxidation [M6]	0	3	8	2	1462.68	2	731.846
	AGPYGQIFRPDNFIFGQSGAGNNWAK		0	1	2	2	2812.36	3	938.124
	MREIVCVQAGQCGNQIGSK	2xCarbamidomethyl [C6; C12]; 1xOxidation [M1]	1	1	2	2	2151.01	3	717.676
	MAVTFIGNNTCIQEMFR	1xCarbamidomethyl [C11]	0	1	2	1	2031.94	2	1016.48
	NMMQAADPR		0	1	2	1	1033.46	2	517.231
	VGEQFTAMFR	1xOxidation [M8]	0	1	2	1	1201.57	2	601.287
	SVLIDLEPGTMDSVR	1xOxidation [M11]	0	1	2	1	1647.83	2	824.415
	EAESCDCLQGFQICHSLGGGTGSGMGTLLISK	3xCarbamidomethyl [C5; C7; C14]; 1xOxidation [M25]	0	1	2	1	3386.51	3	1129.51
	EVDEQMLNVQNK		0	3	8	1	1446.69	2	723.847
	INVYFDEATGGR		0	1	2	1	1341.64	2	671.324
	IMMTFSIIPSPK	1xOxidation [M2]	0	1	2	1	1380.73	2	690.868
G0TRA1	Tubulin alpha chain OS=Trypanosoma vivax (strain Y486) OX=1055687 GN=TVY486_0101130 PE=3 SV=1	48	87	16	12	305.08	49.8	5.06
	Sequence	Modifications	# Missed Cleavages	# Protein Groups	# Proteins	# PSMs	Theo. MH+ [Da]	Charge (by Search Engine): Sequest HT	m/z [Da] (by Search Engine): Sequest HT
	AVFLDLEPTVVDEVR		0	1	3	16	1701.91	2	851.457
	QLFHPEQLISGK		0	1	9	15	1396.76	2	698.883
	TIQFVDWSPTGFK		0	1	1	10	1525.77	2	763.388
	TIGVEDDAFNTFFSETGAGK		0	1	3	9	2105.97	2	1053.49
	LIGQVVSSLTASLR		0	1	2	8	1443.85	2	722.429
	IHFVLTSYAPVISAEK		0	1	2	6	1774.97	2	887.992
	CGINYQPPTVVPGGDLAK	1xCarbamidomethyl [C1]	0	1	1	4	1885.95	2	943.478
	FDGALNVDLTEFQTNLVPYPR		0	4	27	3	2409.21	2	1205.11
	NLDIERPTYTNLNR		0	4	26	3	1718.88	3	573.632
	AVCMIANSTAIAEVFAR	1xCarbamidomethyl [C3]	0	1	1	3	1823.91	2	912.46
	EDIAALEK		0	2	11	2	888.467	2	444.737
	RNLDIERPTYTNLNR		1	4	25	2	1874.98	4	469.501
	EIVDLCLDR	1xCarbamidomethyl [C6]	0	1	3	2	1132.57	2	566.786
	AVCMIANSTAIAEVFAR	1xCarbamidomethyl [C3]; 1xOxidation [M4]	0	1	1	2	1839.91	2	920.459
	QLFHPEQLISGKEDAANNYAR		1	1	9	1	2401.19	3	801.068
	FDLMYSK		0	1	1	1	903.428	2	452.217
	AYHEQLSVSEISNAVFEPASMMTK	2xOxidation [M21; M22]	0	1	2	1	2701.25	3	901.089
G0UD39	Putative heat shock protein 70 OS=Trypanosoma vivax (strain Y486) OX=1055687 GN=TVY486_1112330 PE=3 SV=1	38	56	21	12	211.32	70.9	5.55
	Sequence	Modifications	# Missed Cleavages	# Protein Groups	# Proteins	# PSMs	Theo. MH+ [Da]	Charge (by Search Engine): Sequest HT	m/z [Da] (by Search Engine): Sequest HT
	DCHLLGTFDLSGIPPAPR	1xCarbamidomethyl [C2]	0	1	3	14	1965.99	3	656
	IINEPTAAAIAYGLDK		0	3	10	7	1659.9	3	553.969
	SQIFSTYADNQPGVHIQVFEGER		0	1	3	7	2622.26	3	874.757
	AVVTVPAYFNDSQR		0	2	3	3	1566.79	2	783.9
	GDDKPVIQVQFHGETK		0	2	3	3	1797.91	3	599.975
	FEELCGDLFR	1xCarbamidomethyl [C5]	0	1	1	2	1285.59	2	643.299
	KFSDSVVQADMK		1	2	2	2	1354.67	3	452.228
	AVHDVVLVGGSTR		0	1	2	2	1309.72	3	437.245
	VMQLVSDFFGGK		0	1	2	2	1327.67	2	664.34
	LVAHFTEEFK		0	1	2	2	1220.63	2	610.818
	MKEVAESYLGK		1	2	3	1	1254.64	3	418.885
	QKELEGVCTPIMTK	1xCarbamidomethyl [C8]	1	1	3	1	1633.83	3	545.281
	RAVHDVVLVGGSTR		1	1	2	1	1465.82	3	489.279
	NQVAMNPLNTVFDAK		0	2	3	1	1661.83	2	831.419
	NALENYAFSMK		0	1	3	1	1287.6	2	644.305
	SINPDEAVAYGAAVQAFILTGGK		0	1	2	1	2292.19	3	764.735
	TTPSYVAFTDTER		0	4	14	1	1487.7	2	744.354
	FSDSVVQADMK		0	2	2	1	1226.57	2	613.79
	FSDSVVQADMK	1xOxidation [M10]	0	2	2	1	1242.57	2	621.787
	DAGTIAGLEVLR		0	3	4	1	1214.67	2	607.84
	IINEPTAAAIAYGLDKVDDGK		1	1	2	1	2174.13	3	725.382
	LVAHFTEEFKR		1	1	2	1	1376.73	3	459.582
G0U809	Putative heat shock protein 83 OS=Trypanosoma vivax (strain Y486) OX=1055687 GN=TVY486_1010600 PE=3 SV=1	32	34	22	19	114.41	108.7	5.3
	Sequence	Modifications	# Missed Cleavages	# Protein Groups	# Proteins	# PSMs	Theo. MH+ [Da]	Charge (by Search Engine): Sequest HT	m/z [Da] (by Search Engine): Sequest HT
	GVVDSEDLPLNISR		0	3	15	4	1513.79	2	757.396
	HFSVEGQLEFR		0	3	12	4	1348.66	2	674.835
	EGVHFEESEEEK		0	1	4	2	1448.62	2	724.812
	EGVHFEESEEEKK		1	1	4	2	1576.71	4	394.934
	DVTKEEYASFYK		1	1	4	2	1479.7	2	740.353
	KLETSPFIEQAK		1	1	3	2	1390.76	2	695.882
	YQSLTNQSVLGDEPHLR		0	1	3	2	1956.98	3	652.997
	ALELFEELTENKEDYKK		2	1	3	2	2099.05	4	525.519
	VKEVTQEFVVQNK		1	1	4	1	1547.84	2	774.426
	TLTVEDSGIGMTK		0	1	3	1	1351.68	2	676.341
	EEYASFYK		0	1	4	1	1036.46	2	518.734
	EDQQEYLEER		0	1	4	1	1338.58	2	669.793
	ELISNSSDACDKIR	1xCarbamidomethyl [C10]	1	1	3	1	1607.77	3	536.595
	FHSSESGEEMTTLK		0	1	3	1	1582.71	3	528.24
	FHSSESGEEMTTLK	1xOxidation [M10]	0	1	3	1	1598.7	3	533.572
	FYEQFSK		0	2	7	1	948.446	2	474.727
	EVTQEFVVQNK		0	1	4	1	1320.68	2	660.843
	AISNDWEEQLATK		0	1	4	1	1504.73	2	752.869
	ADLVNNLGTIAR		0	1	3	1	1256.7	2	628.851
	CIYYVTGDSK	1xCarbamidomethyl [C1]	0	1	3	1	1205.55	2	603.279
	LETSPFIEQAK		0	1	3	1	1262.66	2	631.835
	LGLSLDDGDDEEEVAATPAAPADSSAGTSSMEQVD	1xOxidation [M31]	0	1	2	1	3466.48	3	1156.17
	LGLSLDDGDDEEEVAATPAAPADSSAGTSSMEQVD		0	1	2	1	3450.49	3	1150.84
	KKLETSPFIEQAK		2	1	3	1	1518.85	3	506.956
G0TUY1	Calreticulin OS=Trypanosoma vivax (strain Y486) OX=1055687 GN=TVY486_0404360 PE=3 SV=1	30	32	11	11	122.56	47.3	5
	Sequence	Modifications	# Missed Cleavages	# Protein Groups	# Proteins	# PSMs	Theo. MH+ [Da]	Charge (by Search Engine): Sequest HT	m/z [Da] (by Search Engine): Sequest HT
	KPEDWSEEEDGKWEAPTIPNPAYK		1	1	1	11	2816.3	4	704.831
	FYALSTEFPAPISNDNK		0	1	1	6	1913.93	3	638.647
	KPSDWVDDVTIADPEDKKPDDWDKEPESIVDPDAK		2	1	1	3	3994.87	4	999.473
	KPDDWDKEPESIVDPDAK		1	1	1	3	2083.98	3	695.332
	KPSDWVDDVTIADPEDK		0	1	1	2	1929.91	2	965.457
	ESGALEDDWDILPSK		0	1	1	2	1674.79	2	837.898
	MIPNPAYK		0	1	1	1	933.486	2	467.246
	SIDHWVVSK		0	1	1	1	1070.56	2	535.786
	EISDPEDKKPSDWVDDVTIADPEDK		1	1	1	1	2843.31	4	711.584
	ESGALEDDWDILPSKEISDPEDK		1	1	1	1	2588.19	3	863.4
	EVLELVEK		0	1	1	1	958.546	2	479.776
G0U0C0	Putative Golgi/lysosome glycoprotein 1 OS=Trypanosoma vivax (strain Y486) OX=1055687 GN=TVY486_0801260 PE=4 SV=1	28	30	14	14	108.25	66.7	5.43
	Sequence	Modifications	# Missed Cleavages	# Protein Groups	# Proteins	# PSMs	Theo. MH+ [Da]	Charge (by Search Engine): Sequest HT	m/z [Da] (by Search Engine): Sequest HT
	ETHATDVPVVVGLLPR		0	1	1	7	1702.95	3	568.321
	FVLESQDCTLAPPAGGVPDDIALEPVGNYGPK	1xCarbamidomethyl [C8]	0	1	1	6	3326.62	3	1109.55
	NAWVEVPSWETITSLK		0	1	1	3	1859.95	2	930.481
	TYDSNPVYYQIVSGKDEEGR		1	1	1	2	2320.07	3	774.029
	FYGFDLNTR		0	1	1	2	1132.54	2	566.774
	AKETHATDVPVVVGLLPR		1	1	1	2	1902.08	3	634.698
	SEFSIVFINTGTDGK		0	1	1	1	1614.8	2	807.904
	QNYIVSLAK		0	1	1	1	1035.58	2	518.295
	VHIGNEVTIK		0	1	1	1	1109.63	2	555.32
	TYDSNPVYYQIVSGK		0	1	1	1	1733.84	2	867.424
	DLAGGSLGAVSYR		0	1	1	1	1265.65	2	633.328
	LSEDFLAK		0	1	1	1	922.488	2	461.747
	IRPTDPVTR		0	1	1	1	1054.6	2	527.804
	IPGQSEYDYK		0	1	1	1	1199.56	2	600.282
F9WRV9	Glucose-regulated protein 78, putative OS=Trypanosoma vivax (strain Y486) OX=1055687 GN=TvY486_0030700 PE=3 SV=1	40	28	20	20	102.24	71.2	5.54
	Sequence	Modifications	# Missed Cleavages	# Protein Groups	# Proteins	# PSMs	Theo. MH+ [Da]	Charge (by Search Engine): Sequest HT	m/z [Da] (by Search Engine): Sequest HT
	GINPDEAVAYGAAVQAAVLTGESEVGGR		0	1	1	3	2701.34	3	901.122
	SQVFSTHADNQPGVLIQVYEGER		0	1	1	3	2574.26	3	858.758
	KSDIHEIVLVGGSTR		1	1	1	2	1610.89	3	537.634
	FLDENPNAEKEEYDAAR		1	1	1	2	2010.9	3	670.972
	VEVDSLTEGFDFSEK		0	1	1	2	1701.79	2	851.396
	IINEPTAAAIAYGLNK		0	1	1	2	1658.91	3	553.642
	MKEIAETYLGEK		1	1	1	1	1411.71	2	706.361
	SDIHEIVLVGGSTR		0	1	1	1	1482.79	3	494.935
	NTLESVTYSLR		0	1	1	1	1282.66	2	641.835
	NQLPQNPHNTIYTIK		0	1	1	1	1780.93	3	594.315
	NAVVTVPAYFNDAQR		0	1	1	1	1664.84	2	832.923
	VQQLISDFFGGK		0	1	1	1	1338.71	2	669.855
	EFTPEEVSAMVLQK		0	1	1	1	1607.8	2	804.404
	EKLQGVTNPIIQK		1	1	1	1	1467.85	3	489.955
	FELSGIPPAPR		0	1	4	1	1183.65	2	592.326
	DAGTIAGLNVVR		0	1	1	1	1185.66	2	593.334
	AYQAGGEKPQPMDDL	1xOxidation [M12]	0	1	1	1	1635.73	2	818.369
	LLSYEVVADR		0	1	1	1	1164.63	2	582.817
	LSEEEIER		0	1	1	1	1004.49	2	502.748
	LQGVTNPIIQK		0	1	1	1	1210.72	2	605.861
G0U5K6	Elongation factor 1-alpha OS=Trypanosoma vivax (strain Y486) OX=1055687 GN=TVY486_1002100 PE=3 SV=1	32	27	10	7	93.9	49.1	8.9
	Sequence	Modifications	# Missed Cleavages	# Protein Groups	# Proteins	# PSMs	Theo. MH+ [Da]	Charge (by Search Engine): Sequest HT	m/z [Da] (by Search Engine): Sequest HT
	SVFTIIDAPGHR		0	1	4	8	1312.7	2	656.854
	SIEMHHEQLAEATPGDNVGFNVK		0	1	2	3	2523.19	3	841.736
	SIEMHHEQLAEATPGDNVGFNVK	1xOxidation [M4]	0	1	2	2	2539.19	4	635.552
	GPTLLEALDMLEPPVRPSDKPLR	1xOxidation [M10]	0	1	2	2	2560.38	4	640.851
	GPTLLEALDMLEPPVRPSDKPLR		0	1	2	2	2544.39	3	848.802
	LPLQDVYK		0	2	7	2	975.551	2	488.279
	QTVAVGIIK		0	1	2	1	928.583	2	464.795
	VETGVMKPGDVVTFAPANVTTEVK		0	1	2	1	2489.3	2	1245.15
	VETGVMKPGDVVTFAPANVTTEVK	1xOxidation [M6]	0	1	2	1	2505.29	3	835.769
	YAWVLDK		0	2	9	1	894.472	2	447.739
	STATGHLIYK		0	1	4	1	1090.59	2	545.798
	FVPISGWQGDNMIEK		0	1	2	1	1720.84	2	860.922
	FVPISGWQGDNMIEK	1xOxidation [M12]	0	1	2	1	1736.83	2	868.92
	IGGIGTVPVGR		0	2	9	1	1025.61	2	513.308
G0U6P4	Clathrin heavy chain OS=Trypanosoma vivax (strain Y486) OX=1055687 GN=TVY486_1005990 PE=3 SV=1	16	23	22	22	71.79	191.1	6
	Sequence	Modifications	# Missed Cleavages	# Protein Groups	# Proteins	# PSMs	Theo. MH+ [Da]	Charge (by Search Engine): Sequest HT	m/z [Da] (by Search Engine): Sequest HT
	LVEAVQQTALPESEVTEEVSTTVR		0	1	1	2	2615.34	2	1308.18
	MDVSLQR		0	1	1	1	848.429	2	424.718
	IVLAETSLNK		0	1	1	1	1087.64	2	544.321
	LYVLTGNAPEK		0	1	1	1	1204.66	2	602.832
	LYQEAIETAAESK		0	1	1	1	1452.72	2	726.864
	NHSCVDSVIAAAER	1xCarbamidomethyl [C4]	0	1	1	1	1528.72	3	510.244
	NQLQNPELALR		0	1	1	1	1295.71	2	648.358
	QDPGIDNLANIR		0	1	1	1	1325.68	2	663.343
	VLHVNNEDWLAAAK		0	1	1	1	1579.82	3	527.279
	VLIMELPTAPK		0	1	1	1	1211.71	2	606.357
	VLEGNAGTFISTSIPTDPR		0	1	1	1	1975.01	2	988.012
	VVNVLLQR		0	1	1	1	940.594	2	470.801
	TPAVVGALIDCNVQEAFIK	1xCarbamidomethyl [C11]	0	1	1	1	2045.07	2	1023.04
	EAIDVLIR		0	1	1	1	928.546	2	464.776
	DVQPDGQTSLVIVDLEGR		0	1	1	1	1940.99	2	971
	FLTENEYYNPLVIGK		0	1	1	1	1799.92	2	900.464
	AGFSPNWR		0	1	1	1	934.453	2	467.73
	ILEINLK		0	1	1	1	842.535	2	421.771
	LSELEELLK		0	1	1	1	1073.61	2	537.308
	LNNLPEAVEAAQK		0	1	1	1	1396.74	2	698.875
	GCLSNELIEITSK	1xCarbamidomethyl [C2]	0	1	1	1	1463.74	2	732.374
	LALTLVR		0	1	1	1	785.524	2	393.266
G0U3C9	glycerol kinase OS=Trypanosoma vivax (strain Y486) OX=1055687 GN=TVY486_0906060 PE=3 SV=1	35	23	15	15	73.46	56.4	8.37
	Sequence	Modifications	# Missed Cleavages	# Protein Groups	# Proteins	# PSMs	Theo. MH+ [Da]	Charge (by Search Engine): Sequest HT	m/z [Da] (by Search Engine): Sequest HT
	SNSELFGYVGTHEAGVTEALR		0	1	1	5	2237.08	3	746.367
	TTGLPVSTYFSAFK		0	1	1	5	1518.78	2	759.896
	NTYGTGCFLLMNVGEEVR	1xCarbamidomethyl [C7]	0	1	1	1	2059.96	2	1030.49
	NGLLSTVAFQVGK		0	1	1	1	1333.75	2	667.377
	YVGSVDQGTTSTR		0	1	1	1	1370.65	2	685.831
	VAEEVGGGDLK		0	1	1	1	1073.55	2	537.277
	ETTIAWDAVTK		0	1	1	1	1234.63	2	617.819
	AIVWNDLR		0	1	1	1	986.542	2	493.775
	DASLNLSSLR		0	1	1	1	1075.57	2	538.29
	CIVGAIAELK	1xCarbamidomethyl [C1]	0	1	1	1	1073.6	2	537.304
	AYVTDVTNACR	1xCarbamidomethyl [C10]	0	1	1	1	1269.59	2	635.299
	IPECEQLAR	1xCarbamidomethyl [C4]	0	1	1	1	1115.55	2	558.278
	IPMGCLPEIR	1xCarbamidomethyl [C5]	0	1	1	1	1185.61	2	593.31
	GTIVGMTLK		0	1	1	1	919.528	2	460.267
	IEAIGITNQR		0	1	1	1	1114.62	2	557.814
G0U9N1	AMP-activated protein kinase glycogen-binding domain-containing protein OS=Trypanosoma vivax (strain Y486) OX=1055687 GN=TVY486_1118010 PE=4 SV=1	26	22	16	16	78.48	104.4	4.64
	Sequence	Modifications	# Missed Cleavages	# Protein Groups	# Proteins	# PSMs	Theo. MH+ [Da]	Charge (by Search Engine): Sequest HT	m/z [Da] (by Search Engine): Sequest HT
	ITPEEEEVPIDINDPWAGYK		0	1	1	3	2315.11	2	1158.06
	QGYCYLYK	1xCarbamidomethyl [C4]	0	1	1	2	1094.5	2	547.752
	KEDASDEYFPIVGENSTR		1	1	1	2	2056.95	2	1028.98
	VTELEQTEDEKDTVLHIR		1	1	1	2	2155.09	3	719.034
	IVQVPCGDGVAEAPTAADDTDR	1xCarbamidomethyl [C6]	0	1	1	2	2257.04	2	1129.03
	NVLTEGVPVR		0	1	1	1	1083.62	2	542.312
	VTYVPVR		0	1	1	1	833.488	2	417.248
	SVVTEPVVAGPPECESIK	1xCarbamidomethyl [C14]	0	1	1	1	1897.96	2	949.483
	STQNNVYEVIEDNCTLSYTPSVSDVGCCLR	3xCarbamidomethyl [C14; C27; C28]	0	1	1	1	3480.54	3	1160.85
	TCLCVLEKPIEPSAPEIHNLR	2xCarbamidomethyl [C2; C4]	0	1	1	1	2476.27	4	619.823
	ENELTDFDTEVVMENLR		0	1	1	1	2053.94	2	1027.48
	EVSSTEEFEVIEVGVR		0	1	1	1	1808.89	2	904.949
	LICCLQDVRPYEQR	2xCarbamidomethyl [C3; C4]	0	1	1	1	1849.9	3	617.305
	IKVEFTPIR		1	1	1	1	1102.66	2	551.834
	IEVTVTPVR		0	1	1	1	1013.6	2	507.303
	LASEDENRNVLTEGVPVR		1	1	1	1	1998.03	3	666.68
G0U6A4	Putative elongation factor 2 OS=Trypanosoma vivax (strain Y486) OX=1055687 GN=TVY486_1004580 PE=4 SV=1	27	21	18	5	63.39	91.3	6.06
	Sequence	Modifications	# Missed Cleavages	# Protein Groups	# Proteins	# PSMs	Theo. MH+ [Da]	Charge (by Search Engine): Sequest HT	m/z [Da] (by Search Engine): Sequest HT
	SLNVTLTAEER		0	2	2	2	1232.65	2	616.827
	SATITDDGENPHPLR		0	2	2	2	1622.78	3	541.597
	AILELQLDPEEAYQGFVK		0	2	2	2	2063.07	2	1032.04
	LWGDNFFDAK		0	2	2	1	1212.57	2	606.788
	NMSVIAHVDHGK		0	3	3	1	1307.65	3	436.556
	MVNFTVDEVR	1xMet-loss [N-Term]	0	2	2	1	1078.55	2	539.78
	NCDPNAPLMLYISK	1xCarbamidomethyl [C2]	0	2	2	1	1635.79	2	818.397
	VFYACCLTASPR	2xCarbamidomethyl [C5; C6]	0	1	1	1	1444.67	2	722.837
	YSVSPVVR		0	2	2	1	906.504	2	453.756
	YQEAVEDMPCGNVVGLVGVDK	1xCarbamidomethyl [C10]	0	2	2	1	2279.07	2	1140.04
	STLSDSLVGAAGIIK		0	2	2	1	1431.81	2	716.406
	SQANALVLSIR		0	2	2	1	1171.68	2	586.343
	FEWDVAEAR		0	1	1	1	1122.52	2	561.764
	ETVTDVSSIQCLSK	1xCarbamidomethyl [C11]	0	1	1	1	1566.77	2	783.887
	ISEPVVSFR		0	1	1	1	1033.57	2	517.287
	IRPVVFINK		0	2	2	1	1085.68	2	543.345
	GPNVVVDVTK		0	1	1	1	1027.58	2	514.293
	GGGQIIPTAR		0	2	4	1	969.548	2	485.278
G0U5T7	phosphopyruvate hydratase OS=Trypanosoma vivax (strain Y486) OX=1055687 GN=TVY486_1002910 PE=3 SV=1	40	21	16	16	75.48	46.9	5.99
	Sequence	Modifications	# Missed Cleavages	# Protein Groups	# Proteins	# PSMs	Theo. MH+ [Da]	Charge (by Search Engine): Sequest HT	m/z [Da] (by Search Engine): Sequest HT
	SGETEDTYIADLVVGLGSGQIK		0	1	2	3	2252.13	2	1126.57
	IEEELGVHAK		0	1	2	2	1124.59	2	562.801
	INQIGTITEAIEASK		0	1	2	2	1587.86	2	794.433
	YGQDAVNVGDEGGFAPPIR		0	1	1	2	1961.94	2	981.473
	NVNDVLGPALVGK		0	1	1	1	1295.73	2	648.369
	NVNDVLGPALVGKDEQQQQVLDK		1	1	1	1	2507.31	3	836.443
	QYNLTFK		0	1	1	1	913.478	2	457.243
	YIASLADTK		0	1	1	1	981.525	2	491.267
	TQIVGDDLTVTNVER		0	1	1	1	1659.85	2	830.429
	ACNALLLK	1xCarbamidomethyl [C2]	0	1	2	1	902.513	2	451.76
	AAVPSGASTGVYEACELR	1xCarbamidomethyl [C15]	0	1	1	1	1837.87	2	919.442
	AAVPSGASTGVYEACELRDEDK	1xCarbamidomethyl [C15]	1	1	1	1	2325.07	3	775.691
	AAVPSGASTGVYEACELRDEDKK	1xCarbamidomethyl [C15]	2	1	1	1	2453.16	4	614.045
	ATSFSEALR		0	1	1	1	981.5	2	491.254
	LMLDLDGTPNK		0	1	1	1	1216.62	2	608.817
	KYGQDAVNVGDEGGFAPPIR		1	1	1	1	2090.03	3	697.349
G0TX42	Putative heat shock 70 kDa protein, mitochondrial OS=Trypanosoma vivax (strain Y486) OX=1055687 GN=TVY486_0603230 PE=3 SV=1	28	20	13	12	77.57	70.9	5.94
	Sequence	Modifications	# Missed Cleavages	# Protein Groups	# Proteins	# PSMs	Theo. MH+ [Da]	Charge (by Search Engine): Sequest HT	m/z [Da] (by Search Engine): Sequest HT
	DAGTIAGLNVLR		0	2	5	4	1199.67	2	600.341
	GVNPDEAVALGAATLGGVLR		0	1	1	3	1880.02	2	940.517
	TEYQQAAAANSGSAAGDSQGEQQK		0	1	2	2	2397.05	3	799.69
	SQTFSTAADNQTQVGIK		0	1	1	2	1795.88	2	898.445
	ETAENFLGHK		0	1	1	2	1145.56	3	382.524
	VVNEPTAAALAYGLDK		0	1	1	2	1631.86	2	816.436
	MKETAENFLGHK		1	1	1	1	1404.69	3	468.903
	QYSPSQVGAFVLEK		0	1	1	1	1552.8	2	776.904
	QAITNPQSTFYAVK		0	1	2	1	1567.81	2	784.408
	VSNAVVTCPAYFNDAQR	1xCarbamidomethyl [C8]	0	1	1	1	1911.9	2	956.454
	TTPSVVAFK		0	1	2	1	949.535	2	475.272
	TLLAELR		0	1	2	1	815.499	2	408.252
	AMENPNVTKEELSEATDK		1	1	2	1	2005.94	3	669.316
G0U4F2	Pyruvate kinase (Fragment) OS=Trypanosoma vivax (strain Y486) OX=1055687 GN=TVY486_1013590 PE=3 SV=1	42	19	9	9	69.9	35.9	6.13
	Sequence	Modifications	# Missed Cleavages	# Protein Groups	# Proteins	# PSMs	Theo. MH+ [Da]	Charge (by Search Engine): Sequest HT	m/z [Da] (by Search Engine): Sequest HT
	MSQLQHNIGLSIFEPVPNYR	1xMet-loss+Acetyl [N-Term]	0	1	1	7	2254.16	2	1127.59
	MNFSHGSHEYHQTTIK		0	1	1	3	1916.87	4	479.973
	KGCNLPGCDVELPAVSEK	2xCarbamidomethyl [C3; C8]	1	1	1	2	1972.95	3	658.321
	DGEAILCPGETVLVTTDPAFEK	1xCarbamidomethyl [C7]	0	1	1	2	2362.15	2	1181.58
	VLSVEDDCTLK	1xCarbamidomethyl [C8]	0	1	1	1	1278.62	2	639.816
	VVVAQMCIISK	1xCarbamidomethyl [C7]; 1xOxidation [M6]	0	1	1	1	1263.68	2	632.342
	IENHQGVQNIDAIIEASDGIMVAR		0	1	1	1	2593.3	3	865.107
	IVCTIGPSTQSVEALK	1xCarbamidomethyl [C3]	0	1	1	1	1702.9	2	851.955
	GCNLPGCDVELPAVSEK	2xCarbamidomethyl [C2; C7]	0	1	1	1	1844.85	2	922.927
G0U776	phosphoglycerate mutase (2,3-diphosphoglycerate-independent) OS=Trypanosoma vivax (strain Y486) OX=1055687 GN=TVY486_1007790 PE=3 SV=1	29	19	14	14	60.14	60.9	5.64
	Sequence	Modifications	# Missed Cleavages	# Protein Groups	# Proteins	# PSMs	Theo. MH+ [Da]	Charge (by Search Engine): Sequest HT	m/z [Da] (by Search Engine): Sequest HT
	TSEEYLLGSGCNIYAVSETQK	1xCarbamidomethyl [C11]	0	1	1	2	2349.09	2	1175.05
	SKEITDAAIEALK		1	1	1	2	1388.76	3	463.592
	VVLQGASLVDDALESGEIFK		0	1	1	2	2090.1	3	697.373
	YLHGAFSQPGR		0	1	1	2	1232.62	3	411.544
	AFEEEDFDKFDR		1	1	1	2	1547.66	3	516.559
	MALTLAPHK	1xMet-loss+Acetyl [N-Term]	0	1	1	1	892.525	2	446.766
	YEADWSIVER		0	1	1	1	1267.6	2	634.301
	TFCSAGEAIK	1xCarbamidomethyl [C3]	0	1	1	1	1083.51	2	542.262
	TPLMDQLFNDPK		0	1	1	1	1418.7	2	709.852
	EITDAAIEALK		0	1	1	1	1173.64	2	587.322
	FTDELEAVLEK		0	1	1	1	1293.66	2	647.332
	DEYDAVHMAK		0	1	1	1	1178.51	2	589.761
	LHVLYDGR		0	1	1	1	972.526	2	486.767
	IEDGDAVLCFNFR	1xCarbamidomethyl [C9]	0	1	1	1	1555.72	2	778.364
G0U6A5	Putative elongation factor 2 OS=Trypanosoma vivax (strain Y486) OX=1055687 GN=TVY486_1004590 PE=4 SV=1	31	17	14	2	51.91	68.3	7.25
	Sequence	Modifications	# Missed Cleavages	# Protein Groups	# Proteins	# PSMs	Theo. MH+ [Da]	Charge (by Search Engine): Sequest HT	m/z [Da] (by Search Engine): Sequest HT
	SLNVTLTAEER		0	2	2	2	1232.65	2	616.827
	SATITDDGENPHPLR		0	2	2	2	1622.78	3	541.597
	AILELQLDPEEAYQGFVK		0	2	2	2	2063.07	2	1032.04
	LWGDNFFDAK		0	2	2	1	1212.57	2	606.788
	NMSVIAHVDHGK		0	3	3	1	1307.65	3	436.556
	MVNFTVDEVR	1xMet-loss [N-Term]	0	2	2	1	1078.55	2	539.78
	NCDPNAPLMLYISK	1xCarbamidomethyl [C2]	0	2	2	1	1635.79	2	818.397
	YSVSPVVR		0	2	2	1	906.504	2	453.756
	YQEAVEDMPCGNVVGLVGVDK	1xCarbamidomethyl [C10]	0	2	2	1	2279.07	2	1140.04
	STLSDSLVGAAGIIK		0	2	2	1	1431.81	2	716.406
	SQANALVLSIR		0	2	2	1	1171.68	2	586.343
	AYLPVAESFGFTADLR		0	1	1	1	1756.89	2	878.949
	IRPVVFINK		0	2	2	1	1085.68	2	543.345
	GVIIGEENRPGTPIYNVR		0	1	1	1	1984.06	3	662.025
G0UAD3	Putative aminopeptidase OS=Trypanosoma vivax (strain Y486) OX=1055687 GN=TVY486_1102510 PE=3 SV=1	26	16	10	10	54.05	59.3	6.7
	Sequence	Modifications	# Missed Cleavages	# Protein Groups	# Proteins	# PSMs	Theo. MH+ [Da]	Charge (by Search Engine): Sequest HT	m/z [Da] (by Search Engine): Sequest HT
	SQVAEVRPDTNILIGAVPTVASR		0	1	1	6	2393.31	3	798.447
	AVAVHATLSGSAR		0	1	1	2	1239.68	3	413.899
	SYLDPGIPVR		0	1	1	1	1116.6	2	558.806
	TVEINNTDAEGR		0	1	3	1	1318.62	2	659.816
	TVLLLGQQSQLK		0	1	1	1	1327.79	2	664.401
	VAQFFPYYSDAVER		0	1	1	1	1691.81	2	846.407
	ALSFTEASR		0	1	1	1	981.5	2	491.253
	ANAQSSCAAYFVESHLDAK	1xCarbamidomethyl [C7]	0	1	1	1	2068.94	3	690.318
	HALDAAALTVQLCQR	1xCarbamidomethyl [C13]	0	1	1	1	1666.87	2	833.937
	HNCALRPDTITAIVR	1xCarbamidomethyl [C3]	0	1	1	1	1736.92	3	579.646
F9WME3	Heat shock protein 70, putative (Fragment) OS=Trypanosoma vivax (strain Y486) OX=1055687 GN=TvY486_0014050 PE=3 SV=1	54	16	9	1	55.26	21.8	5.66
	Sequence	Modifications	# Missed Cleavages	# Protein Groups	# Proteins	# PSMs	Theo. MH+ [Da]	Charge (by Search Engine): Sequest HT	m/z [Da] (by Search Engine): Sequest HT
	AVVTVPAYFNDSQR		0	2	3	3	1566.79	2	783.9
	GDDKPVIQVQFHGETK		0	2	3	3	1797.91	3	599.975
	TFNPEEISSMVLLK		0	1	2	2	1607.83	2	804.423
	KFSDSVVQADMK		1	2	2	2	1354.67	3	452.228
	MKEVAESYLGK		1	2	3	1	1254.64	3	418.885
	NQVAMNPLNTVFDAK		0	2	3	1	1661.83	2	831.419
	TTPSYVAFTDTER		0	4	14	1	1487.7	2	744.354
	FSDSVVQADMK		0	2	2	1	1226.57	2	613.79
	FSDSVVQADMK	1xOxidation [M10]	0	2	2	1	1242.57	2	621.787
	DAGTIAGLEVLR		0	3	4	1	1214.67	2	607.84
G0UB92	Malic enzyme OS=Trypanosoma vivax (strain Y486) OX=1055687 GN=TVY486_1105630 PE=3 SV=1	25	15	12	9	48.74	62.7	5.72
	Sequence	Modifications	# Missed Cleavages	# Protein Groups	# Proteins	# PSMs	Theo. MH+ [Da]	Charge (by Search Engine): Sequest HT	m/z [Da] (by Search Engine): Sequest HT
	RPVLFPLSNPSSK		0	1	1	2	1441.82	2	721.412
	VVNANLTDVLPLIYTPTVGEVCER	1xCarbamidomethyl [C22]	0	1	1	2	2672.4	2	1336.71
	CSLYVAAGGIHPGR	1xCarbamidomethyl [C1]	0	1	1	2	1457.73	3	486.582
	YSNLFTR		0	1	1	1	900.457	2	450.732
	TDITAEQSNSLR		0	2	2	1	1334.65	2	667.829
	TCGVDFLR	1xCarbamidomethyl [C2]	0	1	1	1	967.467	2	484.236
	TLLDVVK		0	2	2	1	787.492	2	394.25
	DQALYLSCK	1xCarbamidomethyl [C8]	0	1	1	1	1097.53	2	549.27
	EALIDFVQGK		0	1	1	1	1119.6	2	560.306
	ALPVVLDVGTNTK		0	1	1	1	1326.76	2	663.885
	ALQEVLSDNVTLYYK		0	1	1	1	1755.92	2	878.462
	AEIIPEDAYK		0	2	2	1	1148.58	2	574.793
G0UBL4	Putative aminopeptidase OS=Trypanosoma vivax (strain Y486) OX=1055687 GN=TVY486_1106950 PE=3 SV=1	36	15	14	14	58.12	55.8	6.47
	Sequence	Modifications	# Missed Cleavages	# Protein Groups	# Proteins	# PSMs	Theo. MH+ [Da]	Charge (by Search Engine): Sequest HT	m/z [Da] (by Search Engine): Sequest HT
	VKEGEVYGVLAEGIANK		1	1	1	2	1775.95	3	592.656
	LVTLTYIPDK		0	1	1	1	1162.67	2	581.84
	LVTLTYIPDKKPVK		1	1	1	1	1614.98	3	538.999
	SDAAIAVAVAVAR		0	1	1	1	1213.69	2	607.349
	NINSTVDIFVR		0	1	1	1	1277.68	2	639.346
	VVVGEVPAK		0	1	1	1	897.54	2	449.274
	TNCPARPDVISALVTTALEEVK	1xCarbamidomethyl [C3]	0	1	1	1	2384.25	3	795.421
	EGEVYGVLAEGIANK		0	1	1	1	1548.79	2	774.899
	ELEVIATSTQLCQR	1xCarbamidomethyl [C12]	0	1	1	1	1647.84	2	824.423
	DNAGVSCGGQFVANHLSPR	1xCarbamidomethyl [C7]	0	1	1	1	1985.92	2	993.466
	ETGETCFPVLYCPEYHIPEFK	2xCarbamidomethyl [C6; C12]	0	1	1	1	2616.18	3	872.732
	LRQPVQLSCTLCLAENAIGPK	2xCarbamidomethyl [C9; C12]	1	1	1	1	2368.25	3	790.088
	LQVIFPSVPNPSPR		0	1	1	1	1550.87	2	775.938
	LPLYCPAVAEAIER	1xCarbamidomethyl [C5]	0	1	1	1	1601.84	2	801.422
G0U432	Putative heat shock protein OS=Trypanosoma vivax (strain Y486) OX=1055687 GN=TVY486_1012370 PE=4 SV=1	19	15	13	13	50.18	91.1	5.69
	Sequence	Modifications	# Missed Cleavages	# Protein Groups	# Proteins	# PSMs	Theo. MH+ [Da]	Charge (by Search Engine): Sequest HT	m/z [Da] (by Search Engine): Sequest HT
	HGGVDIVTNEVSK		0	1	1	2	1354.7	2	677.85
	LYAFYDDEHPQVR		0	1	1	2	1652.77	3	551.595
	NFEDVEFELPR		0	1	1	1	1394.66	2	697.831
	MSVFGVDFGNLNTTVAVTR	1xMet-loss+Acetyl [N-Term]	0	1	1	1	1938.99	2	970.001
	NAQNTVFLLK		0	1	1	1	1147.65	2	574.328
	VVSVLPASDHYPK		0	1	1	1	1411.76	2	706.384
	STLEELCTDLVER	1xCarbamidomethyl [C7]	0	1	1	1	1564.75	2	782.878
	FVTCAIKGDEK	1xCarbamidomethyl [C4]	1	1	1	1	1267.64	3	423.217
	FTEQLTELR		0	1	1	1	1136.59	2	568.801
	CYVNQATMSDSK	1xCarbamidomethyl [C1]	0	1	1	1	1403.59	2	702.299
	DCVLTVPCYYTADQR	2xCarbamidomethyl [C2; C8]	0	1	1	1	1860.83	2	930.916
	HGGVDIVTNEVSKR		1	1	1	1	1510.8	3	504.271
	KYGVDVTVNKR		2	1	1	1	1278.72	3	426.91
G0U2A6	Putative arginine kinase OS=Trypanosoma vivax (strain Y486) OX=1055687 GN=TVY486_0902320 PE=3 SV=1	33	15	11	11	48.75	42	6.62
	Sequence	Modifications	# Missed Cleavages	# Protein Groups	# Proteins	# PSMs	Theo. MH+ [Da]	Charge (by Search Engine): Sequest HT	m/z [Da] (by Search Engine): Sequest HT
	LIDDHFLFK		0	1	1	4	1147.61	3	383.21
	LGFLTFCPTNLGTTIR	1xCarbamidomethyl [C7]	0	1	2	2	1810.95	2	905.982
	MASPDVIAK	1xMet-loss+Acetyl [N-Term]	0	1	1	1	842.462	2	421.734
	SLEGYPFNPCLTK	1xCarbamidomethyl [C10]	0	1	1	1	1525.74	2	763.371
	EMQDGILELIK		0	1	2	1	1288.68	2	644.843
	DFGDLSTLVDVDPDNK		0	1	1	1	1749.82	2	875.412
	DFGDLSTLVDVDPDNKYVLSTR		1	1	1	1	2469.21	3	823.743
	LGLSEYQAVK		0	1	2	1	1107.6	2	554.305
	LQNASDCNSLLK	1xCarbamidomethyl [C7]	0	1	1	1	1362.67	2	681.838
	LQNASDCNSLLKK	1xCarbamidomethyl [C7]	1	1	1	1	1490.76	3	497.593
	GTAGEHSDSPDGVYDISNKR		1	1	2	1	2104.95	3	702.322
G0U309	Polyadenylate-binding protein OS=Trypanosoma vivax (strain Y486) OX=1055687 GN=TVY486_0904850 PE=3 SV=1	25	15	11	11	46.78	61.4	9.41
	Sequence	Modifications	# Missed Cleavages	# Protein Groups	# Proteins	# PSMs	Theo. MH+ [Da]	Charge (by Search Engine): Sequest HT	m/z [Da] (by Search Engine): Sequest HT
	MSTFPAASPSIWVGGLDPNLNEQK	1xMet-loss+Acetyl [N-Term]	0	1	1	4	2470.22	2	1235.62
	LTAIGLATNEKGESR		1	1	1	2	1559.84	3	520.617
	LYTNLYVK		0	1	1	1	1013.57	2	507.287
	NFDDTVTSER		0	1	1	1	1183.52	2	592.265
	YPNLYVK		0	1	1	1	896.488	2	448.748
	SLGYGYVNFQNPADAEK		0	1	1	1	1872.88	2	936.943
	SGVTNIVVK		0	1	1	1	916.546	2	458.776
	EVFSAYGEVTSAK		0	1	1	1	1387.67	2	694.341
	AVEELDDKENPLAK		1	1	1	1	1570.8	3	524.27
	CFGFVSFK	1xCarbamidomethyl [C1]	0	1	1	1	991.471	2	496.238
	LPPTVDTYALK		0	1	1	1	1217.68	2	609.343
G0TR82	Putative calpain-like cysteine peptidase OS=Trypanosoma vivax (strain Y486) OX=1055687 GN=TVY486_0100940 PE=4 SV=1	17	14	12	12	42.31	105.7	4.7
	Sequence	Modifications	# Missed Cleavages	# Protein Groups	# Proteins	# PSMs	Theo. MH+ [Da]	Charge (by Search Engine): Sequest HT	m/z [Da] (by Search Engine): Sequest HT
	SVIVDSYLPISGGRPK		0	1	1	2	1687.94	3	563.317
	LDGQPQEVPYTLSITCNK	1xCarbamidomethyl [C16]	0	1	1	2	2063.01	2	1032.01
	MSSHGGWEELSEER	1xMet-loss+Acetyl [N-Term]	0	1	1	1	1544.66	2	772.834
	WTFYQAR		0	1	1	1	971.473	2	486.239
	SPYLVVPR		0	1	1	1	930.541	2	465.773
	SIVGNATDSETVLR		0	1	1	1	1461.75	2	731.38
	FDDAFANAPR		0	1	1	1	1123.52	2	562.262
	FEPDRGDVELTYQAK		1	1	1	1	1767.85	3	589.956
	FTFSKPSTIEALGNTR		0	1	1	1	1768.92	3	590.311
	AIPLSDTYYLR		0	1	1	1	1311.69	2	656.351
	AVGLLTGQAYTILDAK		0	1	1	1	1633.92	2	817.462
	LNYQLLLSTPGKDPK		1	1	1	1	1686.94	3	562.986
G0TSZ6	ATP-dependent 6-phosphofructokinase OS=Trypanosoma vivax (strain Y486) OX=1055687 GN=pfk PE=3 SV=1	26	13	13	13	37.21	53.1	9.17
	Sequence	Modifications	# Missed Cleavages	# Protein Groups	# Proteins	# PSMs	Theo. MH+ [Da]	Charge (by Search Engine): Sequest HT	m/z [Da] (by Search Engine): Sequest HT
	VLDLNGQLWR		0	1	1	1	1213.67	2	607.337
	YTTQEFSER		0	1	1	1	1160.52	2	580.765
	YNNYILVPIK		0	1	1	1	1236.7	2	618.853
	TIDNDLSFSHR		0	1	1	1	1304.62	2	652.815
	EITVDLSDDVR		0	1	1	1	1261.63	2	631.316
	ELEALSITQR		0	1	1	1	1159.63	2	580.32
	EMVDTLQR		0	1	1	1	991.488	2	496.247
	AAYAEAISLNYGVGVVK		0	1	1	1	1724.92	2	862.966
	GADIAVFGVPK		0	1	1	1	1073.6	2	537.304
	LNEELSKL		1	1	1	1	945.525	2	473.267
	LPGTNYANPSK		0	1	1	1	1161.59	2	581.299
	LPGTNYANPSKK		1	1	1	1	1289.68	3	430.566
	GALVLAQEAR		0	1	1	1	1027.59	2	514.299
G0U6U4	Putative chaperonin HSP60, mitochondrial OS=Trypanosoma vivax (strain Y486) OX=1055687 GN=TVY486_1006480 PE=3 SV=1	31	13	12	12	47.83	59.8	5.68
	Sequence	Modifications	# Missed Cleavages	# Protein Groups	# Proteins	# PSMs	Theo. MH+ [Da]	Charge (by Search Engine): Sequest HT	m/z [Da] (by Search Engine): Sequest HT
	AAVQEGIVPGGGAALLR		0	1	1	2	1578.9	2	789.952
	NVIIEQSYGAPK		0	1	2	1	1318.7	2	659.852
	VLESTDTSLGYDAQHDR		0	1	2	1	1906.88	3	636.297
	VGGASEVEVNEK		0	1	1	1	1217.6	2	609.304
	YVNMFDAGIIDPAR		0	1	2	1	1581.77	2	791.389
	VVGEEGSCVELDAENFDATILGSVK	1xCarbamidomethyl [C8]	0	1	1	1	2638.26	3	880.089
	SLVEQETSDYNR		0	1	1	1	1440.66	2	720.833
	ALDGLLADQSLTADQR		0	1	1	1	1686.87	3	562.961
	AELEDAFVLVSAK		0	1	1	1	1391.74	2	696.374
	LSGGVAVIR		0	1	1	1	871.536	2	436.272
	GYISPYFVTDAK		0	1	1	1	1360.68	2	680.843
	KVNNIHTILPVLNHVVR		1	1	1	1	1966.17	4	492.298
F9WPY0	Paraflagellar rod protein, putative OS=Trypanosoma vivax (strain Y486) OX=1055687 GN=TvY486_0023120 PE=4 SV=1	24	13	10	10	48.34	69.6	6.25
	Sequence	Modifications	# Missed Cleavages	# Protein Groups	# Proteins	# PSMs	Theo. MH+ [Da]	Charge (by Search Engine): Sequest HT	m/z [Da] (by Search Engine): Sequest HT
	EVGTVDPADQQQPAVPEVTDITLEAAR		0	1	8	2	2849.42	3	950.478
	AHELLAAVEGGTK		0	1	7	2	1295.7	3	432.57
	IIGQTEDENKQFSK		1	1	10	2	1636.82	3	546.278
	TACLSNEEYVQDLHVSTWSETQR	1xCarbamidomethyl [C3]	0	1	8	1	2753.25	3	918.42
	TVSFTGTIDNAIAK		0	1	9	1	1437.76	2	719.383
	VCGLELSVR	1xCarbamidomethyl [C2]	0	1	7	1	1032.55	2	516.779
	TLGQLVYK		0	1	6	1	921.54	2	461.274
	FIHENLDKQDEAWR		1	1	8	1	1800.87	3	600.962
	LQLEAIK		0	1	10	1	814.503	2	407.755
	KVEYQQFLDVCGQHK	1xCarbamidomethyl [C11]	1	1	8	1	1878.92	3	626.978
G0U8J6	Putative elongation factor 1 gamma OS=Trypanosoma vivax (strain Y486) OX=1055687 GN=TVY486_1114060 PE=4 SV=1	28	12	8	8	42.25	46.5	5.83
	Sequence	Modifications	# Missed Cleavages	# Protein Groups	# Proteins	# PSMs	Theo. MH+ [Da]	Charge (by Search Engine): Sequest HT	m/z [Da] (by Search Engine): Sequest HT
	EVEDTELFDWEEIPDVR		0	1	1	4	2120.97	2	1060.99
	ILAAAAFANVPVTVK		0	1	2	2	1484.88	2	742.945
	SGSFLYGR		0	1	2	1	886.442	2	443.724
	LYNTVMQQPK		0	1	1	1	1221.63	2	611.318
	MSLTAWFHPHPENAR	1xMet-loss+Acetyl [N-Term]	0	1	2	1	1704.82	3	568.946
	QVEDKDEDEDEDEAPK		1	1	1	1	1890.77	3	630.929
	ITDYLCWEGK	1xCarbamidomethyl [C6]	0	1	1	1	1284.59	2	642.8
	KKPNPLDELPPSPFVLDAFKR		2	1	1	1	2408.33	4	602.839
G0TT31	Putative heat shock protein 90 OS=Trypanosoma vivax (strain Y486) OX=1055687 GN=TVY486_0302990 PE=3 SV=1	15	12	10	10	36.45	85.8	7.64
	Sequence	Modifications	# Missed Cleavages	# Protein Groups	# Proteins	# PSMs	Theo. MH+ [Da]	Charge (by Search Engine): Sequest HT	m/z [Da] (by Search Engine): Sequest HT
	GVVDSNDLPLNVSR		0	1	1	2	1484.77	2	742.888
	GKPISFQAEVSK		0	1	1	2	1290.71	3	430.906
	LVNLATDGAQLEEQTDKEK		1	1	1	1	2102.06	3	701.358
	QQAISSSLPVR		0	1	1	1	1185.66	2	593.333
	NIYYLTGDSVEK		0	1	1	1	1401.69	2	701.347
	VLEVNYR		0	1	1	1	892.489	2	446.749
	ELESNLGSLGSSGTK		0	1	1	1	1478.73	2	739.87
	DGVAPTLDIR		0	1	1	1	1056.57	2	528.788
	IFITDEFR		0	1	1	1	1040.54	2	520.774
	LLYLTAPK		0	1	1	1	918.566	2	459.787
F9WTX6	phosphoenolpyruvate carboxykinase (ATP) OS=Trypanosoma vivax (strain Y486) OX=1055687 GN=TvY486_0039220 PE=3 SV=1	23	12	10	10	39.13	58.3	8.5
	Sequence	Modifications	# Missed Cleavages	# Protein Groups	# Proteins	# PSMs	Theo. MH+ [Da]	Charge (by Search Engine): Sequest HT	m/z [Da] (by Search Engine): Sequest HT
	VAYPLHHIDGALTK		0	1	1	3	1534.84	3	512.284
	SAVPHFVEVAHL		0	1	1	1	1305.69	3	435.903
	YVANVPSSLLNPR		0	1	1	1	1429.78	2	715.393
	VWLLNTGFAGGR		0	1	1	1	1290.7	2	645.85
	ADPSIPGVTSTTCVALNFK	1xCarbamidomethyl [C13]	0	1	1	1	1977.99	2	989.503
	LSEESFAR		0	1	1	1	938.458	2	469.733
	HATFYGEQLAK		0	1	1	1	1264.63	2	632.82
	GVFNIEGGCYAK	1xCarbamidomethyl [C9]	0	1	1	1	1314.61	2	657.811
	LATDFFETR		0	1	1	1	1099.54	2	550.274
	HLIGDDEHVWTDR		0	1	1	1	1592.75	3	531.587
F9WTM0	Trypanosome variant surface glycoprotein B-type N-terminal domain-containing protein OS=Trypanosoma vivax (strain Y486) OX=1055687 GN=TvY486_0037950 PE=4 SV=1	4	12	1	1	48.82	46.1	7.17
	Sequence	Modifications	# Missed Cleavages	# Protein Groups	# Proteins	# PSMs	Theo. MH+ [Da]	Charge (by Search Engine): Sequest HT	m/z [Da] (by Search Engine): Sequest HT
	HAFASLCAATNAAAGLK	1xCarbamidomethyl [C7]	0	1	2	12	1673.84	2	837.426
G0TTA0	Putative paraflagellar rod protein OS=Trypanosoma vivax (strain Y486) OX=1055687 GN=TVY486_0303570 PE=4 SV=1	18	11	10	10	33.59	69	6.05
	Sequence	Modifications	# Missed Cleavages	# Protein Groups	# Proteins	# PSMs	Theo. MH+ [Da]	Charge (by Search Engine): Sequest HT	m/z [Da] (by Search Engine): Sequest HT
	SQLDATQLAQVTTQTLK		0	1	3	2	1845.99	2	923.499
	MEKVEEELRR		2	1	3	1	1318.68	3	440.231
	MSAVDDATGLEAAR	1xMet-loss+Acetyl [N-Term]	0	1	1	1	1317.63	2	659.315
	QGVEEELAMLK		0	1	4	1	1246.63	2	623.82
	WNLTEAYDLAK		0	1	1	1	1323.66	2	662.332
	TSQDLAALR		0	1	4	1	974.527	2	487.767
	VCGLEMSQR	1xCarbamidomethyl [C2]	0	1	1	1	1079.5	2	540.252
	AQFMDIIGVK		0	1	1	1	1121.6	2	561.305
	CEEENLAFNK	1xCarbamidomethyl [C1]	0	1	3	1	1253.55	2	627.277
	LIDLIQDK		0	1	3	1	957.562	2	479.284
F9WKX6	Chaperone protein DNAj, putative OS=Trypanosoma vivax (strain Y486) OX=1055687 GN=TvY486_0007950 PE=3 SV=1	28	10	8	8	33.91	44.3	7.12
	Sequence	Modifications	# Missed Cleavages	# Protein Groups	# Proteins	# PSMs	Theo. MH+ [Da]	Charge (by Search Engine): Sequest HT	m/z [Da] (by Search Engine): Sequest HT
	EVSVAYECLSDPEKR	1xCarbamidomethyl [C8]	1	1	1	2	1781.84	3	594.617
	GDHVTFQGEGDQIPGVR		0	1	1	2	1811.87	3	604.627
	QQFADDDDDDGHQTHTGATCAHQ	1xCarbamidomethyl [C20]	0	1	1	1	2569.99	4	643.253
	QLSIQSTGIIDPTK		0	1	1	1	1500.83	2	750.917
	VMYPAAQSLPNEDAVTLR		0	1	1	1	1975	2	988.004
	VFEVVVEK		0	1	1	1	948.54	2	474.773
	DITYEHPVPLETFYSGK		0	1	1	1	1995.97	3	665.995
	EVSVAYECLSDPEK	1xCarbamidomethyl [C8]	0	1	1	1	1625.74	2	813.377
G0U344	T-complex protein 1 subunit eta OS=Trypanosoma vivax (strain Y486) OX=1055687 GN=TVY486_0905200 PE=3 SV=1	18	10	8	8	31.04	56.6	7.11
	Sequence	Modifications	# Missed Cleavages	# Protein Groups	# Proteins	# PSMs	Theo. MH+ [Da]	Charge (by Search Engine): Sequest HT	m/z [Da] (by Search Engine): Sequest HT
	QLAENAGHDSTDTLNK		0	1	1	2	1713.8	3	571.94
	SLHDAICIVK	1xCarbamidomethyl [C7]	0	1	1	2	1155.62	3	385.878
	QYQSIVDAEWK		0	1	1	1	1366.66	2	683.835
	YNFFTGCR	1xCarbamidomethyl [C7]	0	1	1	1	1064.46	2	532.734
	TTTIILR		0	1	1	1	817.514	2	409.26
	TLDSLCVPFDPNTEEGR	1xCarbamidomethyl [C6]	0	1	1	1	1949.89	2	975.445
	LINTECSFFAK	1xCarbamidomethyl [C6]	0	1	1	1	1329.65	2	665.329
	GGAQQFIDEADR		0	1	1	1	1306.6	2	653.805
G0U0T4	Glycerol-3-phosphate dehydrogenase [NAD(+)] OS=Trypanosoma vivax (strain Y486) OX=1055687 GN=TVY486_0802930 PE=3 SV=1	26	10	8	8	27.97	37.9	8.63
	Sequence	Modifications	# Missed Cleavages	# Protein Groups	# Proteins	# PSMs	Theo. MH+ [Da]	Charge (by Search Engine): Sequest HT	m/z [Da] (by Search Engine): Sequest HT
	AVAEGVATAEPLER		0	1	1	2	1412.74	2	706.872
	LPICHEVYR	1xCarbamidomethyl [C4]	0	1	1	2	1186.6	3	396.206
	MISGVTHIK	1xAcetyl [N-Term]	0	1	1	1	1027.56	2	514.283
	NVPVVMCSK	1xCarbamidomethyl [C7]	0	1	1	1	1033.52	2	517.262
	VSVWHMNAAEAR		0	1	1	1	1370.66	3	457.559
	LNTCALADEGLPALPR	1xCarbamidomethyl [C4]	0	1	1	1	1710.88	2	855.946
	IQSIMTTDDGSFR		0	1	1	1	1470.69	2	735.847
	GMSLEEIKR		1	1	1	1	1062.56	2	531.785
F9WUK6	Phosphotransferase (Fragment) OS=Trypanosoma vivax (strain Y486) OX=1055687 GN=TvY486_0041625 PE=3 SV=1	32	10	6	6	33.77	32	8.51
	Sequence	Modifications	# Missed Cleavages	# Protein Groups	# Proteins	# PSMs	Theo. MH+ [Da]	Charge (by Search Engine): Sequest HT	m/z [Da] (by Search Engine): Sequest HT
	LALASLASQFTLSDER		0	1	2	4	1721.91	2	861.459
	TVPLGFTFSFPTVQSK		0	1	1	2	1755.93	2	878.47
	QATGVFYALDLGGTNFR		0	1	2	1	1829.92	2	915.463
	VMETQAPEDLSR		0	1	1	1	1375.65	2	688.328
	VVALCNDTVGTLIAR	1xCarbamidomethyl [C5]	0	1	1	1	1601.87	2	801.438
	GSALTAINMECGNFDSK	1xCarbamidomethyl [C11]	0	1	1	1	1814.8	2	907.905
F9WTZ5	Cyclic nucleotide phosphodiesterase (Fragment) OS=Trypanosoma vivax (strain Y486) OX=1055687 GN=TvY486_0039420 PE=4 SV=1	17	10	10	3	31.19	77.4	6.33
	Sequence	Modifications	# Missed Cleavages	# Protein Groups	# Proteins	# PSMs	Theo. MH+ [Da]	Charge (by Search Engine): Sequest HT	m/z [Da] (by Search Engine): Sequest HT
	STLFLVDK		0	2	3	1	922.524	2	461.765
	STLFLVDKER		1	2	3	1	1207.67	3	403.227
	TDCQSSPLLEATLR	1xCarbamidomethyl [C3]	0	1	1	1	1590.78	2	795.892
	AMQELSEQYR		0	1	1	1	1254.58	2	627.791
	AENALDAAAAVAYNLLLDSGLPQK		0	2	3	1	2428.27	3	810.096
	CSIFLVK	1xCarbamidomethyl [C1]	0	2	2	1	866.48	2	433.744
	GTGIAGHVAQTGETVNIPDAYHDPR		0	1	1	1	2576.25	3	859.422
	LDSSGEVTTFTEADR		0	2	3	1	1627.74	2	814.376
	LDSSGEVTTFTEADRETFR		1	2	3	1	2161	3	721.006
	LDLTTASGVR		0	2	2	1	1032.57	2	516.788
G0U253	Phosphodiesterase OS=Trypanosoma vivax (strain Y486) OX=1055687 GN=TVY486_0901790 PE=3 SV=1	10	10	9	2	32.71	102.1	5.87
	Sequence	Modifications	# Missed Cleavages	# Protein Groups	# Proteins	# PSMs	Theo. MH+ [Da]	Charge (by Search Engine): Sequest HT	m/z [Da] (by Search Engine): Sequest HT
	AGDISNVTKPFDISR		0	1	2	2	1619.84	3	540.618
	STLFLVDK		0	2	3	1	922.524	2	461.765
	STLFLVDKER		1	2	3	1	1207.67	3	403.227
	AENALDAAAAVAYNLLLDSGLPQK		0	2	3	1	2428.27	3	810.096
	CSIFLVK	1xCarbamidomethyl [C1]	0	2	2	1	866.48	2	433.744
	INDSLLTEK		0	1	1	1	1032.56	2	516.782
	LDSSGEVTTFTEADR		0	2	3	1	1627.74	2	814.376
	LDSSGEVTTFTEADRETFR		1	2	3	1	2161	3	721.006
	LDLTTASGVR		0	2	2	1	1032.57	2	516.788
G0U3T5	Putative kinesin OS=Trypanosoma vivax (strain Y486) OX=1055687 GN=TVY486_0907650 PE=3 SV=1	16	9	9	9	22.88	73.3	5.87
	Sequence	Modifications	# Missed Cleavages	# Protein Groups	# Proteins	# PSMs	Theo. MH+ [Da]	Charge (by Search Engine): Sequest HT	m/z [Da] (by Search Engine): Sequest HT
	VELQRPGEPTR		0	1	1	1	1281.69	3	427.902
	VTCDGSVPGELPFDGTAYR	1xCarbamidomethyl [C3]	0	1	1	1	2040.93	2	1020.97
	FELQAVHR		0	1	1	1	999.537	2	500.271
	LLKPTFSHPNSR		0	1	1	1	1396.77	3	466.261
	ITFLEGIGAVR		0	1	1	1	1175.68	2	588.343
	ILVGDLAGSEK		0	1	1	1	1101.62	2	551.311
	IPGQQELVFGSK		0	1	1	1	1302.71	2	651.856
	LQFEYVESGK		0	1	1	1	1199.59	2	600.3
	KCIEDGVALEEK	1xCarbamidomethyl [C2]	1	1	1	1	1390.69	2	695.847
G0TZZ7	Putative cytoskeleton-associated protein (Fragment) OS=Trypanosoma vivax (strain Y486) OX=1055687 GN=TVY486_0807840 PE=4 SV=1	15	9	9	9	28.72	92.3	4.65
	Sequence	Modifications	# Missed Cleavages	# Protein Groups	# Proteins	# PSMs	Theo. MH+ [Da]	Charge (by Search Engine): Sequest HT	m/z [Da] (by Search Engine): Sequest HT
	NTWEPASPWR		0	1	1	1	1243.59	2	622.296
	VKQEAPSAAVPTRPPPR		1	1	1	1	1801.01	4	451.007
	YIDAGYTVLLSTPSGSQAVK		0	1	1	1	2070.08	2	1035.54
	YVDPDFLPSAEQFSRPGIDGR		0	1	1	1	2366.14	3	789.387
	CTFEPSDTPYYVIPR	1xCarbamidomethyl [C1]	0	1	1	1	1844.85	2	922.929
	LLDDDAELWASLLQK		0	1	1	1	1729.9	2	865.456
	LSVSFTR		0	1	1	1	809.452	2	405.23
	IQVLSSATESDIDLLR		0	1	1	1	1759.94	2	880.475
	LDNVLVLK		0	1	1	1	913.572	2	457.29
G0TSS2	PH domain-containing protein OS=Trypanosoma vivax (strain Y486) OX=1055687 GN=TVY486_0301870 PE=4 SV=1	12	9	9	9	26.73	105.1	8.65
	Sequence	Modifications	# Missed Cleavages	# Protein Groups	# Proteins	# PSMs	Theo. MH+ [Da]	Charge (by Search Engine): Sequest HT	m/z [Da] (by Search Engine): Sequest HT
	RIQEYEQTLDK		1	1	1	1	1422.72	2	711.865
	NNETTTAAEEAAEK		0	1	1	1	1478.66	2	739.834
	VMEQLNLLNEER		0	1	1	1	1487.75	2	744.38
	VSSGLDLFR		0	1	1	1	993.536	2	497.272
	TGTTLAALEATLEK		0	1	1	1	1418.77	2	709.89
	ENEVLQVER		0	1	1	1	1115.57	2	558.289
	FLTSAAGVVSSIR		0	1	1	1	1307.73	2	654.369
	LISLEDVPVNLEETEK		0	1	1	1	1827.96	2	914.483
	ICSVVGSTGIGSATR	1xCarbamidomethyl [C2]	0	1	1	1	1464.75	2	732.878
G0TTY2	H(+)-transporting two-sector ATPase OS=Trypanosoma vivax (strain Y486) OX=1055687 GN=TVY486_0400800 PE=3 SV=1	17	9	9	8	25.73	68.1	5.52
	Sequence	Modifications	# Missed Cleavages	# Protein Groups	# Proteins	# PSMs	Theo. MH+ [Da]	Charge (by Search Engine): Sequest HT	m/z [Da] (by Search Engine): Sequest HT
	NIVTFYEEAQR		0	1	1	1	1369.67	2	685.341
	YSNSDAVIYVGCGER	1xCarbamidomethyl [C12]	0	1	1	1	1689.75	2	845.381
	VTWSYIR		0	1	1	1	924.494	2	462.75
	SVVAEILQR		0	1	1	1	1014.59	2	507.799
	EEELQEIVQLVGK		0	1	1	1	1513.81	2	757.41
	EEFLQQNAFTPYDK		0	1	1	1	1729.81	2	865.407
	ALEPFFNTLDR		0	1	1	1	1322.67	2	661.841
	LASFYER		0	2	4	1	885.446	2	443.227
	KQNEEIVNAFSSLQQ		1	1	1	1	1734.87	2	867.936
G0UAL5	T-complex protein 1 subunit zeta OS=Trypanosoma vivax (strain Y486) OX=1055687 GN=TVY486_1103330 PE=3 SV=1	16	8	8	7	19.63	59.5	8.13
	Sequence	Modifications	# Missed Cleavages	# Protein Groups	# Proteins	# PSMs	Theo. MH+ [Da]	Charge (by Search Engine): Sequest HT	m/z [Da] (by Search Engine): Sequest HT
	EGIIALR		0	2	3	2	771.472	2	386.24
	SELNTGFYFK		0	1	1	1	1205.58	2	603.296
	QSSVSIPQDSR		0	1	1	1	1203.6	2	602.303
	DEALNFLK		0	1	1	1	949.499	2	475.253
	AYADAILIIPK		0	1	1	1	1187.7	2	594.355
	ILVEGFR		0	1	1	1	833.488	2	417.248
	GIDPIALEMLSK		0	1	1	1	1286.7	2	643.854
	LDTGDPVDPLASGILDNVVVK		0	1	1	1	2137.14	2	1069.08
G0U9K7	T-complex protein 1 subunit alpha OS=Trypanosoma vivax (strain Y486) OX=1055687 GN=TVY486_1117770 PE=3 SV=1	16	8	8	8	24.14	59.6	5.68
	Sequence	Modifications	# Missed Cleavages	# Protein Groups	# Proteins	# PSMs	Theo. MH+ [Da]	Charge (by Search Engine): Sequest HT	m/z [Da] (by Search Engine): Sequest HT
	TVNDVGDVVYPR		0	1	1	1	1333.67	2	667.341
	DSLSLPVDALGK		0	1	1	1	1214.66	2	607.835
	ENVTATAAVANVVK		0	1	1	1	1386.76	2	693.882
	EVLLNVAR		0	1	1	1	913.547	2	457.277
	ALNDALWAVAR		0	1	1	1	1199.65	2	600.33
	ILSSDAEVFAK		0	1	1	1	1179.63	2	590.316
	LLVDLAQLQDK		0	1	1	1	1255.73	2	628.366
	KAVSILLQHGK		1	1	1	1	1193.74	3	398.584
G0TXL3	Putative heat shock 70 kDa protein OS=Trypanosoma vivax (strain Y486) OX=1055687 GN=TVY486_0700470 PE=3 SV=1	17	8	8	6	24.02	70.3	5.1
	Sequence	Modifications	# Missed Cleavages	# Protein Groups	# Proteins	# PSMs	Theo. MH+ [Da]	Charge (by Search Engine): Sequest HT	m/z [Da] (by Search Engine): Sequest HT
	NTLENYTFSLR		0	1	1	1	1357.67	2	679.341
	VLVSGGKPVIQVEYQGEIK		0	1	1	1	2043.15	3	681.722
	TTPSYVAFTDTER		0	4	14	1	1487.7	2	744.354
	VAHPILSAYYTK		0	1	1	1	1362.74	3	454.918
	DAGTIAGLEVLR		0	3	4	1	1214.67	2	607.84
	AVDDVVLVGGSTR		0	1	1	1	1287.69	2	644.343
	ATAGDTHLGGEDFDNR		0	1	5	1	1675.73	2	838.369
	LVDYFATEFK		0	1	1	1	1232.62	2	616.813
G0UBI5	Pyruvate, phosphate dikinase OS=Trypanosoma vivax (strain Y486) OX=1055687 GN=TVY486_1106650 PE=3 SV=1	11	8	8	8	25.7	100.8	8.43
	Sequence	Modifications	# Missed Cleavages	# Protein Groups	# Proteins	# PSMs	Theo. MH+ [Da]	Charge (by Search Engine): Sequest HT	m/z [Da] (by Search Engine): Sequest HT
	QLCDDYLVLYQR	1xCarbamidomethyl [C3]	0	1	1	1	1585.77	2	793.386
	TAEATIAAAGQR		0	1	1	1	1159.61	2	580.307
	TPQQISYELSLR		0	1	1	1	1434.76	2	717.884
	EGDYITIDGTR		0	1	1	1	1239.59	2	620.296
	FDTDLTAR		0	1	1	1	938.458	2	469.732
	GLAASPGAAVGQIVFDAESAR		0	1	1	1	1987.02	2	994.015
	GFGAEGVGLCR	1xCarbamidomethyl [C10]	0	1	1	1	1122.54	2	561.772
	KYVYYFGGGK		1	1	1	1	1181.6	2	591.302
F9WKF6	peptidylprolyl isomerase (Fragment) OS=Trypanosoma vivax (strain Y486) OX=1055687 GN=TvY486_0006090 PE=4 SV=1	24	8	4	4	28.4	27.3	5.12
	Sequence	Modifications	# Missed Cleavages	# Protein Groups	# Proteins	# PSMs	Theo. MH+ [Da]	Charge (by Search Engine): Sequest HT	m/z [Da] (by Search Engine): Sequest HT
	IASHLVTEPYDEFQIPK		0	1	1	3	1987.02	3	663.008
	GVDYEKPGYESTVK		0	1	1	2	1571.76	2	786.384
	VYLGNHSEDEPGK		0	1	1	2	1444.67	3	482.228
	VTVHYVGTLESDGSK		0	1	1	1	1591.8	3	531.27
G0U598	T-complex protein 1 subunit delta OS=Trypanosoma vivax (strain Y486) OX=1055687 GN=TVY486_1001000 PE=3 SV=1	14	8	6	6	26.97	58.6	7.55
	Sequence	Modifications	# Missed Cleavages	# Protein Groups	# Proteins	# PSMs	Theo. MH+ [Da]	Charge (by Search Engine): Sequest HT	m/z [Da] (by Search Engine): Sequest HT
	FGHADLVVEENTPSGK		0	1	1	2	1699.83	2	850.419
	ALHDSLCVIR	1xCarbamidomethyl [C7]	0	1	1	2	1183.63	3	395.213
	SDIDFVTK		0	1	1	1	924.467	2	462.737
	TLGCLPVANIENLKPEK	1xCarbamidomethyl [C4]	0	1	1	1	1896.03	3	632.68
	DAGVNVLLIQK		0	1	1	1	1169.69	2	585.349
	GEVVISNDGATILSK		0	1	1	1	1502.81	2	751.907
G0UCH5	Adenosylhomocysteinase OS=Trypanosoma vivax (strain Y486) OX=1055687 GN=TVY486_1110190 PE=3 SV=1	16	7	7	6	16.94	48.3	6.38
	Sequence	Modifications	# Missed Cleavages	# Protein Groups	# Proteins	# PSMs	Theo. MH+ [Da]	Charge (by Search Engine): Sequest HT	m/z [Da] (by Search Engine): Sequest HT
	IYGISEETTTGVK		0	1	1	1	1397.72	2	699.361
	WCIQQTVK	1xCarbamidomethyl [C2]	0	1	1	1	1062.54	2	531.774
	TACVCGYGDVGK	2xCarbamidomethyl [C3; C5]	0	1	1	1	1286.55	2	643.777
	FDNLYGCR	1xCarbamidomethyl [C7]	0	2	3	1	1044.46	2	522.732
	DISLAEWGR		0	1	1	1	1046.53	2	523.767
	AQVYFLPK		0	1	1	1	965.545	2	483.276
	LPIPAINVNDSVTK		0	1	1	1	1480.84	2	740.922
G0U9K3	Dihydrolipoyl dehydrogenase OS=Trypanosoma vivax (strain Y486) OX=1055687 GN=TVY486_1117730 PE=3 SV=1	18	7	7	7	22.33	50.7	7.77
	Sequence	Modifications	# Missed Cleavages	# Protein Groups	# Proteins	# PSMs	Theo. MH+ [Da]	Charge (by Search Engine): Sequest HT	m/z [Da] (by Search Engine): Sequest HT
	RPYTLGLGLDK		0	1	1	1	1232.7	2	616.854
	VVLSSTGALALDR		0	1	1	1	1301.74	2	651.374
	TIIATGSEPTQLPFLPFDEK		0	1	1	1	2204.15	2	1102.58
	ETLTCDALLVSVGR	1xCarbamidomethyl [C5]	0	1	1	1	1533.79	2	767.4
	GLTGGVEYLLK		0	1	1	1	1149.65	2	575.329
	GEGSFLTPNTLNIK		0	1	1	1	1490.78	2	745.896
	KTIIATGSEPTQLPFLPFDEK		1	1	1	1	2332.24	3	778.091
G0TXE1	S-adenosylmethionine synthase (Fragment) OS=Trypanosoma vivax (strain Y486) OX=1055687 GN=TVY486_0604220 PE=3 SV=1	19	7	6	6	21.82	42.5	6.29
	Sequence	Modifications	# Missed Cleavages	# Protein Groups	# Proteins	# PSMs	Theo. MH+ [Da]	Charge (by Search Engine): Sequest HT	m/z [Da] (by Search Engine): Sequest HT
	GAVEHIGFDNSEK		0	1	7	2	1402.66	2	701.835
	SGGLPWARPDAK		0	1	6	1	1254.66	3	418.891
	FVIGGPHGDAGLTGR		0	1	6	1	1453.75	3	485.257
	AVIPADVLDADTK		0	1	5	1	1327.71	2	664.358
	GGFTWEVPK		0	1	3	1	1020.51	2	510.762
	HPDEHILDIVTK		0	1	3	1	1416.75	3	472.92
G0U240	Probable eukaryotic initiation factor 4A OS=Trypanosoma vivax (strain Y486) OX=1055687 GN=TVY486_0901660 PE=3 SV=1	20	7	7	7	20.7	45.3	6.48
	Sequence	Modifications	# Missed Cleavages	# Protein Groups	# Proteins	# PSMs	Theo. MH+ [Da]	Charge (by Search Engine): Sequest HT	m/z [Da] (by Search Engine): Sequest HT
	VLVTTDLVAR		0	1	1	1	1086.65	2	543.829
	TGAFSIGLLQR		0	1	1	1	1162.66	2	581.832
	ESLTLEGIK		0	1	1	1	989.551	2	495.279
	LQGGTIVAVGTPGR		0	1	1	1	1325.75	2	663.381
	GGDIIAQAQSGTGK		0	1	1	1	1302.66	2	651.836
	KGVAINFVTQK		1	1	1	1	1204.7	2	602.856
	HNVLQGLVLSPTR		0	1	1	1	1433.82	3	478.611
F9WRC8	Uncharacterized protein (Fragment) OS=Trypanosoma vivax (strain Y486) OX=1055687 GN=TvY486_0028795 PE=4 SV=1	23	6	6	5	18.29	37	9
	Sequence	Modifications	# Missed Cleavages	# Protein Groups	# Proteins	# PSMs	Theo. MH+ [Da]	Charge (by Search Engine): Sequest HT	m/z [Da] (by Search Engine): Sequest HT
	SVDNFPVADGLFFVEGHGASGER		0	1	1	1	2407.13	3	803.05
	TVVLSPGEYIPNER		0	1	1	1	1573.82	2	787.414
	TIVLLQATK		0	2	28	1	986.624	2	493.815
	EVNSLQQWK		0	1	1	1	1131.58	2	566.293
	IGLDIVPNR		0	1	1	1	996.584	2	498.795
	LNNALTAASIR		0	1	1	1	1143.65	2	572.328
G0U3J4	Xaa-Pro dipeptidase OS=Trypanosoma vivax (strain Y486) OX=1055687 GN=TVY486_0906720 PE=3 SV=1	16	6	5	5	19.08	53.9	6.05
	Sequence	Modifications	# Missed Cleavages	# Protein Groups	# Proteins	# PSMs	Theo. MH+ [Da]	Charge (by Search Engine): Sequest HT	m/z [Da] (by Search Engine): Sequest HT
	VSTGVEEVHYVDEIDSVLAAK		0	1	1	2	2260.13	3	754.05
	VLLTEAFNDPELKPYLNEAK		0	1	1	1	2304.21	3	768.743
	APDSTAFPFK		0	1	1	1	1080.54	2	540.772
	IESDVIITQK		0	1	1	1	1145.64	2	573.323
	GVNSDSGLNVLTANLPR		0	1	1	1	1726.91	2	863.958
G0TTF6	Putative dynamin OS=Trypanosoma vivax (strain Y486) OX=1055687 GN=TVY486_0304114 PE=3 SV=1	11	6	5	5	21.84	72.8	7.01
	Sequence	Modifications	# Missed Cleavages	# Protein Groups	# Proteins	# PSMs	Theo. MH+ [Da]	Charge (by Search Engine): Sequest HT	m/z [Da] (by Search Engine): Sequest HT
	AFSDAVSHTIDGGSTDASK		0	1	2	2	1865.85	2	933.432
	SSVLEAIVGK		0	1	2	1	1002.58	2	501.795
	EGVYAELVR		0	1	1	1	1035.55	2	518.277
	ALVQAQNALDK		0	1	1	1	1170.65	2	585.827
	AFFQNHPAYSAIADTQGTEYLAQK		0	1	2	1	2671.28	3	891.096
G0UD76	Dihydrolipoamide acetyltransferase component of pyruvate dehydrogenase complex OS=Trypanosoma vivax (strain Y486) OX=1055687 GN=TVY486_1112710 PE=3 SV=1	20	6	5	4	17.05	42.2	8.06
	Sequence	Modifications	# Missed Cleavages	# Protein Groups	# Proteins	# PSMs	Theo. MH+ [Da]	Charge (by Search Engine): Sequest HT	m/z [Da] (by Search Engine): Sequest HT
	GLVVPVIR		0	2	6	4	852.567	2	426.787
	VPTIAESISSGK		0	1	1	1	1188.65	2	594.827
	DVQNSNFPQIER		0	1	1	1	1446.7	2	723.851
	ATTAAAVSPAAPTAPKPVSAPTIVTAGGSDQR		0	1	1	1	2961.56	3	987.86
	LIDGSDAVTFLVK		0	1	1	1	1377.76	2	689.385
G0UBZ7	Cilia- and flagella-associated protein 52 OS=Trypanosoma vivax (strain Y486) OX=1055687 GN=TVY486_1108290 PE=3 SV=1	11	6	6	6	17.5	67.8	6.86
	Sequence	Modifications	# Missed Cleavages	# Protein Groups	# Proteins	# PSMs	Theo. MH+ [Da]	Charge (by Search Engine): Sequest HT	m/z [Da] (by Search Engine): Sequest HT
	MTAEDVNVGNIR		0	1	1	1	1318.64	2	659.824
	TAEVNSLSLSSDGR		0	1	1	1	1435.7	2	718.354
	TVIFFNTNNQK		0	1	1	1	1325.68	2	663.344
	ATVNSISVSR		0	1	1	1	1033.56	2	517.285
	LIFAVNDAHKK		1	1	1	1	1255.72	3	419.243
	LTLDSVIGFGGR		0	1	1	1	1234.68	2	617.843
G0U7A3	CCT-theta (Fragment) OS=Trypanosoma vivax (strain Y486) OX=1055687 GN=TVY486_1008070 PE=3 SV=1	11	6	5	5	18.46	57.1	5.77
	Sequence	Modifications	# Missed Cleavages	# Protein Groups	# Proteins	# PSMs	Theo. MH+ [Da]	Charge (by Search Engine): Sequest HT	m/z [Da] (by Search Engine): Sequest HT
	NIITFAQDKDDSK		1	1	1	2	1494.74	3	498.919
	DGSTFVDDPVIK		0	1	1	1	1292.64	2	646.822
	LSTIVVR		0	1	1	1	787.504	2	394.256
	GTALIETADELLQFSK		0	1	1	1	1735.91	2	868.459
	LDGDSVLGSK		0	1	1	1	990.51	2	495.76
G0U4J4	Probable eukaryotic initiation factor 4A OS=Trypanosoma vivax (strain Y486) OX=1055687 GN=TVY486_1014010 PE=3 SV=1	12	6	6	6	15.58	64.4	9.19
	Sequence	Modifications	# Missed Cleavages	# Protein Groups	# Proteins	# PSMs	Theo. MH+ [Da]	Charge (by Search Engine): Sequest HT	m/z [Da] (by Search Engine): Sequest HT
	QTLLYSATFPVEIQR		0	1	1	1	1765.95	2	883.478
	VGSTTENITQDVR		0	1	1	1	1419.71	2	710.357
	YGIPVVLSGR		0	1	1	1	1060.61	2	530.811
	CVVVYGGADPR	1xCarbamidomethyl [C1]	0	1	1	1	1192.58	2	596.791
	ILVATDVASR		0	1	3	1	1044.6	2	522.806
	GCGLLVATPGR	1xCarbamidomethyl [C2]	0	1	1	1	1100.59	2	550.797
G0UD77	Vacuolar proton pump subunit B OS=Trypanosoma vivax (strain Y486) OX=1055687 GN=TVY486_1112720 PE=3 SV=1	16	6	6	6	16.86	55.5	5.92
	Sequence	Modifications	# Missed Cleavages	# Protein Groups	# Proteins	# PSMs	Theo. MH+ [Da]	Charge (by Search Engine): Sequest HT	m/z [Da] (by Search Engine): Sequest HT
	QLYPPINILPSLSR		0	1	1	1	1610.93	2	805.967
	YSVKPHLEYTTIR		0	1	1	1	1606.86	3	536.292
	TVLFMNLANDPTIER		0	1	1	1	1733.89	2	867.448
	FICQGFYESR	1xCarbamidomethyl [C3]	0	1	1	1	1306.59	2	653.797
	DIQGIPINPR		0	1	1	1	1122.63	2	561.817
	LALTTAEYLAYDCGK	1xCarbamidomethyl [C13]	0	1	1	1	1688.82	2	844.913
G0U7A7	Protein disulfide isomerase OS=Trypanosoma vivax (strain Y486) OX=1055687 GN=TVY486_1008110 PE=3 SV=1	13	6	6	6	13.87	55.6	5.08
	Sequence	Modifications	# Missed Cleavages	# Protein Groups	# Proteins	# PSMs	Theo. MH+ [Da]	Charge (by Search Engine): Sequest HT	m/z [Da] (by Search Engine): Sequest HT
	YGEVADTYVGAR		0	1	1	1	1300.62	2	650.812
	VTGLPTIYFLPQGK		0	1	1	1	1533.87	2	767.438
	FLLATDTK		0	1	1	1	908.509	2	454.758
	FYSPSCIFCQK	2xCarbamidomethyl [C6; C9]	0	1	1	1	1436.63	2	718.821
	EPILYDGDR		0	1	1	1	1077.52	2	539.264
	AYPTILLLR		0	1	1	1	1059.66	2	530.332
G0UAF6	Succinyl-CoA:3-ketoacid-coenzyme A transferase OS=Trypanosoma vivax (strain Y486) OX=1055687 GN=TVY486_1102740 PE=3 SV=1	17	6	6	6	19.4	52.9	7.87
	Sequence	Modifications	# Missed Cleavages	# Protein Groups	# Proteins	# PSMs	Theo. MH+ [Da]	Charge (by Search Engine): Sequest HT	m/z [Da] (by Search Engine): Sequest HT
	MVVSYVGNNK		0	1	1	1	1110.56	2	555.783
	TDFSFVK		0	1	1	1	843.425	2	422.216
	AGGAGIPAFYTPAGFGTVLQVGGQITK		0	1	1	1	2578.37	2	1289.69
	IFAEQYLK		0	1	1	1	1011.55	2	506.279
	GPGGAMDLVSCGAR	1xCarbamidomethyl [C11]	0	1	1	1	1347.61	2	674.31
	GDVILEFCPQGTLAER	1xCarbamidomethyl [C8]	0	1	1	1	1804.89	2	902.949
G0TRX7	Putative NUP-1 protein (Fragment) OS=Trypanosoma vivax (strain Y486) OX=1055687 GN=TVY486_0201120 PE=4 SV=1	11	6	6	6	17.17	162	5
	Sequence	Modifications	# Missed Cleavages	# Protein Groups	# Proteins	# PSMs	Theo. MH+ [Da]	Charge (by Search Engine): Sequest HT	m/z [Da] (by Search Engine): Sequest HT
	VLELEEQAR		0	1	1	1	1086.58	2	543.793
	SREVDADSVQQQLDR		1	1	1	1	1745.84	3	582.619
	EVDADSVQQQLDR		0	1	1	1	1502.71	2	751.858
	LEGVETVPEHAVEALCVELR	1xCarbamidomethyl [C16]	0	1	1	1	2250.14	3	750.72
	LTAEANAGATAAR		0	1	1	1	1216.63	2	608.818
	LAELSDTASR		0	1	1	1	1062.54	2	531.775
F9WRK7	T-complex protein 1 subunit epsilon OS=Trypanosoma vivax (strain Y486) OX=1055687 GN=TvY486_0029620 PE=3 SV=1	14	6	5	5	17.99	59.1	5.26
	Sequence	Modifications	# Missed Cleavages	# Protein Groups	# Proteins	# PSMs	Theo. MH+ [Da]	Charge (by Search Engine): Sequest HT	m/z [Da] (by Search Engine): Sequest HT
	EIHEQEQEYFR		0	1	1	2	1507.68	3	503.231
	RLEEIAETVPVSR		1	1	1	1	1498.82	2	749.915
	QQQVFETLQGK		0	1	1	1	1305.68	2	653.344
	QEYSFLLQTAR		0	1	1	1	1355.7	2	678.351
	SQDSEIGDGTTGVVCLAGALLEQAAGLLDK	1xCarbamidomethyl [C15]	0	1	1	1	2988.48	3	996.835
G0U0Q1	T-complex protein 1 subunit gamma OS=Trypanosoma vivax (strain Y486) OX=1055687 GN=TVY486_0802590 PE=3 SV=1	14	6	6	6	17.24	60.9	6.8
	Sequence	Modifications	# Missed Cleavages	# Protein Groups	# Proteins	# PSMs	Theo. MH+ [Da]	Charge (by Search Engine): Sequest HT	m/z [Da] (by Search Engine): Sequest HT
	ATDWEVLIR		0	1	1	1	1102.59	2	551.798
	IITFKPDVVITEK		0	1	1	1	1502.88	3	501.633
	ILTSNCGANVIR	1xCarbamidomethyl [C6]	0	1	1	1	1317.69	2	659.35
	IILLDTPLEYK		0	1	1	1	1317.77	2	659.386
	KPETTINVEVGK		0	1	1	1	1314.73	2	657.867
	KPLAAQQGDNDDEQGEPEGA		0	1	1	1	2068.91	2	1034.96
G0U442	Glutathione gamma-glutamylcysteinyltransferase OS=Trypanosoma vivax (strain Y486) OX=1055687 GN=TVY486_1012470 PE=4 SV=1	8	6	6	6	18.41	110.3	6.73
	Sequence	Modifications	# Missed Cleavages	# Protein Groups	# Proteins	# PSMs	Theo. MH+ [Da]	Charge (by Search Engine): Sequest HT	m/z [Da] (by Search Engine): Sequest HT
	VLNLDIATIVGSSSR		0	1	1	1	1544.86	2	772.937
	SLTGIPVTELCR	1xCarbamidomethyl [C11]	0	1	1	1	1345.71	2	673.362
	SQATIDQLNAK		0	1	1	1	1188.62	2	594.814
	FTESADVPNNR		0	1	1	1	1249.58	2	625.293
	ITIEDILR		0	1	1	1	972.572	2	486.79
	INYTESSDIESIQDAIKPR		0	1	1	1	2179.09	3	727.034
G0TT28	U-box domain-containing protein OS=Trypanosoma vivax (strain Y486) OX=1055687 GN=TVY486_0302960 PE=4 SV=1	10	6	6	6	14.66	68.2	5.73
	Sequence	Modifications	# Missed Cleavages	# Protein Groups	# Proteins	# PSMs	Theo. MH+ [Da]	Charge (by Search Engine): Sequest HT	m/z [Da] (by Search Engine): Sequest HT
	TVESDTLVER		0	1	1	1	1148.58	2	574.794
	DSIFDLLAK		0	1	1	1	1021.56	2	511.281
	FIADTLITK		0	1	1	1	1021.59	2	511.299
	FSSVNSTQWR		0	1	1	1	1211.58	2	606.293
	ADAALPFNPELGR		0	1	1	1	1370.71	2	685.857
	GTPTFAELEK		0	1	1	1	1092.56	2	546.782
F9WQ78	Uncharacterized protein OS=Trypanosoma vivax (strain Y486) OX=1055687 GN=TvY486_0024150 PE=4 SV=1	11	6	5	5	17.98	55.2	6.04
	Sequence	Modifications	# Missed Cleavages	# Protein Groups	# Proteins	# PSMs	Theo. MH+ [Da]	Charge (by Search Engine): Sequest HT	m/z [Da] (by Search Engine): Sequest HT
	VAGSVAHTEETLLQR		0	1	1	2	1610.85	3	537.622
	NALELTESALR		0	1	1	1	1216.65	2	608.83
	AIDNVYYTAR		0	1	1	1	1185.59	2	593.297
	ASESFQAVVK		0	1	1	1	1065.56	2	533.281
	IVASIVGDK		0	1	1	1	901.535	2	451.272
G0U7N8	Paraflagellar rod component OS=Trypanosoma vivax (strain Y486) OX=1055687 GN=TY486_1009410 PE=4 SV=1	7	6	6	6	20.22	118.7	5.31
	Sequence	Modifications	# Missed Cleavages	# Protein Groups	# Proteins	# PSMs	Theo. MH+ [Da]	Charge (by Search Engine): Sequest HT	m/z [Da] (by Search Engine): Sequest HT
	NSQLQDINDEVQFK		0	1	1	1	1677.81	2	839.408
	SGVLTEEVIDLNAQNTSYK		0	1	1	1	2081.04	2	1041.02
	FIDLSCNPIDDR	1xCarbamidomethyl [C6]	0	1	1	1	1464.68	2	732.842
	LLNLEANSITDK		0	1	1	1	1330.72	2	665.863
	IVEAADLNK		0	1	1	1	972.536	2	486.771
	IDDEAANVIVNTLR		0	1	1	1	1542.81	2	771.911
G0TWC0	Cysteine peptidase OS=Trypanosoma vivax (strain Y486) OX=1055687 GN=TVY486_0600490 PE=3 SV=1	12	6	4	4	18.82	46.7	6.99
	Sequence	Modifications	# Missed Cleavages	# Protein Groups	# Proteins	# PSMs	Theo. MH+ [Da]	Charge (by Search Engine): Sequest HT	m/z [Da] (by Search Engine): Sequest HT
	SYPYVSGGGEEPPCKPR	1xCarbamidomethyl [C14]	0	1	6	2	1879.86	3	627.293
	VGATITGHVDIPHDEDAIAK		0	1	5	2	2059.05	4	515.517
	NSWSSSWGEK		0	1	10	1	1167.51	2	584.257
	APAAVDWR		0	1	9	1	885.458	2	443.232
G0U1V5	Uncharacterized protein (Fragment) OS=Trypanosoma vivax (strain Y486) OX=1055687 GN=TVY486_0900770 PE=4 SV=1	10	6	6	6	16.61	75.5	4.63
	Sequence	Modifications	# Missed Cleavages	# Protein Groups	# Proteins	# PSMs	Theo. MH+ [Da]	Charge (by Search Engine): Sequest HT	m/z [Da] (by Search Engine): Sequest HT
	NSVLVLFGSK		0	1	1	1	1063.61	2	532.311
	QLDALLTDVIR		0	1	1	1	1256.72	2	628.863
	TAWEIIPR		0	1	1	1	985.547	2	493.277
	SPGNPPDELIPLTR		0	1	1	1	1505.8	2	753.403
	ELAACPVVGNEFSR	1xCarbamidomethyl [C5]	0	1	1	1	1548.75	2	774.878
	LLADELAK		0	1	1	1	872.509	2	436.758
G0UA65	CCT-beta OS=Trypanosoma vivax (strain Y486) OX=1055687 GN=TVY486_1101820 PE=3 SV=1	13	5	5	5	16.11	58.1	6.71
	Sequence	Modifications	# Missed Cleavages	# Protein Groups	# Proteins	# PSMs	Theo. MH+ [Da]	Charge (by Search Engine): Sequest HT	m/z [Da] (by Search Engine): Sequest HT
	TQDDEVGDGTTSVTVLAGELLR		0	1	1	1	2276.13	2	1138.57
	EALLASAEDHGQDEK		0	1	1	1	1612.74	2	806.874
	ALGITESFK		0	1	1	1	965.53	2	483.269
	LLDQSIHPQTIIEGYR		0	1	1	1	1883	3	628.338
	HEINCFINR	1xCarbamidomethyl [C5]	0	1	1	1	1202.57	2	601.791
G0TRF4	Glucose-6-phosphate isomerase OS=Trypanosoma vivax (strain Y486) OX=1055687 GN=TVY486_0101660 PE=3 SV=1	7	5	3	3	18.62	67.8	8.05
	Sequence	Modifications	# Missed Cleavages	# Protein Groups	# Proteins	# PSMs	Theo. MH+ [Da]	Charge (by Search Engine): Sequest HT	m/z [Da] (by Search Engine): Sequest HT
	LYECHADESILK	1xCarbamidomethyl [C4]	0	1	1	2	1477.7	2	739.351
	DLNAHVASSPATQNTK		0	1	1	2	1653.82	3	551.945
	TFTTQETITNALTAR		0	1	1	1	1667.86	2	834.435
G0TUZ7	non-specific serine/threonine protein kinase OS=Trypanosoma vivax (strain Y486) OX=1055687 GN=TVY486_0404520 PE=3 SV=1	11	5	4	4	14.27	49.7	6.98
	Sequence	Modifications	# Missed Cleavages	# Protein Groups	# Proteins	# PSMs	Theo. MH+ [Da]	Charge (by Search Engine): Sequest HT	m/z [Da] (by Search Engine): Sequest HT
	NVCDQLLSLDPK	1xCarbamidomethyl [C3]	0	1	1	2	1401.7	2	701.354
	NVDEILSSELQDYEGSR		0	1	1	1	1953.9	2	977.459
	LLGQGSFGSAWR		0	1	2	1	1278.66	2	639.834
	LGDFGFSR		0	1	2	1	898.442	2	449.725
G0U648	Probable eukaryotic initiation factor 4A OS=Trypanosoma vivax (strain Y486) OX=1055687 GN=TVY486_1004030 PE=3 SV=1	19	5	5	5	14.08	47.1	7.36
	Sequence	Modifications	# Missed Cleavages	# Protein Groups	# Proteins	# PSMs	Theo. MH+ [Da]	Charge (by Search Engine): Sequest HT	m/z [Da] (by Search Engine): Sequest HT
	NLVCSDLITR	1xCarbamidomethyl [C4]	0	1	1	1	1190.62	2	595.813
	MSSTIPADDDWKR	1xMet-loss+Acetyl [N-Term]	1	1	1	1	1432.67	2	716.839
	ELYDYLPQDR		0	1	1	1	1311.62	2	656.315
	IEQELDTEIKPIPGEVDPELYAA		0	1	1	1	2569.29	2	1285.15
	GFERPSPVQEEAIPVALQGK		0	1	1	1	2152.14	3	718.051
G0TZJ1	Guanine deaminase OS=Trypanosoma vivax (strain Y486) OX=1055687 GN=TVY486_0806260 PE=3 SV=1	13	5	5	5	14.25	50.2	6.52
	Sequence	Modifications	# Missed Cleavages	# Protein Groups	# Proteins	# PSMs	Theo. MH+ [Da]	Charge (by Search Engine): Sequest HT	m/z [Da] (by Search Engine): Sequest HT
	YADLEFAEK		0	1	1	1	1085.51	2	543.261
	DQSPQESVELSEK		0	1	1	1	1475.69	2	738.346
	FIPTSSDEALR		0	1	1	1	1235.63	2	618.318
	ALESGVDPSLPYSER		0	1	1	1	1619.79	2	810.399
	IIYNANAINVVK		0	1	1	1	1331.77	2	666.388
F9WRK6	adenylate cyclase OS=Trypanosoma vivax (strain Y486) OX=1055687 GN=TvY486_0029610 PE=3 SV=1	5	5	5	5	15.18	136.8	6.07
	Sequence	Modifications	# Missed Cleavages	# Protein Groups	# Proteins	# PSMs	Theo. MH+ [Da]	Charge (by Search Engine): Sequest HT	m/z [Da] (by Search Engine): Sequest HT
	VLAQALSNPEYR		0	1	1	1	1360.72	2	680.864
	TLFANSLYNQR		0	1	1	1	1326.68	2	663.843
	FLETLLTDSR		0	1	1	1	1194.64	2	597.821
	AEHVVPGQVLLTGLTPLAK		0	1	1	1	1943.13	3	648.381
	LAPHDDGRHDDDLVK		1	1	1	1	1702.81	4	426.459
G0U616	Putative aspartate aminotransferase OS=Trypanosoma vivax (strain Y486) OX=1055687 GN=TVY486_1003700 PE=3 SV=1	14	5	5	5	13.77	44.5	8.29
	Sequence	Modifications	# Missed Cleavages	# Protein Groups	# Proteins	# PSMs	Theo. MH+ [Da]	Charge (by Search Engine): Sequest HT	m/z [Da] (by Search Engine): Sequest HT
	VGVCSVAVSDASK	1xCarbamidomethyl [C4]	0	1	2	1	1278.64	2	639.822
	VAHLVLSDPELR		0	1	2	1	1348.76	3	450.258
	ADLIIGAYR		0	1	1	1	991.557	2	496.281
	ACFESIAR	1xCarbamidomethyl [C2]	0	1	2	1	953.451	2	477.23
	DEEGRPYPLQVVR		0	1	1	1	1557.8	3	519.939
G0U3D1	Ubiquitin-like 1-activating enzyme E1A OS=Trypanosoma vivax (strain Y486) OX=1055687 GN=TVY486_0906080 PE=3 SV=1	5	5	5	5	14.27	134.4	6.52
	Sequence	Modifications	# Missed Cleavages	# Protein Groups	# Proteins	# PSMs	Theo. MH+ [Da]	Charge (by Search Engine): Sequest HT	m/z [Da] (by Search Engine): Sequest HT
	NYDIPTQER		0	1	1	1	1135.54	2	568.273
	YETPEGQTPGALR		0	1	1	1	1418.69	2	709.849
	TQVVSTYLPEQDYTYK		0	1	1	1	1934.94	2	967.971
	FVAELNPNLSVR		0	1	1	1	1358.74	2	679.875
	ALLGNDISSLR		0	1	1	1	1158.65	2	579.828
G0TW92	Alanine--tRNA ligase OS=Trypanosoma vivax (strain Y486) OX=1055687 GN=TVY486_0600210 PE=3 SV=1	6	5	5	5	13.73	106.5	5.97
	Sequence	Modifications	# Missed Cleavages	# Protein Groups	# Proteins	# PSMs	Theo. MH+ [Da]	Charge (by Search Engine): Sequest HT	m/z [Da] (by Search Engine): Sequest HT
	YGVQFLGAK		0	1	1	1	982.536	2	491.771
	TVIADEEASFAK		0	1	1	1	1280.64	2	640.822
	ELQEILSLPTSDATVK		0	1	1	1	1743.94	2	872.474
	INEGLQVYR		0	1	1	1	1091.58	2	546.296
	GDVGLFLVGADANK		0	1	1	1	1375.72	2	688.365
G0TVR1	Putative stress-induced protein sti1 OS=Trypanosoma vivax (strain Y486) OX=1055687 GN=TVY486_0502310 PE=4 SV=1	11	5	5	5	15.07	61.9	6.43
	Sequence	Modifications	# Missed Cleavages	# Protein Groups	# Proteins	# PSMs	Theo. MH+ [Da]	Charge (by Search Engine): Sequest HT	m/z [Da] (by Search Engine): Sequest HT
	NPSAVTEYLK		0	1	1	1	1121.58	2	561.296
	NPFGSLFTPDCIQK	1xCarbamidomethyl [C11]	0	1	1	1	1623.78	2	812.395
	YDEAVALFK		0	1	1	1	1055.54	2	528.275
	LGAYNEALADAEK		0	1	1	1	1364.67	2	682.837
	GEYEECIAQCEK	2xCarbamidomethyl [C6; C10]	0	1	1	1	1515.61	2	758.307
G0TRC0	Putative aminoacylase OS=Trypanosoma vivax (strain Y486) OX=1055687 GN=TVY486_0101320 PE=4 SV=1	15	5	5	5	16.25	42.9	6.64
	Sequence	Modifications	# Missed Cleavages	# Protein Groups	# Proteins	# PSMs	Theo. MH+ [Da]	Charge (by Search Engine): Sequest HT	m/z [Da] (by Search Engine): Sequest HT
	LYEPALR		0	1	1	1	861.483	2	431.245
	QLVELNVLEGVK		0	1	2	1	1340.78	2	670.894
	FIFQHAEEVIPSGAK		0	1	2	1	1672.87	2	836.941
	LITDVQPEVVQWR		0	1	1	1	1582.86	2	791.933
	GGAGDGPMYALR		0	1	2	1	1164.55	2	582.777
G0U2P1	Putative actin OS=Trypanosoma vivax (strain Y486) OX=1055687 GN=TVY486_0903650 PE=3 SV=1	12	5	5	5	14.86	46.3	6.07
	Sequence	Modifications	# Missed Cleavages	# Protein Groups	# Proteins	# PSMs	Theo. MH+ [Da]	Charge (by Search Engine): Sequest HT	m/z [Da] (by Search Engine): Sequest HT
	SEYDEAGPSIVHNK		0	1	2	1	1545.72	3	515.912
	EISNLAPSSIKPK		0	1	2	1	1383.78	2	692.395
	LFVGDEAQAK		0	1	2	1	1077.56	2	539.283
	HVFPSIVGRPK		0	1	2	1	1236.72	3	412.911
	KLFVGDEAQAK		1	1	2	1	1205.65	2	603.33
G0TX90	Glyceraldehyde-3-phosphate dehydrogenase OS=Trypanosoma vivax (strain Y486) OX=1055687 GN=TVY486_0603710 PE=3 SV=1	18	5	5	5	14.39	39.1	9.19
	Sequence	Modifications	# Missed Cleavages	# Protein Groups	# Proteins	# PSMs	Theo. MH+ [Da]	Charge (by Search Engine): Sequest HT	m/z [Da] (by Search Engine): Sequest HT
	NPADLPWGK		0	1	1	1	997.51	2	499.258
	VPTADVSVVDLTFTATR		0	1	1	1	1791.95	2	896.479
	VVISAPASGGAK		0	1	1	1	1056.6	2	528.806
	AAALNIIPSTTGAAK		0	1	1	1	1398.8	2	699.901
	ATLQNNLPNER		0	1	1	1	1269.65	2	635.33
G0TSF6	Putative ATP synthase F1, beta subunit (Fragment) OS=Trypanosoma vivax (strain Y486) OX=1055687 GN=TVY486_0300760 PE=3 SV=1	20	5	5	4	15.35	32.8	7.5
	Sequence	Modifications	# Missed Cleavages	# Protein Groups	# Proteins	# PSMs	Theo. MH+ [Da]	Charge (by Search Engine): Sequest HT	m/z [Da] (by Search Engine): Sequest HT
	VIDLILPYCK	1xCarbamidomethyl [C9]	0	1	1	1	1233.69	2	617.349
	VVSTGGNISVPVGR		0	1	1	1	1341.75	2	671.377
	IFNVLGDAIDQR		0	1	1	1	1360.72	2	680.864
	IGLFGGAGVGK		0	2	3	1	975.562	2	488.285
	LADQAAEDAILTTGIK		0	1	1	1	1629.87	3	543.962
G0U8G0	Prolyl endopeptidase OS=Trypanosoma vivax (strain Y486) OX=1055687 GN=TVY486_1113690 PE=3 SV=1	7	5	4	4	15.97	80.4	6.04
	Sequence	Modifications	# Missed Cleavages	# Protein Groups	# Proteins	# PSMs	Theo. MH+ [Da]	Charge (by Search Engine): Sequest HT	m/z [Da] (by Search Engine): Sequest HT
	GGVAHNELETVRPR		0	1	1	2	1534.81	4	384.458
	VAYWEPVK		0	1	1	1	991.525	2	496.266
	TPGSSDEQVVLDENK		0	1	1	1	1617.76	2	809.383
	AYFEECTVDLK	1xCarbamidomethyl [C6]	0	1	1	1	1374.62	2	687.816
F9WQY2	Inosine-5'-monophosphate dehydrogenase OS=Trypanosoma vivax (strain Y486) OX=1055687 GN=TvY486_0027160 PE=3 SV=1	10	4	4	4	11.85	55.5	8.27
	Sequence	Modifications	# Missed Cleavages	# Protein Groups	# Proteins	# PSMs	Theo. MH+ [Da]	Charge (by Search Engine): Sequest HT	m/z [Da] (by Search Engine): Sequest HT
	NLIDAGADALR		0	1	1	1	1128.6	2	564.803
	SVSPDVPVSEIR		0	1	1	1	1284.68	2	642.843
	SSLQVAQGVSGAVVEK		0	1	1	1	1558.84	2	779.926
	LLCAAATSTR	1xCarbamidomethyl [C3]	0	1	1	1	1063.56	2	532.282
G0TXR5	protein disulfide-isomerase OS=Trypanosoma vivax (strain Y486) OX=1055687 GN=TVY486_0701000 PE=3 SV=1	14	4	4	4	10.43	41.9	8.35
	Sequence	Modifications	# Missed Cleavages	# Protein Groups	# Proteins	# PSMs	Theo. MH+ [Da]	Charge (by Search Engine): Sequest HT	m/z [Da] (by Search Engine): Sequest HT
	VLEAGADYVAK		0	1	1	1	1135.6	2	568.303
	VAGLNLVIPYEAK		0	1	2	1	1386.8	2	693.903
	ANILASIR		0	1	1	1	857.52	2	429.264
	LLAEVQQALSPSLGEGATHYLR		0	1	1	1	2353.25	3	785.09
G0U789	Putative beta-adaptin OS=Trypanosoma vivax (strain Y486) OX=1055687 GN=TVY486_1007920 PE=3 SV=1	4	4	4	4	10.4	101.7	6.27
	Sequence	Modifications	# Missed Cleavages	# Protein Groups	# Proteins	# PSMs	Theo. MH+ [Da]	Charge (by Search Engine): Sequest HT	m/z [Da] (by Search Engine): Sequest HT
	VIANHVGICSR	1xCarbamidomethyl [C9]	0	1	1	1	1225.65	3	409.22
	LGQTTNLELK		0	1	1	1	1116.63	2	558.817
	LGQTTNLELKK		1	1	1	1	1244.72	3	415.579
	IDATSFAEEIVAR		0	1	1	1	1421.73	2	711.367
G0U5N4	Putative dihydrolipoamide acetyltransferase OS=Trypanosoma vivax (strain Y486) OX=1055687 GN=TVY486_1002380 PE=4 SV=1	8	4	3	3	12.23	40.3	5.52
	Sequence	Modifications	# Missed Cleavages	# Protein Groups	# Proteins	# PSMs	Theo. MH+ [Da]	Charge (by Search Engine): Sequest HT	m/z [Da] (by Search Engine): Sequest HT
	GGVSSSAPVSASAPCKPAK	1xCarbamidomethyl [C15]	0	1	1	2	1757.89	3	586.633
	GTLESITPTGK		0	1	1	1	1103.59	2	552.301
	GGVSSSAPVSASAPCKPAKK	1xCarbamidomethyl [C15]	1	1	1	1	1885.98	4	472.25
G0U949	TOG domain-containing protein OS=Trypanosoma vivax (strain Y486) OX=1055687 GN=TVY486_1116170 PE=4 SV=1	6	4	4	4	13.18	118	4.79
	Sequence	Modifications	# Missed Cleavages	# Protein Groups	# Proteins	# PSMs	Theo. MH+ [Da]	Charge (by Search Engine): Sequest HT	m/z [Da] (by Search Engine): Sequest HT
	NCLAVPFVDTR	1xCarbamidomethyl [C2]	0	1	1	1	1291.65	2	646.326
	EDCLGALSSIISTCK	2xCarbamidomethyl [C3; C14]	0	1	1	1	1653.78	2	827.395
	LLGFQSNSSIR		0	1	1	1	1221.66	2	611.333
	GVNPDEDDLDDESDDSVGSSGIDR		0	1	1	1	2508.01	2	1254.51
F9WUI3	Uncharacterized protein OS=Trypanosoma vivax (strain Y486) OX=1055687 GN=TvY486_0003560 PE=4 SV=1	13	4	4	4	13.98	63.4	5
	Sequence	Modifications	# Missed Cleavages	# Protein Groups	# Proteins	# PSMs	Theo. MH+ [Da]	Charge (by Search Engine): Sequest HT	m/z [Da] (by Search Engine): Sequest HT
	TEVLDVVEAK		0	1	1	1	1102.6	2	551.803
	ESQASGEAAEELPVQEDEKKEEPR		2	1	1	1	2685.25	4	672.067
	ASEAAAEESPVPEDEKEEPR		1	1	1	1	2169.98	3	723.998
	ASGEAPEELVPSGEDAVASASGEDVR		0	1	1	1	2529.16	2	1265.08
F9WR41	Uncharacterized protein OS=Trypanosoma vivax (strain Y486) OX=1055687 GN=TvY486_0027830 PE=4 SV=1	8	4	3	3	14.11	46.4	7.02
	Sequence	Modifications	# Missed Cleavages	# Protein Groups	# Proteins	# PSMs	Theo. MH+ [Da]	Charge (by Search Engine): Sequest HT	m/z [Da] (by Search Engine): Sequest HT
	VAAAAAETLAEAAAEK		0	1	2	2	1486.77	2	743.891
	LGTEFAWR		0	1	3	1	979.5	2	490.254
	ISDFVLTFASVSGK		0	1	3	1	1470.78	2	735.896
F9WPD3	aspartyl aminopeptidase OS=Trypanosoma vivax (strain Y486) OX=1055687 GN=TvY486_0021110 PE=3 SV=1	12	4	4	4	14.22	49.3	6.79
	Sequence	Modifications	# Missed Cleavages	# Protein Groups	# Proteins	# PSMs	Theo. MH+ [Da]	Charge (by Search Engine): Sequest HT	m/z [Da] (by Search Engine): Sequest HT
	IVGAHTDSPNLALKPR		0	1	1	1	1688.94	4	422.992
	DSQVQELANDFVGFINK		0	1	1	1	1923.94	2	962.476
	ASIPLQEFCVR	1xCarbamidomethyl [C9]	0	1	1	1	1319.68	2	660.342
	LDNLISCYCGIK	2xCarbamidomethyl [C7; C9]	0	1	1	1	1455.7	2	728.352
F9WRE5	Uncharacterized protein OS=Trypanosoma vivax (strain Y486) OX=1055687 GN=TvY486_0028960 PE=4 SV=1	9	4	3	3	10.76	47.5	4.79
	Sequence	Modifications	# Missed Cleavages	# Protein Groups	# Proteins	# PSMs	Theo. MH+ [Da]	Charge (by Search Engine): Sequest HT	m/z [Da] (by Search Engine): Sequest HT
	EKFEGAIASAK		1	1	2	2	1150.61	3	384.208
	VFYEMQEER		0	1	2	1	1230.55	2	615.776
	YGVELPPPWCVSIDDLER	1xCarbamidomethyl [C10]	0	1	2	1	2145.03	2	1073.02
G0TTZ6	RuvB-like helicase OS=Trypanosoma vivax (strain Y486) OX=1055687 GN=TVY486_0400940 PE=3 SV=1	9	4	4	4	10.81	58.1	6.54
	Sequence	Modifications	# Missed Cleavages	# Protein Groups	# Proteins	# PSMs	Theo. MH+ [Da]	Charge (by Search Engine): Sequest HT	m/z [Da] (by Search Engine): Sequest HT
	EVYEGEVTELR		0	1	1	1	1323.64	2	662.325
	ALLFAGPPGTGK		0	1	1	1	1128.64	2	564.824
	ASAQLLHEHADDYVYQ		0	1	1	1	1859.86	3	620.623
	LDAAIYESLEK		0	1	1	1	1251.65	2	626.326
G0U2N5	Putative RNA-binding protein OS=Trypanosoma vivax (strain Y486) OX=1055687 GN=TVY486_0903590 PE=4 SV=1	16	4	4	4	10.57	35	9.04
	Sequence	Modifications	# Missed Cleavages	# Protein Groups	# Proteins	# PSMs	Theo. MH+ [Da]	Charge (by Search Engine): Sequest HT	m/z [Da] (by Search Engine): Sequest HT
	SAQQLVDFFR		0	1	1	1	1210.62	2	605.813
	VQALVQFDSK		0	1	1	1	1134.62	2	567.811
	ETGYAEIDGR		0	1	1	1	1110.51	2	555.758
	GGYEVQQPPPPHHQQQQVR		0	1	1	1	2210.08	4	553.277
F9WR73	dolichyl-diphosphooligosaccharide--protein glycotransferase (Fragment) OS=Trypanosoma vivax (strain Y486) OX=1055687 GN=TvY486_0028220 PE=3 SV=1	7	4	4	4	11.6	86.1	9.09
	Sequence	Modifications	# Missed Cleavages	# Protein Groups	# Proteins	# PSMs	Theo. MH+ [Da]	Charge (by Search Engine): Sequest HT	m/z [Da] (by Search Engine): Sequest HT
	ESSGYVFPVDK		0	1	4	1	1227.59	2	614.298
	ARPVEGDGSSEALQPIR		0	1	3	1	1781.91	3	594.644
	ATQYLSDNGWR		0	1	3	1	1310.61	2	655.81
	LLTSPVQESHSLVR		0	1	5	1	1565.86	3	522.627
F9WPP9	methionine--tRNA ligase (Fragment) OS=Trypanosoma vivax (strain Y486) OX=1055687 GN=TvY486_0022230 PE=3 SV=1	14	4	4	4	12.09	39.7	7.21
	Sequence	Modifications	# Missed Cleavages	# Protein Groups	# Proteins	# PSMs	Theo. MH+ [Da]	Charge (by Search Engine): Sequest HT	m/z [Da] (by Search Engine): Sequest HT
	SLGNAFDPLEK		0	1	4	1	1190.61	2	595.806
	APVIFDTLGVPAANR		0	1	3	1	1540.85	2	770.928
	LGTLLLSPVLSEK		0	1	3	1	1369.83	2	685.417
	GAEFGLDALK		0	1	4	1	1020.54	2	510.772
G0TSJ0	Pyruvate dehydrogenase E1 component subunit beta OS=Trypanosoma vivax (strain Y486) OX=1055687 GN=TVY486_0301070 PE=4 SV=1	14	4	4	4	12.1	37.5	5.49
	Sequence	Modifications	# Missed Cleavages	# Protein Groups	# Proteins	# PSMs	Theo. MH+ [Da]	Charge (by Search Engine): Sequest HT	m/z [Da] (by Search Engine): Sequest HT
	SGIEAEVINLR		0	1	1	1	1200.66	2	600.832
	VSCADCPTPYSK	2xCarbamidomethyl [C3; C6]	0	1	1	1	1384.59	2	692.797
	VFSPYNSEDAR		0	1	1	1	1284.59	2	642.796
	DALNSALDEELAR		0	1	1	1	1416.7	2	708.851
G0U8J4	Uncharacterized protein (Fragment) OS=Trypanosoma vivax (strain Y486) OX=1055687 GN=TVY486_1114040 PE=4 SV=1	28	4	3	3	14.76	25.6	7.65
	Sequence	Modifications	# Missed Cleavages	# Protein Groups	# Proteins	# PSMs	Theo. MH+ [Da]	Charge (by Search Engine): Sequest HT	m/z [Da] (by Search Engine): Sequest HT
	TVDGVVISTAYEGEQQQK		0	1	1	2	1951.96	3	651.325
	VGTPENDPECMATIEEWETR	1xCarbamidomethyl [C10]	0	1	1	1	2364.01	2	1182.52
	IGGGSVAYAPLGLNEDAGGDQPPTVTVR		0	1	1	1	2711.36	3	904.46
F9WRR4	Uncharacterized protein OS=Trypanosoma vivax (strain Y486) OX=1055687 GN=TvY486_0030200 PE=4 SV=1	6	4	2	2	9.48	33.4	8.19
	Sequence	Modifications	# Missed Cleavages	# Protein Groups	# Proteins	# PSMs	Theo. MH+ [Da]	Charge (by Search Engine): Sequest HT	m/z [Da] (by Search Engine): Sequest HT
	NWQSILATAK		0	1	3	6	1131.62	2	566.312
	ATEAESMLSR		0	1	1	1	1094.51	2	547.76
G0U6L2	Fructose-bisphosphate aldolase OS=Trypanosoma vivax (strain Y486) OX=1055687 GN=TVY486_1005670 PE=3 SV=1	12	4	4	4	10.33	40.8	9.11
	Sequence	Modifications	# Missed Cleavages	# Protein Groups	# Proteins	# PSMs	Theo. MH+ [Da]	Charge (by Search Engine): Sequest HT	m/z [Da] (by Search Engine): Sequest HT
	YTVTTLAR		0	1	1	1	924.515	2	462.761
	FAPLGLSNTK		0	1	1	1	1047.58	2	524.295
	ALQSSALLAWGGK		0	1	1	1	1301.72	2	651.364
	ANVLLTQLPSYNR		0	1	1	1	1488.82	2	744.913
G0TYG3	C2 domain-containing protein OS=Trypanosoma vivax (strain Y486) OX=1055687 GN=TVY486_0703440 PE=4 SV=1	4	4	4	4	10.84	146.8	4.84
	Sequence	Modifications	# Missed Cleavages	# Protein Groups	# Proteins	# PSMs	Theo. MH+ [Da]	Charge (by Search Engine): Sequest HT	m/z [Da] (by Search Engine): Sequest HT
	MSIFGEPLPHEDDTATSLIR	1xMet-loss+Acetyl [N-Term]	0	1	1	1	2140.06	2	1070.53
	QNLEGGPIDCSFVVHR	1xCarbamidomethyl [C10]	0	1	1	1	1827.88	2	914.444
	VITWNQEVR		0	1	1	1	1144.61	2	572.809
	DPVSVLVR		0	1	1	1	884.52	2	442.764
G0TTF1	Rab GDP dissociation inhibitor OS=Trypanosoma vivax (strain Y486) OX=1055687 GN=TVY486_0304080 PE=3 SV=1	14	4	4	4	14.86	49.9	6.16
	Sequence	Modifications	# Missed Cleavages	# Protein Groups	# Proteins	# PSMs	Theo. MH+ [Da]	Charge (by Search Engine): Sequest HT	m/z [Da] (by Search Engine): Sequest HT
	NPYYGGETASLNLQQLYEK		0	1	1	1	2188.06	2	1094.53
	VNFSQDGVFESIESDGKK		1	1	1	1	1985.95	3	662.654
	VECNSCQIIIPQK	2xCarbamidomethyl [C3; C6]	0	1	1	1	1588.78	2	794.896
	SHLYNVDLIPK		0	1	1	1	1298.71	2	649.859
G0U8H7	Ubiquitin-ribosomal protein eL40 fusion protein OS=Trypanosoma vivax (strain Y486) OX=1055687 GN=TVY486_1113870 PE=3 SV=1	34	4	4	1	10.62	14.6	9.82
	Sequence	Modifications	# Missed Cleavages	# Protein Groups	# Proteins	# PSMs	Theo. MH+ [Da]	Charge (by Search Engine): Sequest HT	m/z [Da] (by Search Engine): Sequest HT
	MQIFVK		0	2	5	1	765.433	2	383.22
	TIALEVEASDTIENVK		0	1	2	1	1731.9	2	866.453
	ESTLHLVLR		0	2	7	1	1067.62	2	534.314
	IQDKEGIPPDQQR		1	2	7	1	1523.78	3	508.598
G0U159	Clu domain-containing protein OS=Trypanosoma vivax (strain Y486) OX=1055687 GN=TVY486_0804220 PE=4 SV=1	2	4	4	4	9.4	324.7	5.82
	Sequence	Modifications	# Missed Cleavages	# Protein Groups	# Proteins	# PSMs	Theo. MH+ [Da]	Charge (by Search Engine): Sequest HT	m/z [Da] (by Search Engine): Sequest HT
	YAFLPEEPAR		0	1	1	1	1192.6	2	596.801
	AQNPFLVYDDR		0	1	1	1	1337.65	2	669.329
	DAEFQQLR		0	1	1	1	1006.5	2	503.751
	LAELEEALR		0	1	1	1	1043.57	2	522.29
G0W2W6	RHS OS=Trypanosoma vivax (strain Y486) OX=1055687 GN=TVY486_BAC13K24_002 PE=4 SV=1	5	4	4	3	10.01	87.1	7.05
	Sequence	Modifications	# Missed Cleavages	# Protein Groups	# Proteins	# PSMs	Theo. MH+ [Da]	Charge (by Search Engine): Sequest HT	m/z [Da] (by Search Engine): Sequest HT
	VGLNDETYR		0	1	4	1	1066.52	2	533.762
	TCIVIGTPGIGK	1xCarbamidomethyl [C2]	0	1	21	1	1215.68	2	608.342
	TIVLLQATK		0	2	28	1	986.624	2	493.815
	LIYVNCDDER	1xCarbamidomethyl [C6]	0	1	28	1	1296.59	2	648.797
F9WV18	Syntaxin (Fragment) OS=Trypanosoma vivax (strain Y486) OX=1055687 GN=TvY486_0003770 PE=4 SV=1	11	4	3	3	14.71	37.9	8.51
	Sequence	Modifications	# Missed Cleavages	# Protein Groups	# Proteins	# PSMs	Theo. MH+ [Da]	Charge (by Search Engine): Sequest HT	m/z [Da] (by Search Engine): Sequest HT
	LATVALGSSGHTYK		0	1	2	2	1404.75	3	468.92
	QEADAAVASGAEVQR		0	1	2	1	1501.72	2	751.366
	NLPELPSNFK		0	1	2	1	1158.62	2	579.811
F9WR82	Uncharacterized protein OS=Trypanosoma vivax (strain Y486) OX=1055687 GN=TvY486_0028330 PE=4 SV=1	12	4	4	4	13.08	49.2	5.17
	Sequence	Modifications	# Missed Cleavages	# Protein Groups	# Proteins	# PSMs	Theo. MH+ [Da]	Charge (by Search Engine): Sequest HT	m/z [Da] (by Search Engine): Sequest HT
	SESQAAYESATEAGQEVAK		0	1	1	1	1955.88	2	978.445
	ELAASAPGTEDER		0	1	1	1	1345.62	2	673.315
	AYEDEQYIADAK		0	1	1	1	1415.63	2	708.319
	ILSEYSDIK		0	1	1	1	1067.56	2	534.284
G0UB91	Malic enzyme OS=Trypanosoma vivax (strain Y486) OX=1055687 GN=TVY486_1105620 PE=3 SV=1	8	4	4	1	10.45	62.2	6.33
	Sequence	Modifications	# Missed Cleavages	# Protein Groups	# Proteins	# PSMs	Theo. MH+ [Da]	Charge (by Search Engine): Sequest HT	m/z [Da] (by Search Engine): Sequest HT
	TDITAEQSNSLR		0	2	2	1	1334.65	2	667.829
	TLLDVVK		0	2	2	1	787.492	2	394.25
	FVSAGSSASSVLTDR		0	1	1	1	1483.74	2	742.375
	AEIIPEDAYK		0	2	2	1	1148.58	2	574.793
G0U7W6	Putative microtubule-associated protein (Fragment) OS=Trypanosoma vivax (strain Y486) OX=1055687 GN=TVY486_1010185 PE=4 SV=1	36	4	3	3	13.69	111.7	6.7
	Sequence	Modifications	# Missed Cleavages	# Protein Groups	# Proteins	# PSMs	Theo. MH+ [Da]	Charge (by Search Engine): Sequest HT	m/z [Da] (by Search Engine): Sequest HT
	ERLEAEEVTTGVR		1	1	1	2	1488.77	3	496.927
	AIDPEAYR		0	1	1	1	934.463	2	467.735
	LEAEEVTTGVR		0	1	1	1	1203.62	2	602.316
G0U9Y5	Putative antigen GM6 (Fragment) OS=Trypanosoma vivax (strain Y486) OX=1055687 GN=TVY486_1101010 PE=3 SV=1	5	4	2	2	16.16	396.3	4.91
	Sequence	Modifications	# Missed Cleavages	# Protein Groups	# Proteins	# PSMs	Theo. MH+ [Da]	Charge (by Search Engine): Sequest HT	m/z [Da] (by Search Engine): Sequest HT
	LLEESAEANAEQVAALER		0	1	1	3	1942.97	3	648.329
	LLEESAEGNAEQVAALER		0	1	1	1	1928.96	2	964.98
G0TSV6	Putative elongation initiation factor 2 alpha subunit OS=Trypanosoma vivax (strain Y486) OX=1055687 GN=TVY486_0302220 PE=3 SV=1	11	4	4	4	11.5	53.4	7.18
	Sequence	Modifications	# Missed Cleavages	# Protein Groups	# Proteins	# PSMs	Theo. MH+ [Da]	Charge (by Search Engine): Sequest HT	m/z [Da] (by Search Engine): Sequest HT
	DALLLGR		0	1	1	1	757.457	2	379.233
	ILGPLGLDENVQK		0	1	1	1	1395.78	2	698.396
	LVAGPYVLGEEEEDAKEEK		1	1	1	1	2105.03	3	702.348
	IPIIVTIVGPPK		0	1	1	1	1246.81	2	623.91
G0TXP0	Glucosidase 2 subunit beta OS=Trypanosoma vivax (strain Y486) OX=1055687 GN=TVY486_0700740 PE=4 SV=1	10	4	4	4	11.53	53.5	5.22
	Sequence	Modifications	# Missed Cleavages	# Protein Groups	# Proteins	# PSMs	Theo. MH+ [Da]	Charge (by Search Engine): Sequest HT	m/z [Da] (by Search Engine): Sequest HT
	SYTYELCPFK	1xCarbamidomethyl [C7]	0	1	1	1	1307.6	2	654.303
	ISTFELPEAK		0	1	1	1	1134.6	2	567.805
	ISALSSSLEATQSR		0	1	1	1	1449.75	2	725.38
	HYASLKEEDSFK		1	1	1	1	1453.7	3	485.238
G0UCD8	Putative proteasome regulatory non-ATP-ase subunit 2 OS=Trypanosoma vivax (strain Y486) OX=1055687 GN=TVY486_1109740 PE=3 SV=1	5	4	4	4	11.05	107.2	6
	Sequence	Modifications	# Missed Cleavages	# Protein Groups	# Proteins	# PSMs	Theo. MH+ [Da]	Charge (by Search Engine): Sequest HT	m/z [Da] (by Search Engine): Sequest HT
	SLFTDTILSR		0	1	1	1	1152.63	2	576.816
	EDDCLVLEK	1xCarbamidomethyl [C4]	0	1	1	1	1120.52	2	560.763
	ESDPDVLQFALK		0	1	1	1	1361.69	2	681.35
	CIDQFVLSQEQPEETR	1xCarbamidomethyl [C1]	0	1	1	1	1978.92	2	989.969
G0TWT5	Importin subunit alpha OS=Trypanosoma vivax (strain Y486) OX=1055687 GN=TVY486_0602140 PE=3 SV=1	7	3	3	3	9.49	58.1	5.44
	Sequence	Modifications	# Missed Cleavages	# Protein Groups	# Proteins	# PSMs	Theo. MH+ [Da]	Charge (by Search Engine): Sequest HT	m/z [Da] (by Search Engine): Sequest HT
	VQAVIEAGVVPR		0	1	1	1	1237.73	2	619.367
	FVALLSSSHPDCR	1xCarbamidomethyl [C12]	0	1	1	1	1488.73	3	496.913
	AIIECGGVNLIER	1xCarbamidomethyl [C5]	0	1	1	1	1443.76	2	722.385
G0U0D9	CCR4-NOT transcription complex subunit 11 OS=Trypanosoma vivax (strain Y486) OX=1055687 GN=TVY486_0801460 PE=3 SV=1	8	3	3	3	7.37	48.6	5.33
	Sequence	Modifications	# Missed Cleavages	# Protein Groups	# Proteins	# PSMs	Theo. MH+ [Da]	Charge (by Search Engine): Sequest HT	m/z [Da] (by Search Engine): Sequest HT
	SALSPNDKDVVK		1	1	1	1	1272.68	3	424.898
	YNPDVAAELILR		0	1	1	1	1373.74	2	687.376
	LFELISEGNDK		0	1	1	1	1264.64	2	632.824
G0TX51	Reticulon-like protein OS=Trypanosoma vivax (strain Y486) OX=1055687 GN=TVY486_0603320 PE=4 SV=1	18	3	3	3	7.3	21.1	8.16
	Sequence	Modifications	# Missed Cleavages	# Protein Groups	# Proteins	# PSMs	Theo. MH+ [Da]	Charge (by Search Engine): Sequest HT	m/z [Da] (by Search Engine): Sequest HT
	SAVDSFLLK		0	1	1	1	979.546	2	490.276
	ETVNEHLGSFQTR		0	1	1	1	1517.73	2	759.373
	GETITEDDIYR		0	1	1	1	1311.61	2	656.306
G0UBQ7	inorganic diphosphatase OS=Trypanosoma vivax (strain Y486) OX=1055687 GN=TVY486_1107390 PE=3 SV=1	5	3	2	2	7.48	47.7	6.15
	Sequence	Modifications	# Missed Cleavages	# Protein Groups	# Proteins	# PSMs	Theo. MH+ [Da]	Charge (by Search Engine): Sequest HT	m/z [Da] (by Search Engine): Sequest HT
	VICISHGDPVCR	2xCarbamidomethyl [C3; C11]	0	1	2	2	1412.68	3	471.564
	FLPGCLDAIR	1xCarbamidomethyl [C5]	0	1	2	1	1161.61	2	581.309
F9WQ94	Uncharacterized protein OS=Trypanosoma vivax (strain Y486) OX=1055687 GN=TvY486_0024340 PE=4 SV=1	7	3	3	3	7.2	63.2	8.19
	Sequence	Modifications	# Missed Cleavages	# Protein Groups	# Proteins	# PSMs	Theo. MH+ [Da]	Charge (by Search Engine): Sequest HT	m/z [Da] (by Search Engine): Sequest HT
	TLEGAIGVER		0	1	2	1	1044.57	2	522.787
	TLLNVEQQVR		0	1	1	1	1199.67	2	600.342
	AVETTAAGSDETSPAQK		0	1	2	1	1662.78	2	831.894
G0TU00	Amidinotransferase OS=Trypanosoma vivax (strain Y486) OX=1055687 GN=TVY486_0400980 PE=4 SV=1	7	3	2	2	10.5	42.9	6.06
	Sequence	Modifications	# Missed Cleavages	# Protein Groups	# Proteins	# PSMs	Theo. MH+ [Da]	Charge (by Search Engine): Sequest HT	m/z [Da] (by Search Engine): Sequest HT
	FQTEEEQEAFYDHLEK		0	1	1	2	2042.9	3	681.637
	AFCGNAFEVAVR	1xCarbamidomethyl [C3]	0	1	1	1	1340.64	2	670.825
G0U679	Putative Transitional endoplasmic reticulum ATPase (Valosin-containing protein homolog) OS=Trypanosoma vivax (strain Y486) OX=1055687 GN=TVY486_1004330 PE=3 SV=1	9	3	3	3	7.56	51.9	5.87
	Sequence	Modifications	# Missed Cleavages	# Protein Groups	# Proteins	# PSMs	Theo. MH+ [Da]	Charge (by Search Engine): Sequest HT	m/z [Da] (by Search Engine): Sequest HT
	MTELDIFR		0	1	1	1	1024.51	2	512.761
	EIDIGVPDEIGR		0	1	1	1	1312.67	2	656.841
	LIADDSENEDNTAVAMHPTR		0	1	1	1	2199	3	733.67
G0UBS0	serine--tRNA ligase OS=Trypanosoma vivax (strain Y486) OX=1055687 GN=TVY486_1107520 PE=4 SV=1	11	3	3	2	10.18	52.8	5.83
	Sequence	Modifications	# Missed Cleavages	# Protein Groups	# Proteins	# PSMs	Theo. MH+ [Da]	Charge (by Search Engine): Sequest HT	m/z [Da] (by Search Engine): Sequest HT
	VINICSGALNDAAAK	1xCarbamidomethyl [C5]	0	1	1	1	1516.78	2	758.894
	VGNILHESVPTAADEDTGNIVVR		0	1	1	1	2406.23	3	802.748
	ELVSCSNCTDYQAR	2xCarbamidomethyl [C5; C8]	0	2	2	1	1702.72	2	851.863
G0TTV0	AP-1 complex subunit gamma OS=Trypanosoma vivax (strain Y486) OX=1055687 GN=TVY486_0400470 PE=3 SV=1	4	3	3	3	7.96	87.4	6.55
	Sequence	Modifications	# Missed Cleavages	# Protein Groups	# Proteins	# PSMs	Theo. MH+ [Da]	Charge (by Search Engine): Sequest HT	m/z [Da] (by Search Engine): Sequest HT
	TLLDCAAIDGDAVR	1xCarbamidomethyl [C5]	0	1	1	1	1489.73	2	745.372
	FLISNDNNLR		0	1	1	1	1205.63	2	603.317
	GGVQLLQLAER		0	1	1	1	1183.68	2	592.344
F9WN46	Retrotransposon hot spot (RHS) protein OS=Trypanosoma vivax (strain Y486) OX=1055687 GN=TvY486_0016750 PE=4 SV=1	4	3	3	1	9.43	92.8	6.83
	Sequence	Modifications	# Missed Cleavages	# Protein Groups	# Proteins	# PSMs	Theo. MH+ [Da]	Charge (by Search Engine): Sequest HT	m/z [Da] (by Search Engine): Sequest HT
	RADLAAAEGNAAVR		1	2	19	1	1384.73	3	462.248
	AQFTNWEDFTR		0	1	5	1	1414.64	2	707.822
	ADLDAWLVR		0	2	30	1	1058.56	2	529.784
G0TXD3	Post-transcriptional regulator MKT1 N-terminal domain-containing protein OS=Trypanosoma vivax (strain Y486) OX=1055687 GN=TVY486_0604140 PE=3 SV=1	5	3	3	3	7.82	83.5	6.49
	Sequence	Modifications	# Missed Cleavages	# Protein Groups	# Proteins	# PSMs	Theo. MH+ [Da]	Charge (by Search Engine): Sequest HT	m/z [Da] (by Search Engine): Sequest HT
	VIELITQAVR		0	1	1	1	1141.69	2	571.351
	TDAISAEPFR		0	1	1	1	1106.55	2	553.777
	IAAPIEVATLIGTDSSR		0	1	1	1	1713.94	2	857.473
G0U9U5	PPM-type phosphatase domain-containing protein OS=Trypanosoma vivax (strain Y486) OX=1055687 GN=TVY486_1100610 PE=3 SV=1	11	3	3	3	8.86	46	5.02
	Sequence	Modifications	# Missed Cleavages	# Protein Groups	# Proteins	# PSMs	Theo. MH+ [Da]	Charge (by Search Engine): Sequest HT	m/z [Da] (by Search Engine): Sequest HT
	QEDKEQYSEEIQGFK		1	1	1	1	1857.85	3	619.954
	VIALPDVTHVDVTWDSK		0	1	1	1	1894.99	3	632.335
	DNVSCVIVQFK	1xCarbamidomethyl [C5]	0	1	1	1	1308.66	2	654.834
G0UAF3	Putative heat shock protein OS=Trypanosoma vivax (strain Y486) OX=1055687 GN=TVY486_1102710 PE=3 SV=1	6	3	3	3	9.84	83.5	6.38
	Sequence	Modifications	# Missed Cleavages	# Protein Groups	# Proteins	# PSMs	Theo. MH+ [Da]	Charge (by Search Engine): Sequest HT	m/z [Da] (by Search Engine): Sequest HT
	TDVDYPFVSLDEYR		0	1	1	1	1718.79	2	859.9
	EELAENLGTIAGSGSK		0	1	1	1	1575.79	2	788.397
	DTELSFCTPQVCER	2xCarbamidomethyl [C7; C12]	0	1	1	1	1741.75	2	871.38
G0U357	DUF4201 domain-containing protein OS=Trypanosoma vivax (strain Y486) OX=1055687 GN=TVY486_0905330 PE=4 SV=1	9	3	3	3	8.43	50.1	6.06
	Sequence	Modifications	# Missed Cleavages	# Protein Groups	# Proteins	# PSMs	Theo. MH+ [Da]	Charge (by Search Engine): Sequest HT	m/z [Da] (by Search Engine): Sequest HT
	NPADIPAEDALETITR		0	1	1	1	1725.87	2	863.437
	EVENLDSLLVK		0	1	1	1	1258.69	2	629.848
	GGVIEALEAGLSK		0	1	1	1	1243.69	2	622.348
G0U3W5	Putative tyrosine protein kinase OS=Trypanosoma vivax (strain Y486) OX=1055687 GN=TVY486_1011680 PE=4 SV=1	10	3	3	3	8.18	43.9	6.18
	Sequence	Modifications	# Missed Cleavages	# Protein Groups	# Proteins	# PSMs	Theo. MH+ [Da]	Charge (by Search Engine): Sequest HT	m/z [Da] (by Search Engine): Sequest HT
	DITPANILVNR		0	1	1	1	1225.69	2	613.348
	IIEVIGTPDEGDIESVGSR		0	1	1	1	1986	2	993.505
	ITVDEALR		0	1	1	1	916.51	2	458.759
G0U4L4	Putative aminopeptidase OS=Trypanosoma vivax (strain Y486) OX=1055687 GN=TVY486_1014210 PE=3 SV=1	9	3	3	3	7.41	42.7	6.37
	Sequence	Modifications	# Missed Cleavages	# Protein Groups	# Proteins	# PSMs	Theo. MH+ [Da]	Charge (by Search Engine): Sequest HT	m/z [Da] (by Search Engine): Sequest HT
	VTLLITK		0	1	1	1	787.529	2	394.268
	APELPPYTDELLIATSK		0	1	1	1	1857.98	2	929.494
	KIETVTGLKPQK		1	1	1	1	1341.81	3	447.942
G0U099	Lysine--tRNA ligase OS=Trypanosoma vivax (strain Y486) OX=1055687 GN=TVY486_0801050 PE=3 SV=1	5	3	3	3	7.33	66.1	6.64
	Sequence	Modifications	# Missed Cleavages	# Protein Groups	# Proteins	# PSMs	Theo. MH+ [Da]	Charge (by Search Engine): Sequest HT	m/z [Da] (by Search Engine): Sequest HT
	ESAQTFVLR		0	1	1	1	1050.56	2	525.783
	AQIDALASEISR		0	1	1	1	1273.67	2	637.342
	APEPSYYETR		0	1	1	1	1212.55	2	606.78
G0TW77	Cysteine peptidase C (CPC) OS=Trypanosoma vivax (strain Y486) OX=1055687 GN=TVY486_0600060 PE=3 SV=1	12	3	2	2	9.19	36.7	7.14
	Sequence	Modifications	# Missed Cleavages	# Protein Groups	# Proteins	# PSMs	Theo. MH+ [Da]	Charge (by Search Engine): Sequest HT	m/z [Da] (by Search Engine): Sequest HT
	GKDECGIESQGSAGTPSGHT	1xCarbamidomethyl [C5]	1	1	1	2	1974.85	3	658.952
	APLPESFDAATAWPDCPTIK	1xCarbamidomethyl [C16]	0	1	2	1	2187.04	2	1094.03
F9WS91	Uncharacterized protein OS=Trypanosoma vivax (strain Y486) OX=1055687 GN=TvY486_0032520 PE=4 SV=1	12	3	3	3	10.58	36.7	6.44
	Sequence	Modifications	# Missed Cleavages	# Protein Groups	# Proteins	# PSMs	Theo. MH+ [Da]	Charge (by Search Engine): Sequest HT	m/z [Da] (by Search Engine): Sequest HT
	QGTGEEADYLFTK		0	1	1	1	1458.67	2	729.84
	AATGSSYCLAAEGGGPAK	1xCarbamidomethyl [C8]	0	1	1	1	1667.77	2	834.388
	LICGLSSALSR	1xCarbamidomethyl [C3]	0	1	1	1	1176.64	2	588.824
G0UAZ9	Cyclic nucleotide-binding domain-containing protein OS=Trypanosoma vivax (strain Y486) OX=1055687 GN=TVY486_1104700 PE=4 SV=1	7	3	3	3	8.04	56.5	5.38
	Sequence	Modifications	# Missed Cleavages	# Protein Groups	# Proteins	# PSMs	Theo. MH+ [Da]	Charge (by Search Engine): Sequest HT	m/z [Da] (by Search Engine): Sequest HT
	MSGESTTLDLFLSSCQK	1xCarbamidomethyl [C15]; 1xMet-loss+Acetyl [N-Term]	0	1	1	1	1814.85	2	907.93
	VIEYLPSFR		0	1	1	1	1123.61	2	562.311
	LLALTQTNLR		0	1	1	1	1142.69	2	571.848
G0TRL2	Putative retrotransposon hot spot (RHS) protein (Fragment) OS=Trypanosoma vivax (strain Y486) OX=1055687 GN=TVY486_0200080 PE=4 SV=1	5	3	3	3	7.77	63.9	5.1
	Sequence	Modifications	# Missed Cleavages	# Protein Groups	# Proteins	# PSMs	Theo. MH+ [Da]	Charge (by Search Engine): Sequest HT	m/z [Da] (by Search Engine): Sequest HT
	NVSEQNAEHYIK		0	1	3	1	1431.69	3	477.9
	VPTVAYFVR		0	1	5	1	1051.59	2	526.3
	VDEVGPLPR		0	1	17	1	981.536	2	491.272
G0UAS4	leucine--tRNA ligase OS=Trypanosoma vivax (strain Y486) OX=1055687 GN=TVY486_1103940 PE=3 SV=1	4	3	3	3	8.91	121.5	6.48
	Sequence	Modifications	# Missed Cleavages	# Protein Groups	# Proteins	# PSMs	Theo. MH+ [Da]	Charge (by Search Engine): Sequest HT	m/z [Da] (by Search Engine): Sequest HT
	NLAYQNFVVGGK		0	1	1	1	1309.69	2	655.347
	ASGEGALPQEYTLVK		0	1	1	1	1562.81	2	781.906
	LACADAGDTLDDANFVR	1xCarbamidomethyl [C3]	0	1	1	1	1823.82	2	912.416
F9WUY0	Phospholipase B-like OS=Trypanosoma vivax (strain Y486) OX=1055687 GN=TvY486_0042850 PE=3 SV=1	8	3	3	3	8.88	72.4	6.55
	Sequence	Modifications	# Missed Cleavages	# Protein Groups	# Proteins	# PSMs	Theo. MH+ [Da]	Charge (by Search Engine): Sequest HT	m/z [Da] (by Search Engine): Sequest HT
	TLPADTFWVAEQLPGK		0	1	1	1	1772.92	2	886.965
	GDLNPPGGPSQYGPLYGSVGR		0	1	1	1	2088.01	2	1044.52
	KVETEDELQEEQEALLE		1	1	1	1	2031.96	2	1016.48
G0TSW4	Putative inosine-adenosine-guanosine-nucleoside hydrolase OS=Trypanosoma vivax (strain Y486) OX=1055687 GN=TVY486_0302300 PE=3 SV=1	11	3	3	3	10.63	36.3	4.78
	Sequence	Modifications	# Missed Cleavages	# Protein Groups	# Proteins	# PSMs	Theo. MH+ [Da]	Charge (by Search Engine): Sequest HT	m/z [Da] (by Search Engine): Sequest HT
	TDAENYPLTFVAR		0	1	1	1	1496.74	2	748.873
	VANVDPVPIDVVVDKQPNEGATVR		1	1	1	1	2531.35	3	844.454
	VANVDPVPIDVVVDK		0	1	1	1	1578.87	2	789.941
G0UA78	RNA helicase OS=Trypanosoma vivax (strain Y486) OX=1055687 GN=TVY486_1101950 PE=4 SV=1	7	3	3	3	7.87	56	8.62
	Sequence	Modifications	# Missed Cleavages	# Protein Groups	# Proteins	# PSMs	Theo. MH+ [Da]	Charge (by Search Engine): Sequest HT	m/z [Da] (by Search Engine): Sequest HT
	VQYTMNELSSNQR		0	1	1	1	1569.73	2	785.372
	LLVTNEDYAK		0	1	1	1	1165.61	2	583.308
	LCNHFLAGDCK	2xCarbamidomethyl [C2; C10]	0	1	1	1	1334.6	3	445.538
G0U7H2	Paraflagellar rod component OS=Trypanosoma vivax (strain Y486) OX=1055687 GN=TVY486_1008760 PE=4 SV=1	5	3	3	3	8.96	79.1	5.78
	Sequence	Modifications	# Missed Cleavages	# Protein Groups	# Proteins	# PSMs	Theo. MH+ [Da]	Charge (by Search Engine): Sequest HT	m/z [Da] (by Search Engine): Sequest HT
	LVLIEAPGLCGDTGK	1xCarbamidomethyl [C10]	0	1	1	1	1542.82	2	771.913
	VIIVTSDTESVK		0	1	1	1	1290.72	2	645.862
	HDVQEALDTYK		0	1	1	1	1318.63	2	659.816
G0TWB2	Metacaspase MCA3 OS=Trypanosoma vivax (strain Y486) OX=1055687 GN=TVY486_0600410 PE=3 SV=1	10	3	2	2	8	37.8	6.44
	Sequence	Modifications	# Missed Cleavages	# Protein Groups	# Proteins	# PSMs	Theo. MH+ [Da]	Charge (by Search Engine): Sequest HT	m/z [Da] (by Search Engine): Sequest HT
	GTKPWNAPGRPSGEVR		0	1	9	2	1708.89	4	427.978
	ALHDAAEEFDQCLLPVDYEK	1xCarbamidomethyl [C12]	0	1	9	1	2363.09	3	788.366
G0U093	Paraflagellar rod protein (Fragment) OS=Trypanosoma vivax (strain Y486) OX=1055687 GN=TVY486_0800990 PE=4 SV=1	6	3	3	3	8.3	70.6	5.95
	Sequence	Modifications	# Missed Cleavages	# Protein Groups	# Proteins	# PSMs	Theo. MH+ [Da]	Charge (by Search Engine): Sequest HT	m/z [Da] (by Search Engine): Sequest HT
	DLYNCEAQSYVR	1xCarbamidomethyl [C5]	0	1	1	1	1517.67	2	759.337
	DIEGVSQDLQNTTEHIK		0	1	1	1	1926.94	2	963.972
	HCLDTLLNAK	1xCarbamidomethyl [C2]	0	1	1	1	1184.61	2	592.808
G0U2G2	Uncharacterized protein OS=Trypanosoma vivax (strain Y486) OX=1055687 GN=TVY486_0902870 PE=4 SV=1	7	3	2	2	9.4	36.5	4.81
	Sequence	Modifications	# Missed Cleavages	# Protein Groups	# Proteins	# PSMs	Theo. MH+ [Da]	Charge (by Search Engine): Sequest HT	m/z [Da] (by Search Engine): Sequest HT
	LFIAASSDPSHVAK		0	1	1	2	1442.76	3	481.592
	AIEAAQIACK	1xCarbamidomethyl [C9]	0	1	1	1	1074.56	2	537.784
G0TRY1	Putative trypanothione synthetase (Fragment) OS=Trypanosoma vivax (strain Y486) OX=1055687 GN=TVY486_0201160 PE=3 SV=1	7	3	3	3	10.06	69.4	6.42
	Sequence	Modifications	# Missed Cleavages	# Protein Groups	# Proteins	# PSMs	Theo. MH+ [Da]	Charge (by Search Engine): Sequest HT	m/z [Da] (by Search Engine): Sequest HT
	WAHSVALDDGETYSSGR		0	1	1	1	1850.83	3	617.615
	TAEHVPCLLVK	1xCarbamidomethyl [C7]	0	1	1	1	1266.69	3	422.901
	LCDILLGPDWDVR	1xCarbamidomethyl [C2]	0	1	1	1	1571.79	2	786.397
F9WS83	Uncharacterized protein (Fragment) OS=Trypanosoma vivax (strain Y486) OX=1055687 GN=TvY486_0032430 PE=4 SV=1	40	3	3	3	7.9	33.8	4.58
	Sequence	Modifications	# Missed Cleavages	# Protein Groups	# Proteins	# PSMs	Theo. MH+ [Da]	Charge (by Search Engine): Sequest HT	m/z [Da] (by Search Engine): Sequest HT
	ACADELLEK	1xCarbamidomethyl [C2]	0	1	1	1	1048.5	2	524.752
	ASTAAEAALER		0	1	1	1	1089.55	2	545.28
	LRDTAVSETVR		1	1	1	1	1246.67	3	416.23
G0TVI6	META domain containing protein (Fragment) OS=Trypanosoma vivax (strain Y486) OX=1055687 GN=TVY486_0501620 PE=4 SV=1	8	3	3	3	9.61	42.8	5.54
	Sequence	Modifications	# Missed Cleavages	# Protein Groups	# Proteins	# PSMs	Theo. MH+ [Da]	Charge (by Search Engine): Sequest HT	m/z [Da] (by Search Engine): Sequest HT
	LTILPSR		0	1	1	1	799.504	2	400.256
	LQGVLASTTYEVDGLDK		0	1	1	1	1808.93	2	904.97
	GELELCCGR	2xCarbamidomethyl [C6; C7]	0	1	1	1	1093.48	2	547.242
G0UD43	Putative activated protein kinase C receptor OS=Trypanosoma vivax (strain Y486) OX=1055687 GN=TVY486_1112370 PE=3 SV=1	14	3	3	3	8.6	34.7	6.44
	Sequence	Modifications	# Missed Cleavages	# Protein Groups	# Proteins	# PSMs	Theo. MH+ [Da]	Charge (by Search Engine): Sequest HT	m/z [Da] (by Search Engine): Sequest HT
	MAVVYEGQLK	1xMet-loss+Acetyl [N-Term]	0	1	2	1	1048.57	2	524.787
	DVLSVAFSPDNR		0	1	2	1	1319.66	2	660.332
	GHTNYVTSVTVSPDGSLCASSDR	1xCarbamidomethyl [C18]	0	1	2	1	2410.09	3	804.036
F9WN63	Retrotransposon hot spot (RHS) protein (Fragment) OS=Trypanosoma vivax (strain Y486) OX=1055687 GN=TvY486_0016890 PE=4 SV=1	6	3	3	1	9.9	71.8	8.51
	Sequence	Modifications	# Missed Cleavages	# Protein Groups	# Proteins	# PSMs	Theo. MH+ [Da]	Charge (by Search Engine): Sequest HT	m/z [Da] (by Search Engine): Sequest HT
	RADLAAAEGNAAVR		1	2	19	1	1384.73	3	462.248
	ADLDAWLVR		0	2	30	1	1058.56	2	529.784
	ILSLPECQTYALVYR	1xCarbamidomethyl [C7]	0	1	33	1	1825.95	2	913.479
F9WMA1	Uncharacterized protein (Fragment) OS=Trypanosoma vivax (strain Y486) OX=1055687 GN=TvY486_0013480 PE=4 SV=1	4	2	1	1	4.24	36	5.66
	Sequence	Modifications	# Missed Cleavages	# Protein Groups	# Proteins	# PSMs	Theo. MH+ [Da]	Charge (by Search Engine): Sequest HT	m/z [Da] (by Search Engine): Sequest HT
	FINHLITAANALR		0	1	5	4	1453.83	3	485.28
G0UAV5	Putative mannose-specific lectin OS=Trypanosoma vivax (strain Y486) OX=1055687 GN=TVY486_1104260 PE=4 SV=1	5	2	2	2	6.26	68.1	6.25
	Sequence	Modifications	# Missed Cleavages	# Protein Groups	# Proteins	# PSMs	Theo. MH+ [Da]	Charge (by Search Engine): Sequest HT	m/z [Da] (by Search Engine): Sequest HT
	YENGVLSVFLSSDAEK		0	1	1	1	1757.86	2	879.433
	IGGTAVATENYVR		0	1	1	1	1350.7	2	675.854
G0U359	Putative glycosomal membrane protein OS=Trypanosoma vivax (strain Y486) OX=1055687 GN=TVY486_0905350 PE=4 SV=1	9	2	2	2	5.82	26.4	8.63
	Sequence	Modifications	# Missed Cleavages	# Protein Groups	# Proteins	# PSMs	Theo. MH+ [Da]	Charge (by Search Engine): Sequest HT	m/z [Da] (by Search Engine): Sequest HT
	SAGCDSLAQSLR	1xCarbamidomethyl [C4]	0	1	1	1	1264.6	2	632.8
	LTLLVNAVSR		0	1	1	1	1085.67	2	543.338
G0UBK2	Uncharacterized protein OS=Trypanosoma vivax (strain Y486) OX=1055687 GN=TVY486_1106830 PE=4 SV=1	10	2	2	2	6.41	50.8	7.69
	Sequence	Modifications	# Missed Cleavages	# Protein Groups	# Proteins	# PSMs	Theo. MH+ [Da]	Charge (by Search Engine): Sequest HT	m/z [Da] (by Search Engine): Sequest HT
	QAAPVTIAGQHPK		0	1	1	1	1317.73	3	439.914
	GAEQTEVGAPAVEVAAPVAQSASAVEEAVPTIEK		0	1	1	1	3305.67	3	1102.57
G0TY20	Uncharacterized protein OS=Trypanosoma vivax (strain Y486) OX=1055687 GN=TVY486_0702020 PE=4 SV=1	11	2	2	2	5.19	28.8	7.18
	Sequence	Modifications	# Missed Cleavages	# Protein Groups	# Proteins	# PSMs	Theo. MH+ [Da]	Charge (by Search Engine): Sequest HT	m/z [Da] (by Search Engine): Sequest HT
	SQVATTPTLPAGSR		0	1	1	1	1385.74	2	693.372
	GEGYDPDYVSSEHLR		0	1	1	1	1723.76	3	575.255
G0TXR8	Putative regulator of chromosome condensation OS=Trypanosoma vivax (strain Y486) OX=1055687 GN=TVY486_0701030 PE=4 SV=1	2	2	2	2	5.34	126	7.05
	Sequence	Modifications	# Missed Cleavages	# Protein Groups	# Proteins	# PSMs	Theo. MH+ [Da]	Charge (by Search Engine): Sequest HT	m/z [Da] (by Search Engine): Sequest HT
	SPASTFAASSDAK		0	1	1	1	1239.59	2	620.297
	LFTPVPVVTIR		0	1	1	1	1241.76	2	621.385
G0U0Z5	Uncharacterized protein OS=Trypanosoma vivax (strain Y486) OX=1055687 GN=TVY486_0803580 PE=4 SV=1	7	2	2	2	5.43	46.2	6.28
	Sequence	Modifications	# Missed Cleavages	# Protein Groups	# Proteins	# PSMs	Theo. MH+ [Da]	Charge (by Search Engine): Sequest HT	m/z [Da] (by Search Engine): Sequest HT
	NVVYSVSFNNPYGNR		0	1	1	1	1729.83	2	865.418
	VWDVGSGQCVSTLR	1xCarbamidomethyl [C9]	0	1	1	1	1563.76	2	782.385
F9WL88	Uncharacterized protein OS=Trypanosoma vivax (strain Y486) OX=1055687 GN=TvY486_0009400 PE=4 SV=1	3	2	2	2	5.04	78.3	6.67
	Sequence	Modifications	# Missed Cleavages	# Protein Groups	# Proteins	# PSMs	Theo. MH+ [Da]	Charge (by Search Engine): Sequest HT	m/z [Da] (by Search Engine): Sequest HT
	FVVSAGDDR		0	1	1	1	965.469	2	483.237
	LLTSSLDDTLK		0	1	1	1	1205.66	2	603.335
G0TXC2	Putative UV excision repair RAD23 protein (Fragment) OS=Trypanosoma vivax (strain Y486) OX=1055687 GN=TVY486_0604030 PE=4 SV=1	12	2	2	2	7.58	32.5	5.14
	Sequence	Modifications	# Missed Cleavages	# Protein Groups	# Proteins	# PSMs	Theo. MH+ [Da]	Charge (by Search Engine): Sequest HT	m/z [Da] (by Search Engine): Sequest HT
	ANPQAIASAVQQLQLHYPDIAR		0	1	1	1	2404.27	3	802.096
	AVEFLCSGIPSNVER	1xCarbamidomethyl [C6]	0	1	1	1	1677.83	2	839.418
F9WQE9	Uncharacterized protein OS=Trypanosoma vivax (strain Y486) OX=1055687 GN=TvY486_0024890 PE=4 SV=1	3	2	2	2	5.7	70.1	4.67
	Sequence	Modifications	# Missed Cleavages	# Protein Groups	# Proteins	# PSMs	Theo. MH+ [Da]	Charge (by Search Engine): Sequest HT	m/z [Da] (by Search Engine): Sequest HT
	LYTDAGDQIYLR		0	1	1	1	1427.72	2	714.364
	GADVVTLLER		0	1	2	1	1072.6	2	536.803
G0TTP1	Putative 26S proteasome regulatory non-ATPase subunit (Fragment) OS=Trypanosoma vivax (strain Y486) OX=1055687 GN=TVY486_0304930 PE=4 SV=1	6	2	2	2	5.14	36.3	6.46
	Sequence	Modifications	# Missed Cleavages	# Protein Groups	# Proteins	# PSMs	Theo. MH+ [Da]	Charge (by Search Engine): Sequest HT	m/z [Da] (by Search Engine): Sequest HT
	SLVETLFQK		0	1	1	1	1064.6	2	532.803
	IANYLAAASK		0	1	1	1	1021.57	2	511.287
G0U218	Putative fatty acyl CoA synthetase 3 (Fragment) OS=Trypanosoma vivax (strain Y486) OX=1055687 GN=TVY486_0901440 PE=4 SV=1	8	2	2	2	4.9	39.2	6.86
	Sequence	Modifications	# Missed Cleavages	# Protein Groups	# Proteins	# PSMs	Theo. MH+ [Da]	Charge (by Search Engine): Sequest HT	m/z [Da] (by Search Engine): Sequest HT
	ATQDFVNVVFTR		0	1	2	1	1396.72	2	698.865
	GSYPGILEDPAFQEK		0	1	3	1	1650.8	2	825.905
G0U5T9	Putative importin beta-1 subunit OS=Trypanosoma vivax (strain Y486) OX=1055687 GN=TVY486_1002930 PE=3 SV=1	1	2	1	1	6.42	95.2	4.97
	Sequence	Modifications	# Missed Cleavages	# Protein Groups	# Proteins	# PSMs	Theo. MH+ [Da]	Charge (by Search Engine): Sequest HT	m/z [Da] (by Search Engine): Sequest HT
	IIDSGVDHNLR		0	1	1	2	1238.65	3	413.555
G0TRG0	alanine transaminase OS=Trypanosoma vivax (strain Y486) OX=1055687 GN=TVY486_0101720 PE=3 SV=1	5	2	2	2	5.6	55.5	7.53
	Sequence	Modifications	# Missed Cleavages	# Protein Groups	# Proteins	# PSMs	Theo. MH+ [Da]	Charge (by Search Engine): Sequest HT	m/z [Da] (by Search Engine): Sequest HT
	LYNEEYNGIFK		0	1	1	1	1389.67	2	695.336
	TGAYTESAGYAFVR		0	1	1	1	1492.71	2	746.857
G0TZJ3	Calpain-like cysteine peptidase OS=Trypanosoma vivax (strain Y486) OX=1055687 GN=TVY486_0806280 PE=4 SV=1	4	2	2	2	5.14	67.5	6.51
	Sequence	Modifications	# Missed Cleavages	# Protein Groups	# Proteins	# PSMs	Theo. MH+ [Da]	Charge (by Search Engine): Sequest HT	m/z [Da] (by Search Engine): Sequest HT
	SEVQLTYQCLR	1xCarbamidomethyl [C9]	0	1	1	1	1396.69	2	698.847
	TVSQPQPLPK		0	1	1	1	1094.62	2	547.814
G0U124	Putative nucleoside phosphorylase OS=Trypanosoma vivax (strain Y486) OX=1055687 GN=TVY486_0803870 PE=4 SV=1	14	2	2	2	7.43	36.9	6.43
	Sequence	Modifications	# Missed Cleavages	# Protein Groups	# Proteins	# PSMs	Theo. MH+ [Da]	Charge (by Search Engine): Sequest HT	m/z [Da] (by Search Engine): Sequest HT
	VGTCGSPSPSVPVGCLAITR	2xCarbamidomethyl [C4; C15]	0	1	1	1	2015	2	1008
	AATTEEEKQPYVVGTTSTASGFYACQGR	1xCarbamidomethyl [C25]	1	1	1	1	3009.39	3	1003.81
G0UCS3	Uncharacterized protein OS=Trypanosoma vivax (strain Y486) OX=1055687 GN=TVY486_1111170 PE=3 SV=1	3	2	1	1	7.26	47	4.64
	Sequence	Modifications	# Missed Cleavages	# Protein Groups	# Proteins	# PSMs	Theo. MH+ [Da]	Charge (by Search Engine): Sequest HT	m/z [Da] (by Search Engine): Sequest HT
	FLQQEKPSEVPHGR		0	1	1	2	1651.86	3	551.29
F9WSX2	Uncharacterized protein OS=Trypanosoma vivax (strain Y486) OX=1055687 GN=TvY486_0035200 PE=4 SV=1	4	2	2	2	8.92	44.6	5.22
	Sequence	Modifications	# Missed Cleavages	# Protein Groups	# Proteins	# PSMs	Theo. MH+ [Da]	Charge (by Search Engine): Sequest HT	m/z [Da] (by Search Engine): Sequest HT
	QCEAAGGDFASASEECK	2xCarbamidomethyl [C2; C16]	0	1	5	1	1816.71	2	908.86
	KQCEAAGGDFASASEECK	2xCarbamidomethyl [C3; C17]	1	1	5	1	1944.81	3	648.94
G0TZ36	glutamine--fructose-6-phosphate transaminase (isomerizing) OS=Trypanosoma vivax (strain Y486) OX=1055687 GN=TVY486_0705620 PE=4 SV=1	3	2	2	2	5.66	75.4	6.07
	Sequence	Modifications	# Missed Cleavages	# Protein Groups	# Proteins	# PSMs	Theo. MH+ [Da]	Charge (by Search Engine): Sequest HT	m/z [Da] (by Search Engine): Sequest HT
	QGFASFYNFK		0	1	1	1	1208.57	2	604.791
	GASQTSYGNLEAVK		0	1	1	1	1424.7	2	712.854
F9WUS6	Retrotransposon hot spot protein,C-terminal domain-containing protein OS=Trypanosoma vivax (strain Y486) OX=1055687 GN=TvY486_0042380 PE=4 SV=1	6	2	2	2	5.44	47.1	9.38
	Sequence	Modifications	# Missed Cleavages	# Protein Groups	# Proteins	# PSMs	Theo. MH+ [Da]	Charge (by Search Engine): Sequest HT	m/z [Da] (by Search Engine): Sequest HT
	MPGVDGAAVLEK		0	1	23	1	1186.61	2	593.811
	LDSELLTIISR		0	1	8	1	1259.72	2	630.363
G0UAV6	Ataxin-10 domain-containing protein (Fragment) OS=Trypanosoma vivax (strain Y486) OX=1055687 GN=TVY486_1104270 PE=4 SV=1	4	2	2	2	5.44	60.1	4.91
	Sequence	Modifications	# Missed Cleavages	# Protein Groups	# Proteins	# PSMs	Theo. MH+ [Da]	Charge (by Search Engine): Sequest HT	m/z [Da] (by Search Engine): Sequest HT
	RGDLFTAVQK		1	1	1	1	1134.63	2	567.816
	QSAPTLQENLTK		0	1	1	1	1329.7	2	665.354
G0U597	Carboxypeptidase OS=Trypanosoma vivax (strain Y486) OX=1055687 GN=TVY486_1000990 PE=3 SV=1	4	2	2	2	5.85	51.9	7.09
	Sequence	Modifications	# Missed Cleavages	# Protein Groups	# Proteins	# PSMs	Theo. MH+ [Da]	Charge (by Search Engine): Sequest HT	m/z [Da] (by Search Engine): Sequest HT
	SDGSVAGLIR		0	1	1	1	974.527	2	487.767
	TGLNVYDIR		0	1	1	1	1050.56	2	525.783
G0U0Y0	Putative flagellum-adhesion glycoprotein OS=Trypanosoma vivax (strain Y486) OX=1055687 GN=TVY486_0803430 PE=4 SV=1	5	2	2	2	6.58	66.8	6.34
	Sequence	Modifications	# Missed Cleavages	# Protein Groups	# Proteins	# PSMs	Theo. MH+ [Da]	Charge (by Search Engine): Sequest HT	m/z [Da] (by Search Engine): Sequest HT
	SGVFTVAGSAVHR		0	1	1	1	1287.68	2	644.343
	AVAHVHSVYYVADKDNK		1	1	1	1	1915.97	4	479.746
G0UC24	Ribonucleoside-diphosphate reductase OS=Trypanosoma vivax (strain Y486) OX=1055687 GN=TVY486_1108560 PE=3 SV=1	3	2	2	1	5.05	90.4	7.58
	Sequence	Modifications	# Missed Cleavages	# Protein Groups	# Proteins	# PSMs	Theo. MH+ [Da]	Charge (by Search Engine): Sequest HT	m/z [Da] (by Search Engine): Sequest HT
	TAPGLSDCYGEEFER	1xCarbamidomethyl [C8]	0	1	1	1	1730.73	2	865.87
	DDSIEGIYDTLK		0	2	3	1	1368.65	2	684.83
F9WQA5	Uncharacterized protein OS=Trypanosoma vivax (strain Y486) OX=1055687 GN=TvY486_0024450 PE=4 SV=1	3	2	2	2	4.44	69.7	4.81
	Sequence	Modifications	# Missed Cleavages	# Protein Groups	# Proteins	# PSMs	Theo. MH+ [Da]	Charge (by Search Engine): Sequest HT	m/z [Da] (by Search Engine): Sequest HT
	LVSFSEGTAGGR		0	1	3	1	1180.6	2	590.801
	IPSEGPTYGK		0	1	3	1	1048.53	2	524.769
G0TR03	Phosphoglycerate kinase OS=Trypanosoma vivax (strain Y486) OX=1055687 GN=TVY486_0100140 PE=3 SV=1	6	2	2	2	5.12	44.7	6.57
	Sequence	Modifications	# Missed Cleavages	# Protein Groups	# Proteins	# PSMs	Theo. MH+ [Da]	Charge (by Search Engine): Sequest HT	m/z [Da] (by Search Engine): Sequest HT
	ILPGVAVLDDKE		1	1	1	1	1268.71	2	634.858
	LAPGDVVLLENVR		0	1	1	1	1394.8	2	697.904
G0U8M6	Uncharacterized protein (Fragment) OS=Trypanosoma vivax (strain Y486) OX=1055687 GN=TVY486_1114370 PE=4 SV=1	3	2	2	2	4.8	102.7	7.34
	Sequence	Modifications	# Missed Cleavages	# Protein Groups	# Proteins	# PSMs	Theo. MH+ [Da]	Charge (by Search Engine): Sequest HT	m/z [Da] (by Search Engine): Sequest HT
	SASPVQVVAAIR		0	1	1	1	1197.69	2	599.35
	SELAIGDTVVAR		0	1	1	1	1230.67	2	615.838
G0U5Q8	DUF1935 domain-containing protein OS=Trypanosoma vivax (strain Y486) OX=1055687 GN=TVY486_1002620 PE=4 SV=1	5	2	2	2	6.3	53.9	6.1
	Sequence	Modifications	# Missed Cleavages	# Protein Groups	# Proteins	# PSMs	Theo. MH+ [Da]	Charge (by Search Engine): Sequest HT	m/z [Da] (by Search Engine): Sequest HT
	VTVTEDPNVK		0	1	1	1	1101.58	2	551.293
	LSFSAEDADATTPEK		0	1	1	1	1581.73	2	791.367
G0UD96	Coatomer subunit gamma OS=Trypanosoma vivax (strain Y486) OX=1055687 GN=TVY486_1112910 PE=3 SV=1	2	2	2	2	4.35	96.8	5.54
	Sequence	Modifications	# Missed Cleavages	# Protein Groups	# Proteins	# PSMs	Theo. MH+ [Da]	Charge (by Search Engine): Sequest HT	m/z [Da] (by Search Engine): Sequest HT
	VFSNEGSSELK		0	1	1	1	1196.58	2	598.794
	IAAQVTGLR		0	1	1	1	928.557	2	464.783
G0UAE8	Uncharacterized protein OS=Trypanosoma vivax (strain Y486) OX=1055687 GN=TVY486_1102660 PE=4 SV=1	4	2	2	2	4.84	47.1	5.1
	Sequence	Modifications	# Missed Cleavages	# Protein Groups	# Proteins	# PSMs	Theo. MH+ [Da]	Charge (by Search Engine): Sequest HT	m/z [Da] (by Search Engine): Sequest HT
	VANLELQNR		0	1	1	1	1056.58	2	528.793
	GEFTPNIR		0	1	1	1	933.479	2	467.243
F9WKS8	Retrotransposon hot spot (RHS) protein, putative OS=Trypanosoma vivax (strain Y486) OX=1055687 GN=TvY486_0007450 PE=4 SV=1	3	2	2	2	4.5	70.8	8
	Sequence	Modifications	# Missed Cleavages	# Protein Groups	# Proteins	# PSMs	Theo. MH+ [Da]	Charge (by Search Engine): Sequest HT	m/z [Da] (by Search Engine): Sequest HT
	SFVVVGTPGIGK		0	1	9	1	1160.67	2	580.836
	GVEILPTAR		0	1	2	1	955.557	2	478.282
G0U1S1	Uncharacterized protein OS=Trypanosoma vivax (strain Y486) OX=1055687 GN=TVY486_0900430 PE=4 SV=1	4	2	2	2	6.3	62	5.39
	Sequence	Modifications	# Missed Cleavages	# Protein Groups	# Proteins	# PSMs	Theo. MH+ [Da]	Charge (by Search Engine): Sequest HT	m/z [Da] (by Search Engine): Sequest HT
	AAEDAITNAFASNR		0	1	1	1	1450.69	2	725.85
	IGVGCEVER	1xCarbamidomethyl [C5]	0	1	1	1	1018.5	2	509.752
G0U430	Pyruvate dehydrogenase E1 component subunit alpha OS=Trypanosoma vivax (strain Y486) OX=1055687 GN=TVY486_1012350 PE=4 SV=1	6	2	2	2	5.3	42.6	7.4
	Sequence	Modifications	# Missed Cleavages	# Protein Groups	# Proteins	# PSMs	Theo. MH+ [Da]	Charge (by Search Engine): Sequest HT	m/z [Da] (by Search Engine): Sequest HT
	RVESLADQSYK		1	1	1	1	1295.66	2	648.332
	TIPLNPQVPFK		0	1	1	1	1253.73	2	627.367
G0U0M5	C2 NT-type domain-containing protein OS=Trypanosoma vivax (strain Y486) OX=1055687 GN=TVY486_0802330 PE=4 SV=1	3	2	2	2	4.96	94	5.76
	Sequence	Modifications	# Missed Cleavages	# Protein Groups	# Proteins	# PSMs	Theo. MH+ [Da]	Charge (by Search Engine): Sequest HT	m/z [Da] (by Search Engine): Sequest HT
	ASLLFPTDAALR		0	1	1	1	1274.71	2	637.858
	GTAALGAHQPIQNEAK		0	1	1	1	1605.83	3	535.949
G0TVH6	Inosine-5'-monophosphate dehydrogenase OS=Trypanosoma vivax (strain Y486) OX=1055687 GN=TVY486_0501510 PE=3 SV=1	7	2	2	2	5.15	52.3	8.75
	Sequence	Modifications	# Missed Cleavages	# Protein Groups	# Proteins	# PSMs	Theo. MH+ [Da]	Charge (by Search Engine): Sequest HT	m/z [Da] (by Search Engine): Sequest HT
	AAHKGGVPCIADGGVRTSGDVSK	1xCarbamidomethyl [C9]	2	1	1	1	2239.12	3	747.05
	IGVGPGSICITR	1xCarbamidomethyl [C9]	0	1	1	1	1229.67	2	615.336
G0TWP8	Putative rac serine-threonine kinase OS=Trypanosoma vivax (strain Y486) OX=1055687 GN=TVY486_0601770 PE=3 SV=1	5	2	2	2	5.4	51.9	5.01
	Sequence	Modifications	# Missed Cleavages	# Protein Groups	# Proteins	# PSMs	Theo. MH+ [Da]	Charge (by Search Engine): Sequest HT	m/z [Da] (by Search Engine): Sequest HT
	SYTFCAENEEQR	1xCarbamidomethyl [C5]	0	1	1	1	1533.63	2	767.317
	DACLWTIEGER	1xCarbamidomethyl [C3]	0	1	1	1	1349.62	2	675.311
G0U7V2	Paraflagellar rod component OS=Trypanosoma vivax (strain Y486) OX=1055687 GN=TVY486_1010050 PE=4 SV=1	9	2	2	2	4.88	46.6	5.95
	Sequence	Modifications	# Missed Cleavages	# Protein Groups	# Proteins	# PSMs	Theo. MH+ [Da]	Charge (by Search Engine): Sequest HT	m/z [Da] (by Search Engine): Sequest HT
	VILHGVVCDPSSPLFTEEGCAER	2xCarbamidomethyl [C8; C20]	0	1	1	1	2572.22	3	858.077
	VTVSYFNDTCDER	1xCarbamidomethyl [C10]	0	1	1	1	1605.68	2	803.348
G0UBN9	Putative 14-3-3 protein-like protein OS=Trypanosoma vivax (strain Y486) OX=1055687 GN=TVY486_1107200 PE=3 SV=1	8	2	2	1	6.98	29.1	5.03
	Sequence	Modifications	# Missed Cleavages	# Protein Groups	# Proteins	# PSMs	Theo. MH+ [Da]	Charge (by Search Engine): Sequest HT	m/z [Da] (by Search Engine): Sequest HT
	NLLSVAYK		0	4	15	1	907.525	2	454.265
	HLLPHADTDETK		0	1	1	1	1376.68	3	459.565
G0UA88	60S acidic ribosomal protein P0 OS=Trypanosoma vivax (strain Y486) OX=1055687 GN=TVY486_1102050 PE=3 SV=1	6	2	2	2	5.3	35.1	5.01
	Sequence	Modifications	# Missed Cleavages	# Protein Groups	# Proteins	# PSMs	Theo. MH+ [Da]	Charge (by Search Engine): Sequest HT	m/z [Da] (by Search Engine): Sequest HT
	VITDVLDK		0	1	1	1	902.519	2	451.763
	DDLSVTDDIVEK		0	1	1	1	1348.65	2	674.828
G0U0X9	Uncharacterized protein OS=Trypanosoma vivax (strain Y486) OX=1055687 GN=TVY486_0803420 PE=4 SV=1	5	2	2	2	6.43	75.7	6.62
	Sequence	Modifications	# Missed Cleavages	# Protein Groups	# Proteins	# PSMs	Theo. MH+ [Da]	Charge (by Search Engine): Sequest HT	m/z [Da] (by Search Engine): Sequest HT
	THFAGSDEHSQVTTEGEK		0	1	1	1	1959.87	3	653.96
	ALGTTDTVVDPQSIR		0	1	1	1	1572.82	2	786.916
G0U449	proline--tRNA ligase OS=Trypanosoma vivax (strain Y486) OX=1055687 GN=TVY486_1012540 PE=3 SV=1	4	2	2	2	6.8	90.7	7.88
	Sequence	Modifications	# Missed Cleavages	# Protein Groups	# Proteins	# PSMs	Theo. MH+ [Da]	Charge (by Search Engine): Sequest HT	m/z [Da] (by Search Engine): Sequest HT
	LTNWDDFTPALNNK		0	1	1	1	1648.8	2	824.903
	GCQGATSHNLGQNFGK	1xCarbamidomethyl [C2]	0	1	1	1	1675.76	3	559.258
F9WSB0	RNA-binding protein, putative OS=Trypanosoma vivax (strain Y486) OX=1055687 GN=TvY486_0032740 PE=4 SV=1	2	2	1	1	6.2	54.3	5.83
	Sequence	Modifications	# Missed Cleavages	# Protein Groups	# Proteins	# PSMs	Theo. MH+ [Da]	Charge (by Search Engine): Sequest HT	m/z [Da] (by Search Engine): Sequest HT
	RLPDNATEQQLR		1	1	1	2	1440.76	3	480.923
G0U495	Citrate synthase OS=Trypanosoma vivax (strain Y486) OX=1055687 GN=TVY486_1013010 PE=3 SV=1	5	2	2	1	4.71	52.5	8.12
	Sequence	Modifications	# Missed Cleavages	# Protein Groups	# Proteins	# PSMs	Theo. MH+ [Da]	Charge (by Search Engine): Sequest HT	m/z [Da] (by Search Engine): Sequest HT
	VVPGYGHAVLR		0	2	4	1	1167.66	2	584.335
	LLTGNVSLVAPPNK		0	1	1	1	1422.83	2	711.92
G0TZY3	Amino acid transporter OS=Trypanosoma vivax (strain Y486) OX=1055687 GN=TVY486_0807700 PE=4 SV=1	6	2	2	2	5.09	48.6	7.81
	Sequence	Modifications	# Missed Cleavages	# Protein Groups	# Proteins	# PSMs	Theo. MH+ [Da]	Charge (by Search Engine): Sequest HT	m/z [Da] (by Search Engine): Sequest HT
	QPAATDPAAPTSR		0	1	1	1	1282.64	2	641.823
	TYEEMAGALLGR		0	1	1	1	1310.64	2	655.823
G0U7B7	Eukaryotic translation initiation factor 3 subunit 10 OS=Trypanosoma vivax (strain Y486) OX=1055687 GN=TVY486_1008210 PE=4 SV=1	3	2	2	2	5.17	88	9.11
	Sequence	Modifications	# Missed Cleavages	# Protein Groups	# Proteins	# PSMs	Theo. MH+ [Da]	Charge (by Search Engine): Sequest HT	m/z [Da] (by Search Engine): Sequest HT
	VLDAFDALASK		0	1	1	1	1149.62	2	575.312
	ILAALSGQGLSQR		0	1	1	1	1313.75	2	657.379
G0TR94	Nucleosome assembly protein OS=Trypanosoma vivax (strain Y486) OX=1055687 GN=TVY486_0101060 PE=3 SV=1	5	2	1	1	6.89	33.7	4.44
	Sequence	Modifications	# Missed Cleavages	# Protein Groups	# Proteins	# PSMs	Theo. MH+ [Da]	Charge (by Search Engine): Sequest HT	m/z [Da] (by Search Engine): Sequest HT
	DGKPEESEGQSGPLEK		0	1	1	2	1686.78	3	562.932
G0TWS4	Putative RNA-binding protein OS=Trypanosoma vivax (strain Y486) OX=1055687 GN=TVY486_0602030 PE=4 SV=1	2	2	2	2	4.13	85	6.61
	Sequence	Modifications	# Missed Cleavages	# Protein Groups	# Proteins	# PSMs	Theo. MH+ [Da]	Charge (by Search Engine): Sequest HT	m/z [Da] (by Search Engine): Sequest HT
	VFGTINSISR		0	1	1	1	1093.6	2	547.303
	IAVETLTVR		0	1	1	1	1001.6	2	501.303
G0U258	Putative glutaminyl-tRNA synthetase OS=Trypanosoma vivax (strain Y486) OX=1055687 GN=TVY486_0901840 PE=3 SV=1	4	2	2	2	5.84	72.4	7.58
	Sequence	Modifications	# Missed Cleavages	# Protein Groups	# Proteins	# PSMs	Theo. MH+ [Da]	Charge (by Search Engine): Sequest HT	m/z [Da] (by Search Engine): Sequest HT
	FCDLVGITR	1xCarbamidomethyl [C2]	0	1	1	1	1080.55	2	540.779
	AYVDHSTVEEIKK		1	1	1	1	1518.78	3	506.932
G0U5R2	IFT81 calponin homology domain-containing protein OS=Trypanosoma vivax (strain Y486) OX=1055687 GN=TVY486_1002660 PE=3 SV=1	4	2	2	2	5.05	86	5.57
	Sequence	Modifications	# Missed Cleavages	# Protein Groups	# Proteins	# PSMs	Theo. MH+ [Da]	Charge (by Search Engine): Sequest HT	m/z [Da] (by Search Engine): Sequest HT
	QVNDDGTNVEGVNVPDGPHK		0	1	1	1	2090.97	3	697.662
	VTLLEEECDR	1xCarbamidomethyl [C8]	0	1	1	1	1263.59	2	632.298
G0TXD0	Putative CAS/CSE/importin domain protein OS=Trypanosoma vivax (strain Y486) OX=1055687 GN=TVY486_0604110 PE=3 SV=1	2	2	2	2	4.66	106.6	5.53
	Sequence	Modifications	# Missed Cleavages	# Protein Groups	# Proteins	# PSMs	Theo. MH+ [Da]	Charge (by Search Engine): Sequest HT	m/z [Da] (by Search Engine): Sequest HT
	LLELLQR		0	1	1	1	884.556	2	442.781
	GAVEGDDLTSFTPK		0	1	1	1	1436.69	2	718.848
G0TTY4	Transmembrane 9 superfamily member OS=Trypanosoma vivax (strain Y486) OX=1055687 GN=TVY486_0400820 PE=3 SV=1	4	2	2	2	4.72	69.9	8.1
	Sequence	Modifications	# Missed Cleavages	# Protein Groups	# Proteins	# PSMs	Theo. MH+ [Da]	Charge (by Search Engine): Sequest HT	m/z [Da] (by Search Engine): Sequest HT
	SAVIEAPVEVGSVPR		0	1	1	1	1509.83	2	755.416
	LGALIPGGEGK		0	1	1	1	1011.58	2	506.296
G0TX92	DUF2817 domain-containing protein OS=Trypanosoma vivax (strain Y486) OX=1055687 GN=TVY486_0603730 PE=4 SV=1	7	2	2	2	5.62	44.6	8.65
	Sequence	Modifications	# Missed Cleavages	# Protein Groups	# Proteins	# PSMs	Theo. MH+ [Da]	Charge (by Search Engine): Sequest HT	m/z [Da] (by Search Engine): Sequest HT
	ETIFTSTAQDETLAK		0	1	1	1	1654.82	2	827.911
	DAVGVFYGGQEEQR		0	1	1	1	1554.72	2	777.864
G0UCD0	Putative replication factor A, 51kDa subunit (Fragment) OS=Trypanosoma vivax (strain Y486) OX=1055687 GN=TVY486_1109660 PE=4 SV=1	12	2	2	2	7.25	35	7.08
	Sequence	Modifications	# Missed Cleavages	# Protein Groups	# Proteins	# PSMs	Theo. MH+ [Da]	Charge (by Search Engine): Sequest HT	m/z [Da] (by Search Engine): Sequest HT
	YFDDIAVEGLGR		0	1	1	1	1354.66	2	677.836
	DVVSLSSLTSAAGGVGGSTLGEGYR		0	1	1	1	2340.17	2	1170.59
G0U8H9	Putative calmodulin OS=Trypanosoma vivax (strain Y486) OX=1055687 GN=TVY486_1113890 PE=3 SV=1	21	2	2	2	5.12	16.8	4.25
	Sequence	Modifications	# Missed Cleavages	# Protein Groups	# Proteins	# PSMs	Theo. MH+ [Da]	Charge (by Search Engine): Sequest HT	m/z [Da] (by Search Engine): Sequest HT
	MADQLSNEQISEFK	1xMet-loss+Acetyl [N-Term]	0	1	2	1	1550.73	2	775.87
	EADVDGDGQINYEEFVK		0	1	2	1	1927.86	2	964.431
G0U3L2	Putative kinetoplastid membrane protein OS=Trypanosoma vivax (strain Y486) OX=1055687 GN=TVY486_0906870 PE=3 SV=1	22	2	2	2	3.97	11.2	6.55
	Sequence	Modifications	# Missed Cleavages	# Protein Groups	# Proteins	# PSMs	Theo. MH+ [Da]	Charge (by Search Engine): Sequest HT	m/z [Da] (by Search Engine): Sequest HT
	MATTYEEFAAK	1xMet-loss+Acetyl [N-Term]	0	1	1	1	1172.55	2	586.777
	FAELLEQQK		0	1	2	1	1105.59	2	553.298
G0TVH7	Putative OSM3-like kinesin OS=Trypanosoma vivax (strain Y486) OX=1055687 GN=TVY486_0501520 PE=3 SV=1	3	2	2	2	5.69	121.5	5.52
	Sequence	Modifications	# Missed Cleavages	# Protein Groups	# Proteins	# PSMs	Theo. MH+ [Da]	Charge (by Search Engine): Sequest HT	m/z [Da] (by Search Engine): Sequest HT
	VGELEVNLDNAIK		0	1	1	1	1413.76	2	707.383
	EALGHPGENDSVIVQQLK		0	1	1	1	1934	3	645.338
G0U2Z0	LisH domain-containing protein OS=Trypanosoma vivax (strain Y486) OX=1055687 GN=TVY486_0904660 PE=4 SV=1	5	2	2	2	5.7	64.4	5.22
	Sequence	Modifications	# Missed Cleavages	# Protein Groups	# Proteins	# PSMs	Theo. MH+ [Da]	Charge (by Search Engine): Sequest HT	m/z [Da] (by Search Engine): Sequest HT
	VIISGVPSYTVAK		0	1	1	1	1333.77	2	667.389
	KRPLEVNECDDEPDSK	1xCarbamidomethyl [C9]	1	1	1	1	1930.88	3	644.298
G0TSM7	Putative aminopeptidase P1 OS=Trypanosoma vivax (strain Y486) OX=1055687 GN=TVY486_0301430 PE=3 SV=1	4	2	2	2	5.38	67.3	6.46
	Sequence	Modifications	# Missed Cleavages	# Protein Groups	# Proteins	# PSMs	Theo. MH+ [Da]	Charge (by Search Engine): Sequest HT	m/z [Da] (by Search Engine): Sequest HT
	TVCFQQPTAEER	1xCarbamidomethyl [C3]	0	1	1	1	1465.67	2	733.34
	ELINTAALTPEER		0	1	1	1	1456.76	2	728.886
G0U680	Valosin-containing protein homolog OS=Trypanosoma vivax (strain Y486) OX=1055687 GN=TVY486_1004340 PE=3 SV=1	12	2	2	2	6.55	26.2	5.12
	Sequence	Modifications	# Missed Cleavages	# Protein Groups	# Proteins	# PSMs	Theo. MH+ [Da]	Charge (by Search Engine): Sequest HT	m/z [Da] (by Search Engine): Sequest HT
	AGALNEDEDIDPVPEITR		0	1	1	1	1953.94	2	977.474
	LDQLIYIPLPDK		0	1	1	1	1427.81	2	714.411
G0TRQ5	Proteasome regulatory non-ATPase subunit 6 OS=Trypanosoma vivax (strain Y486) OX=1055687 GN=TVY486_0200460 PE=3 SV=1	7	2	2	2	5.42	42.3	6.29
	Sequence	Modifications	# Missed Cleavages	# Protein Groups	# Proteins	# PSMs	Theo. MH+ [Da]	Charge (by Search Engine): Sequest HT	m/z [Da] (by Search Engine): Sequest HT
	YNDAPFLQDEVLQR		0	1	1	1	1707.83	2	854.421
	FDALVEENLAK		0	1	1	1	1248.65	2	624.826
G0TVM1	Putative translation initiation factor OS=Trypanosoma vivax (strain Y486) OX=1055687 GN=TVY486_0501950 PE=4 SV=1	4	2	2	2	5.57	80.3	8.12
	Sequence	Modifications	# Missed Cleavages	# Protein Groups	# Proteins	# PSMs	Theo. MH+ [Da]	Charge (by Search Engine): Sequest HT	m/z [Da] (by Search Engine): Sequest HT
	VTAPVTDTAWDPTGR		0	1	1	1	1586.78	2	793.893
	TLGGLDLVDLEK		0	1	1	1	1272.7	2	636.855
G0U0E6	Uncharacterized protein OS=Trypanosoma vivax (strain Y486) OX=1055687 GN=TVY486_0801530 PE=4 SV=1	7	2	2	2	7.29	49	5.22
	Sequence	Modifications	# Missed Cleavages	# Protein Groups	# Proteins	# PSMs	Theo. MH+ [Da]	Charge (by Search Engine): Sequest HT	m/z [Da] (by Search Engine): Sequest HT
	SLTALHEEQSTVK		0	1	1	1	1442.75	2	721.877
	IAQDSLEEVYHLESEIK		0	1	1	1	2003	3	668.337
G0U546	RNA helicase OS=Trypanosoma vivax (strain Y486) OX=1055687 GN=TVY486_1000480 PE=3 SV=1	4	2	2	2	4.71	49.2	7.21
	Sequence	Modifications	# Missed Cleavages	# Protein Groups	# Proteins	# PSMs	Theo. MH+ [Da]	Charge (by Search Engine): Sequest HT	m/z [Da] (by Search Engine): Sequest HT
	ISALIQR		0	1	2	2	800.499	2	400.752
	GLTVAFLTDEEK		0	1	1	1	1322.68	2	661.846
F9WN50	Uncharacterized protein (Fragment) OS=Trypanosoma vivax (strain Y486) OX=1055687 GN=TvY486_0016800 PE=4 SV=1	27	2	2	2	6.05	28.7	6.54
	Sequence	Modifications	# Missed Cleavages	# Protein Groups	# Proteins	# PSMs	Theo. MH+ [Da]	Charge (by Search Engine): Sequest HT	m/z [Da] (by Search Engine): Sequest HT
	ALGLPAGSVEDAR		0	1	2	1	1255.66	2	628.335
	AAIEGALEADVCR	1xCarbamidomethyl [C12]	0	1	2	1	1374.67	2	687.837
G0TTS0	Coatomer subunit alpha OS=Trypanosoma vivax (strain Y486) OX=1055687 GN=TVY486_0400150 PE=4 SV=1	2	2	2	2	4.62	132.9	6.77
	Sequence	Modifications	# Missed Cleavages	# Protein Groups	# Proteins	# PSMs	Theo. MH+ [Da]	Charge (by Search Engine): Sequest HT	m/z [Da] (by Search Engine): Sequest HT
	NILYYTTSNQLK		0	1	1	1	1457.76	2	729.386
	LLVCGTQSER	1xCarbamidomethyl [C4]	0	1	1	1	1162.59	2	581.799
G0U733	dihydrolipoyllysine-residue acetyltransferase OS=Trypanosoma vivax (strain Y486) OX=1055687 GN=TVY486_1007360 PE=3 SV=1	7	2	2	2	7.29	48.7	8.44
	Sequence	Modifications	# Missed Cleavages	# Protein Groups	# Proteins	# PSMs	Theo. MH+ [Da]	Charge (by Search Engine): Sequest HT	m/z [Da] (by Search Engine): Sequest HT
	ADGTSATAATQEQEVTSSSPK		0	1	1	1	2065.95	2	1033.48
	ITVNDYIIK		0	1	1	1	1078.61	2	539.81
G0U4M8	Putative RNA binding protein (Fragment) OS=Trypanosoma vivax (strain Y486) OX=1055687 GN=TVY486_1014350 PE=4 SV=1	8	1	1	1	2.8	19.2	5.53
	Sequence	Modifications	# Missed Cleavages	# Protein Groups	# Proteins	# PSMs	Theo. MH+ [Da]	Charge (by Search Engine): Sequest HT	m/z [Da] (by Search Engine): Sequest HT
	LVIAQNNLASVGR		0	1	1	1	1354.78	2	677.893
G0U414	Plasma membrane ATPase OS=Trypanosoma vivax (strain Y486) OX=1055687 GN=TVY486_1012190 PE=3 SV=1	1	1	1	1	3.13	100.9	6.62
	Sequence	Modifications	# Missed Cleavages	# Protein Groups	# Proteins	# PSMs	Theo. MH+ [Da]	Charge (by Search Engine): Sequest HT	m/z [Da] (by Search Engine): Sequest HT
	LDAALLVPGDLVK		0	1	1	1	1323.79	2	662.398
G0U8V3	Uncharacterized protein (Fragment) OS=Trypanosoma vivax (strain Y486) OX=1055687 GN=TVY486_1115190 PE=4 SV=1	2	1	1	1	2.32	61.4	6.73
	Sequence	Modifications	# Missed Cleavages	# Protein Groups	# Proteins	# PSMs	Theo. MH+ [Da]	Charge (by Search Engine): Sequest HT	m/z [Da] (by Search Engine): Sequest HT
	QSMETLNDQLR	1xOxidation [M3]	0	1	1	1	1350.63	2	675.823
G0U5M6	Vacuolar protein sorting-associated protein 35 OS=Trypanosoma vivax (strain Y486) OX=1055687 GN=TVY486_1002300 PE=3 SV=1	1	1	1	1	3.18	113.1	6.37
	Sequence	Modifications	# Missed Cleavages	# Protein Groups	# Proteins	# PSMs	Theo. MH+ [Da]	Charge (by Search Engine): Sequest HT	m/z [Da] (by Search Engine): Sequest HT
	QLEQSEEGEHGADLK		0	1	1	1	1669.77	3	557.261
F9WKF1	Uncharacterized protein OS=Trypanosoma vivax (strain Y486) OX=1055687 GN=TvY486_0006060 PE=4 SV=1	1	1	1	1	1.91	82.8	8.28
	Sequence	Modifications	# Missed Cleavages	# Protein Groups	# Proteins	# PSMs	Theo. MH+ [Da]	Charge (by Search Engine): Sequest HT	m/z [Da] (by Search Engine): Sequest HT
	KEGQTALSRAK		2	1	1	1	1188.67	2	594.833
F9WV62	Adenosine transporter, putative OS=Trypanosoma vivax (strain Y486) OX=1055687 GN=TvY486_0043680 PE=3 SV=1	3	1	1	1	3.47	51.3	7.99
	Sequence	Modifications	# Missed Cleavages	# Protein Groups	# Proteins	# PSMs	Theo. MH+ [Da]	Charge (by Search Engine): Sequest HT	m/z [Da] (by Search Engine): Sequest HT
	LVQGDPEAKPEDER		0	1	1	1	1582.77	3	528.262
G0U3K2	RNA helicase OS=Trypanosoma vivax (strain Y486) OX=1055687 GN=TVY486_0906800 PE=4 SV=1	1	1	1	1	2.6	146	6.87
	Sequence	Modifications	# Missed Cleavages	# Protein Groups	# Proteins	# PSMs	Theo. MH+ [Da]	Charge (by Search Engine): Sequest HT	m/z [Da] (by Search Engine): Sequest HT
	LILCSATAEASK	1xCarbamidomethyl [C4]	0	1	1	1	1263.66	2	632.334
G0TT42	Putative flagellar radial spoke protein-like OS=Trypanosoma vivax (strain Y486) OX=1055687 GN=TVY486_0303090 PE=4 SV=1	2	1	1	1	2.88	61.7	4.58
	Sequence	Modifications	# Missed Cleavages	# Protein Groups	# Proteins	# PSMs	Theo. MH+ [Da]	Charge (by Search Engine): Sequest HT	m/z [Da] (by Search Engine): Sequest HT
	LPDVTPNQIIAAR		0	1	1	1	1407.8	2	704.398
G0U7M8	Macrocin-O-methyltransferase domain-containing protein OS=Trypanosoma vivax (strain Y486) OX=1055687 GN=TVY486_1009310 PE=4 SV=1	2	1	1	1	1.91	35.6	5.81
	Sequence	Modifications	# Missed Cleavages	# Protein Groups	# Proteins	# PSMs	Theo. MH+ [Da]	Charge (by Search Engine): Sequest HT	m/z [Da] (by Search Engine): Sequest HT
	QALLEELR		0	1	1	1	971.552	2	486.279
G0U4L2	Protein kinase OS=Trypanosoma vivax (strain Y486) OX=1055687 GN=TVY486_1014190 PE=4 SV=1	2	1	1	1	3.2	76.3	9.47
	Sequence	Modifications	# Missed Cleavages	# Protein Groups	# Proteins	# PSMs	Theo. MH+ [Da]	Charge (by Search Engine): Sequest HT	m/z [Da] (by Search Engine): Sequest HT
	LREEQDQREEALSSHDR		2	1	1	1	2097.99	4	525.253
G0U3B2	RRM domain-containing protein OS=Trypanosoma vivax (strain Y486) OX=1055687 GN=TVY486_0905890 PE=4 SV=1	2	1	1	1	2.13	63.2	5.43
	Sequence	Modifications	# Missed Cleavages	# Protein Groups	# Proteins	# PSMs	Theo. MH+ [Da]	Charge (by Search Engine): Sequest HT	m/z [Da] (by Search Engine): Sequest HT
	VFVTLDSADASR		0	1	1	1	1280.65	2	640.827
G0TZ84	adenylate cyclase (Fragment) OS=Trypanosoma vivax (strain Y486) OX=1055687 GN=TVY486_0706070 PE=3 SV=1	5	1	1	1	2.97	33.5	4.88
	Sequence	Modifications	# Missed Cleavages	# Protein Groups	# Proteins	# PSMs	Theo. MH+ [Da]	Charge (by Search Engine): Sequest HT	m/z [Da] (by Search Engine): Sequest HT
	GYDYYGNTPDIAAR		0	1	1	1	1575.71	2	788.358
G0TWY7	Uncharacterized protein OS=Trypanosoma vivax (strain Y486) OX=1055687 GN=TVY486_0602670 PE=4 SV=1	2	1	1	1	2.58	54.9	8.68
	Sequence	Modifications	# Missed Cleavages	# Protein Groups	# Proteins	# PSMs	Theo. MH+ [Da]	Charge (by Search Engine): Sequest HT	m/z [Da] (by Search Engine): Sequest HT
	EELNELDR		0	1	1	1	1017.48	2	509.247
G0U619	Putative proteasome activator protein pa26 OS=Trypanosoma vivax (strain Y486) OX=1055687 GN=TVY486_1003730 PE=4 SV=1	3	1	1	1	2.26	32.1	7.85
	Sequence	Modifications	# Missed Cleavages	# Protein Groups	# Proteins	# PSMs	Theo. MH+ [Da]	Charge (by Search Engine): Sequest HT	m/z [Da] (by Search Engine): Sequest HT
	SPSALLELR		0	1	1	1	985.568	2	493.287
G0U0K9	Ubiquitin-like 1-activating enzyme E1A OS=Trypanosoma vivax (strain Y486) OX=1055687 GN=TVY486_0802170 PE=3 SV=1	1	1	1	1	2.78	115.2	6.3
	Sequence	Modifications	# Missed Cleavages	# Protein Groups	# Proteins	# PSMs	Theo. MH+ [Da]	Charge (by Search Engine): Sequest HT	m/z [Da] (by Search Engine): Sequest HT
	TTTLVAENALAR		0	1	1	1	1259.7	2	630.35
G0TRM2	EGF-like domain-containing protein (Fragment) OS=Trypanosoma vivax (strain Y486) OX=1055687 GN=TVY486_0200179 PE=4 SV=1	2	1	1	1	2.64	80.4	7.85
	Sequence	Modifications	# Missed Cleavages	# Protein Groups	# Proteins	# PSMs	Theo. MH+ [Da]	Charge (by Search Engine): Sequest HT	m/z [Da] (by Search Engine): Sequest HT
	GGYCECGVCHCYK	4xCarbamidomethyl [C4; C6; C9; C11]	0	1	1	1	1649.6	3	550.537
G0UA50	Putative intraflagellar transport protein IFT88 OS=Trypanosoma vivax (strain Y486) OX=1055687 GN=TVY486_1101670 PE=4 SV=1	2	1	1	1	4.22	88.3	5.85
	Sequence	Modifications	# Missed Cleavages	# Protein Groups	# Proteins	# PSMs	Theo. MH+ [Da]	Charge (by Search Engine): Sequest HT	m/z [Da] (by Search Engine): Sequest HT
	RGENSPEEQCVEIER	1xCarbamidomethyl [C10]	1	1	1	1	1831.82	3	611.279
F9WLC5	Uncharacterized protein OS=Trypanosoma vivax (strain Y486) OX=1055687 GN=TvY486_0009910 PE=4 SV=1	4	1	1	1	3.03	42.3	6.87
	Sequence	Modifications	# Missed Cleavages	# Protein Groups	# Proteins	# PSMs	Theo. MH+ [Da]	Charge (by Search Engine): Sequest HT	m/z [Da] (by Search Engine): Sequest HT
	GILATNEASGEQNDEK		0	1	1	1	1675.78	2	838.392
G0U5F2	PCI domain-containing protein (Fragment) OS=Trypanosoma vivax (strain Y486) OX=1055687 GN=TVY486_1001550 PE=4 SV=1	6	1	1	1	3.49	43.6	7.06
	Sequence	Modifications	# Missed Cleavages	# Protein Groups	# Proteins	# PSMs	Theo. MH+ [Da]	Charge (by Search Engine): Sequest HT	m/z [Da] (by Search Engine): Sequest HT
	EQVAGDVEVLCANHPQLSAYPER	1xCarbamidomethyl [C11]	0	1	1	1	2582.23	3	861.415
G0U7E7	CCR4-NOT transcription complex subunit 10 OS=Trypanosoma vivax (strain Y486) OX=1055687 GN=TVY486_1008510 PE=3 SV=1	2	1	1	1	2.13	62	6.4
	Sequence	Modifications	# Missed Cleavages	# Protein Groups	# Proteins	# PSMs	Theo. MH+ [Da]	Charge (by Search Engine): Sequest HT	m/z [Da] (by Search Engine): Sequest HT
	DDLQAQHNLAIVR		0	1	1	1	1492.79	2	746.898
G0U3J6	Putative ribonuclease OS=Trypanosoma vivax (strain Y486) OX=1055687 GN=TVY486_0906740 PE=3 SV=1	2	1	1	1	2.85	73.1	6.95
	Sequence	Modifications	# Missed Cleavages	# Protein Groups	# Proteins	# PSMs	Theo. MH+ [Da]	Charge (by Search Engine): Sequest HT	m/z [Da] (by Search Engine): Sequest HT
	TSSVNFLSTPSER		0	1	1	1	1424.7	2	712.855
F9WVZ6	Protein kinase, putative OS=Trypanosoma vivax (strain Y486) OX=1055687 GN=TvY486_0004960 PE=4 SV=1	4	1	1	1	2.28	30.6	5.1
	Sequence	Modifications	# Missed Cleavages	# Protein Groups	# Proteins	# PSMs	Theo. MH+ [Da]	Charge (by Search Engine): Sequest HT	m/z [Da] (by Search Engine): Sequest HT
	ICVSDDGLESSGK	1xCarbamidomethyl [C2]	0	1	1	1	1366.62	2	683.812
F9WTM5	65 kDa invariant surface glycoprotein OS=Trypanosoma vivax (strain Y486) OX=1055687 GN=TvY486_0037990 PE=4 SV=1	3	1	1	1	2.85	41.2	6.7
	Sequence	Modifications	# Missed Cleavages	# Protein Groups	# Proteins	# PSMs	Theo. MH+ [Da]	Charge (by Search Engine): Sequest HT	m/z [Da] (by Search Engine): Sequest HT
	SFGPCENIQNYYK	1xCarbamidomethyl [C5]	0	1	1	1	1619.72	2	810.359
G0UA26	2-oxoglutarate dehydrogenase, mitochondrial OS=Trypanosoma vivax (strain Y486) OX=1055687 GN=TVY486_1101420 PE=3 SV=1	1	1	1	1	3.74	112.7	6.37
	Sequence	Modifications	# Missed Cleavages	# Protein Groups	# Proteins	# PSMs	Theo. MH+ [Da]	Charge (by Search Engine): Sequest HT	m/z [Da] (by Search Engine): Sequest HT
	EAYDVALNSPEFVK		0	1	1	1	1581.78	2	791.394
G0TSD1	GTP-binding nuclear protein OS=Trypanosoma vivax (strain Y486) OX=1055687 GN=TVY486_0300500 PE=3 SV=1	6	1	1	1	2.41	24.4	7.36
	Sequence	Modifications	# Missed Cleavages	# Protein Groups	# Proteins	# PSMs	Theo. MH+ [Da]	Charge (by Search Engine): Sequest HT	m/z [Da] (by Search Engine): Sequest HT
	ICFNCWDTAGQEK	2xCarbamidomethyl [C2; C5]	0	1	1	1	1628.68	2	814.845
G0U741	Uncharacterized protein OS=Trypanosoma vivax (strain Y486) OX=1055687 GN=TVY486_1007440 PE=4 SV=1	6	1	1	1	3.12	38.4	9
	Sequence	Modifications	# Missed Cleavages	# Protein Groups	# Proteins	# PSMs	Theo. MH+ [Da]	Charge (by Search Engine): Sequest HT	m/z [Da] (by Search Engine): Sequest HT
	QTVQIESGPVALMTTNQLNAR	1xOxidation [M13]	0	1	1	1	2287.17	4	572.55
F9WNA5	Tyrosine aminotransferase OS=Trypanosoma vivax (strain Y486) OX=1055687 GN=TvY486_0017320 PE=3 SV=1	8	1	1	1	2.77	18.5	5.9
	Sequence	Modifications	# Missed Cleavages	# Protein Groups	# Proteins	# PSMs	Theo. MH+ [Da]	Charge (by Search Engine): Sequest HT	m/z [Da] (by Search Engine): Sequest HT
	IAQLYGGANSIVQR		0	1	1	1	1489.81	2	745.409
G0TY64	Uncharacterized protein (Fragment) OS=Trypanosoma vivax (strain Y486) OX=1055687 GN=TVY486_0702440 PE=4 SV=1	6	1	1	1	2.51	27.5	7.97
	Sequence	Modifications	# Missed Cleavages	# Protein Groups	# Proteins	# PSMs	Theo. MH+ [Da]	Charge (by Search Engine): Sequest HT	m/z [Da] (by Search Engine): Sequest HT
	QQDVSLYASLPIIK		0	1	1	1	1574.88	2	787.944
G0U8W7	AAA domain-containing protein OS=Trypanosoma vivax (strain Y486) OX=1055687 GN=TVY486_1115330 PE=4 SV=1	2	1	1	1	2.48	69.7	6.49
	Sequence	Modifications	# Missed Cleavages	# Protein Groups	# Proteins	# PSMs	Theo. MH+ [Da]	Charge (by Search Engine): Sequest HT	m/z [Da] (by Search Engine): Sequest HT
	SLEDTIEDVLR		0	1	1	1	1289.66	2	645.333
G0TUU1	adenylate cyclase (Fragment) OS=Trypanosoma vivax (strain Y486) OX=1055687 GN=TVY486_0403950 PE=3 SV=1	2	1	1	1	3.12	91.1	7.87
	Sequence	Modifications	# Missed Cleavages	# Protein Groups	# Proteins	# PSMs	Theo. MH+ [Da]	Charge (by Search Engine): Sequest HT	m/z [Da] (by Search Engine): Sequest HT
	VITTGTNPIPLDSR		0	1	1	1	1483.81	2	742.41
G0UDB4	EF-hand domain-containing protein OS=Trypanosoma vivax (strain Y486) OX=1055687 GN=TVY486_1113090 PE=4 SV=1	2	1	1	1	3.88	67.1	5.74
	Sequence	Modifications	# Missed Cleavages	# Protein Groups	# Proteins	# PSMs	Theo. MH+ [Da]	Charge (by Search Engine): Sequest HT	m/z [Da] (by Search Engine): Sequest HT
	IAEGNVTTAEQNAR		0	1	1	1	1473.73	2	737.369
F9WL38	65 kDa invariant surface glycoprotein OS=Trypanosoma vivax (strain Y486) OX=1055687 GN=TvY486_0008730 PE=4 SV=1	6	1	1	1	2.71	41.4	6.38
	Sequence	Modifications	# Missed Cleavages	# Protein Groups	# Proteins	# PSMs	Theo. MH+ [Da]	Charge (by Search Engine): Sequest HT	m/z [Da] (by Search Engine): Sequest HT
	GHSGGDAQAAGAGSTAPDGSVK		0	1	1	1	1897.86	3	633.293
F9WV65	Retrotransposon hot spot protein N-terminal domain-containing protein (Fragment) OS=Trypanosoma vivax (strain Y486) OX=1055687 GN=TvY486_0043710 PE=4 SV=1	11	1	1	1	2.8	36.9	4.92
	Sequence	Modifications	# Missed Cleavages	# Protein Groups	# Proteins	# PSMs	Theo. MH+ [Da]	Charge (by Search Engine): Sequest HT	m/z [Da] (by Search Engine): Sequest HT
	EAENPNALVNEGEVAEEEEEEEKGDTSSKDEAAGETR		2	1	1	1	3991.73	4	998.69
G0U8Z8	Paraflagellar Rod Proteome Component 9 OS=Trypanosoma vivax (strain Y486) OX=1055687 GN=TVY486_1115640 PE=4 SV=1	3	1	1	1	2.08	42.1	4.21
	Sequence	Modifications	# Missed Cleavages	# Protein Groups	# Proteins	# PSMs	Theo. MH+ [Da]	Charge (by Search Engine): Sequest HT	m/z [Da] (by Search Engine): Sequest HT
	SLVPDDVIVR		0	1	1	1	1112.63	2	556.819
G0TSC0	Protein kinase domain-containing protein OS=Trypanosoma vivax (strain Y486) OX=1055687 GN=TVY486_0300400 PE=4 SV=1	2	1	1	1	3.18	76.2	4.89
	Sequence	Modifications	# Missed Cleavages	# Protein Groups	# Proteins	# PSMs	Theo. MH+ [Da]	Charge (by Search Engine): Sequest HT	m/z [Da] (by Search Engine): Sequest HT
	VFANPNVLYDDDPTLK		0	1	1	1	1820.91	2	910.959
G0U5E2	Uncharacterized protein OS=Trypanosoma vivax (strain Y486) OX=1055687 GN=TVY486_1001440 PE=4 SV=1	1	1	1	1	3.24	297.3	9.99
	Sequence	Modifications	# Missed Cleavages	# Protein Groups	# Proteins	# PSMs	Theo. MH+ [Da]	Charge (by Search Engine): Sequest HT	m/z [Da] (by Search Engine): Sequest HT
	EALLATVTQEASER		0	1	1	1	1517.78	2	759.394
G0UAQ1	Aminopeptidase OS=Trypanosoma vivax (strain Y486) OX=1055687 GN=TVY486_1103700 PE=3 SV=1	1	1	1	1	1.96	98.6	5.64
	Sequence	Modifications	# Missed Cleavages	# Protein Groups	# Proteins	# PSMs	Theo. MH+ [Da]	Charge (by Search Engine): Sequest HT	m/z [Da] (by Search Engine): Sequest HT
	SFQQGVEGLR		0	1	1	1	1120.57	2	560.79
G0U230	Putative heat shock protein OS=Trypanosoma vivax (strain Y486) OX=1055687 GN=TVY486_0901560 PE=4 SV=1	4	1	1	1	3.33	89.7	9.28
	Sequence	Modifications	# Missed Cleavages	# Protein Groups	# Proteins	# PSMs	Theo. MH+ [Da]	Charge (by Search Engine): Sequest HT	m/z [Da] (by Search Engine): Sequest HT
	SATGARPDEPDKEVVSSLTPEGVVEQDQSGDGAR		1	1	1	1	3483.65	4	871.666
G0TX19	Putative endosomal trafficking protein RME-8 OS=Trypanosoma vivax (strain Y486) OX=1055687 GN=TVY486_0602990 PE=4 SV=1	0	1	1	1	2.37	238.6	6.54
	Sequence	Modifications	# Missed Cleavages	# Protein Groups	# Proteins	# PSMs	Theo. MH+ [Da]	Charge (by Search Engine): Sequest HT	m/z [Da] (by Search Engine): Sequest HT
	IGGYLDAPQR		0	1	1	1	1089.57	2	545.287
F9WLR7	14-3-3 protein-like protein, putative OS=Trypanosoma vivax (strain Y486) OX=1055687 GN=TvY486_0011520 PE=3 SV=1	3	1	1	1	1.93	29.6	5.1
	Sequence	Modifications	# Missed Cleavages	# Protein Groups	# Proteins	# PSMs	Theo. MH+ [Da]	Charge (by Search Engine): Sequest HT	m/z [Da] (by Search Engine): Sequest HT
	IITSIESR		0	1	3	1	918.525	2	459.766
G0TR28	Uncharacterized protein OS=Trypanosoma vivax (strain Y486) OX=1055687 GN=TVY486_0100400 PE=4 SV=1	1	1	1	1	1.93	107.8	8.12
	Sequence	Modifications	# Missed Cleavages	# Protein Groups	# Proteins	# PSMs	Theo. MH+ [Da]	Charge (by Search Engine): Sequest HT	m/z [Da] (by Search Engine): Sequest HT
	AIEGLEQQLK		0	1	1	1	1128.63	2	564.816
G0TRH9	PDZ domain-containing protein (Fragment) OS=Trypanosoma vivax (strain Y486) OX=1055687 GN=TVY486_0101905 PE=4 SV=1	2	1	1	1	3.01	105.9	6.95
	Sequence	Modifications	# Missed Cleavages	# Protein Groups	# Proteins	# PSMs	Theo. MH+ [Da]	Charge (by Search Engine): Sequest HT	m/z [Da] (by Search Engine): Sequest HT
	GGEYPSEISEAQGGSPGDR		0	1	1	1	1892.83	2	946.916
G0TYT5	Putative nucleoside hydrolase OS=Trypanosoma vivax (strain Y486) OX=1055687 GN=TVY486_0704690 PE=3 SV=1	3	1	1	1	1.95	39.5	5.58
	Sequence	Modifications	# Missed Cleavages	# Protein Groups	# Proteins	# PSMs	Theo. MH+ [Da]	Charge (by Search Engine): Sequest HT	m/z [Da] (by Search Engine): Sequest HT
	ETVQWGGFGR		0	1	1	1	1136.55	2	568.778
G0TTN7	Intraflagellar transport protein B2 OS=Trypanosoma vivax (strain Y486) OX=1055687 GN=TVY486_0304890 PE=3 SV=1	3	1	1	1	4.07	78.7	5.57
	Sequence	Modifications	# Missed Cleavages	# Protein Groups	# Proteins	# PSMs	Theo. MH+ [Da]	Charge (by Search Engine): Sequest HT	m/z [Da] (by Search Engine): Sequest HT
	GIENHPELNVGSNTEGNEAR		0	1	1	1	2136.99	3	713.001
F9WPW4	Trypanosome variant surface glycoprotein B-type N-terminal domain-containing protein OS=Trypanosoma vivax (strain Y486) OX=1055687 GN=TvY486_0022920 PE=4 SV=1	3	1	1	1	3.24	43.6	6.27
	Sequence	Modifications	# Missed Cleavages	# Protein Groups	# Proteins	# PSMs	Theo. MH+ [Da]	Charge (by Search Engine): Sequest HT	m/z [Da] (by Search Engine): Sequest HT
	AEELAALASETTAR		0	1	8	1	1432.73	2	716.867
F9WVN8	Trypanosoma glutamic acid/alanine-rich protein domain-containing protein OS=Trypanosoma vivax (strain Y486) OX=1055687 GN=TvY486_0045650 PE=4 SV=1	3	1	1	1	3	37.5	7.21
	Sequence	Modifications	# Missed Cleavages	# Protein Groups	# Proteins	# PSMs	Theo. MH+ [Da]	Charge (by Search Engine): Sequest HT	m/z [Da] (by Search Engine): Sequest HT
	VAEEAAAAAVK		0	1	2	1	1029.56	2	515.282
G0UCX6	Small ribosomal subunit protein uS2 OS=Trypanosoma vivax (strain Y486) OX=1055687 GN=TVY486_1111700 PE=3 SV=1	5	1	1	1	2.24	27.6	8.69
	Sequence	Modifications	# Missed Cleavages	# Protein Groups	# Proteins	# PSMs	Theo. MH+ [Da]	Charge (by Search Engine): Sequest HT	m/z [Da] (by Search Engine): Sequest HT
	FIPGTFTNQIQK		0	1	2	1	1393.75	2	697.378
G0U4M3	Putative C-terminal motor kinesin (Fragment) OS=Trypanosoma vivax (strain Y486) OX=1055687 GN=TVY486_1014300 PE=3 SV=1	2	1	1	1	2.22	65.7	5.77
	Sequence	Modifications	# Missed Cleavages	# Protein Groups	# Proteins	# PSMs	Theo. MH+ [Da]	Charge (by Search Engine): Sequest HT	m/z [Da] (by Search Engine): Sequest HT
	LEQLETEGQEK		0	1	1	1	1303.64	2	652.322
F9WM77	Cilia- and flagella-associated protein 43 OS=Trypanosoma vivax (strain Y486) OX=1055687 GN=TvY486_0013240 PE=3 SV=1	0	1	1	1	2.04	165.3	5.57
	Sequence	Modifications	# Missed Cleavages	# Protein Groups	# Proteins	# PSMs	Theo. MH+ [Da]	Charge (by Search Engine): Sequest HT	m/z [Da] (by Search Engine): Sequest HT
	LEEILTR		0	1	1	1	873.504	2	437.256
G0TW07	Orotidine 5'-phosphate decarboxylase OS=Trypanosoma vivax (strain Y486) OX=1055687 GN=TVY486_0503240 PE=3 SV=1	3	1	1	1	2.33	50	9.04
	Sequence	Modifications	# Missed Cleavages	# Protein Groups	# Proteins	# PSMs	Theo. MH+ [Da]	Charge (by Search Engine): Sequest HT	m/z [Da] (by Search Engine): Sequest HT
	SDGSGLLVNVSR		0	1	1	1	1203.63	2	602.32
G0U5P2	Cleft lip and palate transmembrane protein 1-like protein OS=Trypanosoma vivax (strain Y486) OX=1055687 GN=TVY486_1002460 PE=3 SV=1	3	1	1	1	3.14	68.2	6.87
	Sequence	Modifications	# Missed Cleavages	# Protein Groups	# Proteins	# PSMs	Theo. MH+ [Da]	Charge (by Search Engine): Sequest HT	m/z [Da] (by Search Engine): Sequest HT
	LTLSPVTDFIAPSPQIR		0	1	1	1	1855.03	2	928.021
G0U847	Intraflagellar transport protein 57 OS=Trypanosoma vivax (strain Y486) OX=1055687 GN=TVY486_1010990 PE=3 SV=1	4	1	1	1	3.54	46.2	4.78
	Sequence	Modifications	# Missed Cleavages	# Protein Groups	# Proteins	# PSMs	Theo. MH+ [Da]	Charge (by Search Engine): Sequest HT	m/z [Da] (by Search Engine): Sequest HT
	EQTLAQQFSDQVEDYR		0	1	1	1	1956.89	2	978.952
G0U2U8	BRCT domain-containing protein OS=Trypanosoma vivax (strain Y486) OX=1055687 GN=TVY486_0904230 PE=4 SV=1	3	1	1	1	2.62	41	6.54
	Sequence	Modifications	# Missed Cleavages	# Protein Groups	# Proteins	# PSMs	Theo. MH+ [Da]	Charge (by Search Engine): Sequest HT	m/z [Da] (by Search Engine): Sequest HT
	VFDAVCNIISGK	1xCarbamidomethyl [C6]	0	1	1	1	1322.68	2	661.842
G0U144	Cilia- and flagella-associated protein 45 OS=Trypanosoma vivax (strain Y486) OX=1055687 GN=TVY486_0804070 PE=3 SV=1	2	1	1	1	1.9	57.8	8.32
	Sequence	Modifications	# Missed Cleavages	# Protein Groups	# Proteins	# PSMs	Theo. MH+ [Da]	Charge (by Search Engine): Sequest HT	m/z [Da] (by Search Engine): Sequest HT
	EQQIEERK		1	1	1	1	1059.54	2	530.275
G0UBK4	Calmodulin (Fragment) OS=Trypanosoma vivax (strain Y486) OX=1055687 GN=TVY486_1106850 PE=4 SV=1	1	1	1	1	2.27	73.3	6.51
	Sequence	Modifications	# Missed Cleavages	# Protein Groups	# Proteins	# PSMs	Theo. MH+ [Da]	Charge (by Search Engine): Sequest HT	m/z [Da] (by Search Engine): Sequest HT
	EELDEVQR		0	1	1	1	1017.48	2	509.246
G0U742	inositol-3-phosphate synthase OS=Trypanosoma vivax (strain Y486) OX=1055687 GN=TVY486_1007450 PE=3 SV=1	3	1	1	1	3.71	58.7	5.76
	Sequence	Modifications	# Missed Cleavages	# Protein Groups	# Proteins	# PSMs	Theo. MH+ [Da]	Charge (by Search Engine): Sequest HT	m/z [Da] (by Search Engine): Sequest HT
	TESGHGVEYTDEAITAR		0	1	1	1	1835.84	3	612.619
G0U5A8	Intraflagellar transport protein IFT172,putative OS=Trypanosoma vivax (strain Y486) OX=1055687 GN=TVY486_1001100 PE=3 SV=1	1	1	1	1	3	112	6.1
	Sequence	Modifications	# Missed Cleavages	# Protein Groups	# Proteins	# PSMs	Theo. MH+ [Da]	Charge (by Search Engine): Sequest HT	m/z [Da] (by Search Engine): Sequest HT
	VVNLYDELGER		0	1	1	1	1306.66	2	653.835
G0UB99	Triosephosphate isomerase OS=Trypanosoma vivax (strain Y486) OX=1055687 GN=TVY486_1105700 PE=3 SV=1	5	1	1	1	1.98	27.2	8.81
	Sequence	Modifications	# Missed Cleavages	# Protein Groups	# Proteins	# PSMs	Theo. MH+ [Da]	Charge (by Search Engine): Sequest HT	m/z [Da] (by Search Engine): Sequest HT
	AYYGETNEIVADK		0	1	1	1	1472.69	2	736.848
G0TS68	ATP-dependent Clp protease subunit, heat shock protein 100 (HSP100) OS=Trypanosoma vivax (strain Y486) OX=1055687 GN=TVY486_0202040 PE=3 SV=1	1	1	1	1	2.88	97.1	6.61
	Sequence	Modifications	# Missed Cleavages	# Protein Groups	# Proteins	# PSMs	Theo. MH+ [Da]	Charge (by Search Engine): Sequest HT	m/z [Da] (by Search Engine): Sequest HT
	NNPVLIGEPGVGK		0	1	2	1	1293.72	2	647.361
G0U008	Sel1 repeat family protein OS=Trypanosoma vivax (strain Y486) OX=1055687 GN=TVY486_0800120 PE=3 SV=1	6	1	1	1	2.46	33.2	6.65
	Sequence	Modifications	# Missed Cleavages	# Protein Groups	# Proteins	# PSMs	Theo. MH+ [Da]	Charge (by Search Engine): Sequest HT	m/z [Da] (by Search Engine): Sequest HT
	AAAGVGQGVCGEHMVSGLK	1xCarbamidomethyl [C10]; 1xOxidation [M14]	0	1	1	1	1843.88	3	615.296
G0U8H1	Metal binding protein OS=Trypanosoma vivax (strain Y486) OX=1055687 GN=TVY486_1113810 PE=3 SV=1	3	1	1	1	2.74	43.1	6.35
	Sequence	Modifications	# Missed Cleavages	# Protein Groups	# Proteins	# PSMs	Theo. MH+ [Da]	Charge (by Search Engine): Sequest HT	m/z [Da] (by Search Engine): Sequest HT
	ELETVFDAVYR		0	1	1	1	1341.67	2	671.338
G0U0V6	Nucleolar protein 56 OS=Trypanosoma vivax (strain Y486) OX=1055687 GN=TVY486_0803170 PE=3 SV=1	2	1	1	1	2.08	53.7	8.7
	Sequence	Modifications	# Missed Cleavages	# Protein Groups	# Proteins	# PSMs	Theo. MH+ [Da]	Charge (by Search Engine): Sequest HT	m/z [Da] (by Search Engine): Sequest HT
	VALLIGSR		0	1	1	1	828.53	2	414.769
G0U263	Putative nucleolar RNA binding protein OS=Trypanosoma vivax (strain Y486) OX=1055687 GN=TVY486_0901890 PE=3 SV=1	2	1	1	1	2	57	9.16
	Sequence	Modifications	# Missed Cleavages	# Protein Groups	# Proteins	# PSMs	Theo. MH+ [Da]	Charge (by Search Engine): Sequest HT	m/z [Da] (by Search Engine): Sequest HT
	IVNDNILYAK		0	1	1	1	1162.65	2	581.827
G0U951	V-SNARE coiled-coil homology domain-containing protein OS=Trypanosoma vivax (strain Y486) OX=1055687 GN=TVY486_1116190 PE=4 SV=1	1	1	1	1	2.44	140.7	6.57
	Sequence	Modifications	# Missed Cleavages	# Protein Groups	# Proteins	# PSMs	Theo. MH+ [Da]	Charge (by Search Engine): Sequest HT	m/z [Da] (by Search Engine): Sequest HT
	LPSDGAHPSTSEGAEGSGK		0	1	1	1	1783.81	3	595.276
G0TUT8	Uncharacterized protein OS=Trypanosoma vivax (strain Y486) OX=1055687 GN=TVY486_04039 PE=4 SV=1	4	1	1	1	3.27	36.9	7.97
	Sequence	Modifications	# Missed Cleavages	# Protein Groups	# Proteins	# PSMs	Theo. MH+ [Da]	Charge (by Search Engine): Sequest HT	m/z [Da] (by Search Engine): Sequest HT
	SASFVKEDEEACR	1xCarbamidomethyl [C12]	1	1	1	1	1527.67	3	509.896
G0U7X7	Trypanothione reductase OS=Trypanosoma vivax (strain Y486) OX=1055687 GN=TVY486_1010290 PE=3 SV=1	5	1	1	1	3.07	53.8	7.02
	Sequence	Modifications	# Missed Cleavages	# Protein Groups	# Proteins	# PSMs	Theo. MH+ [Da]	Charge (by Search Engine): Sequest HT	m/z [Da] (by Search Engine): Sequest HT
	GGVVVDEFSNTNVPNIHAIGDVTER		0	1	1	1	2639.31	3	880.439
G0U4J8	Putative 40S ribosomal protein S2 OS=Trypanosoma vivax (strain Y486) OX=1055687 GN=TVY486_1014050 PE=3 SV=1	2	1	1	1	2.1	35.8	9.7
	Sequence	Modifications	# Missed Cleavages	# Protein Groups	# Proteins	# PSMs	Theo. MH+ [Da]	Charge (by Search Engine): Sequest HT	m/z [Da] (by Search Engine): Sequest HT
	LSIVPVR		0	1	6	1	783.509	2	392.258
G0U6P8	Putative universal minicircle sequence binding protein (UMSBP) OS=Trypanosoma vivax (strain Y486) OX=1055687 GN=TVY486_1006030 PE=4 SV=1	9	1	1	1	2.26	14.4	8.35
	Sequence	Modifications	# Missed Cleavages	# Protein Groups	# Proteins	# PSMs	Theo. MH+ [Da]	Charge (by Search Engine): Sequest HT	m/z [Da] (by Search Engine): Sequest HT
	DCPNAPADGAVR	1xCarbamidomethyl [C2]	0	1	2	1	1242.55	2	621.78
G0TWJ4	Putative phosphatase 2C OS=Trypanosoma vivax (strain Y486) OX=1055687 GN=TVY486_0601230 PE=4 SV=1	3	1	1	1	2.03	41	5.6
	Sequence	Modifications	# Missed Cleavages	# Protein Groups	# Proteins	# PSMs	Theo. MH+ [Da]	Charge (by Search Engine): Sequest HT	m/z [Da] (by Search Engine): Sequest HT
	SNAALSYYQQK		0	1	1	1	1272.62	2	636.816
F9WQM5	Uncharacterized protein OS=Trypanosoma vivax (strain Y486) OX=1055687 GN=TvY486_0025790 PE=4 SV=1	3	1	1	1	2.3	48.6	8.16
	Sequence	Modifications	# Missed Cleavages	# Protein Groups	# Proteins	# PSMs	Theo. MH+ [Da]	Charge (by Search Engine): Sequest HT	m/z [Da] (by Search Engine): Sequest HT
	GDGLSSPLTTNVEK		0	1	1	1	1417.72	2	709.362
G0U6M4	Putative translation elongation factor 1-beta OS=Trypanosoma vivax (strain Y486) OX=1055687 GN=TVY486_1005790 PE=3 SV=1	9	1	1	1	2	22.1	4.96
	Sequence	Modifications	# Missed Cleavages	# Protein Groups	# Proteins	# PSMs	Theo. MH+ [Da]	Charge (by Search Engine): Sequest HT	m/z [Da] (by Search Engine): Sequest HT
	QADDDDIDLFGEATEEEK		0	1	1	1	2039.86	2	1020.43
G0TVN7	Putative zinc-finger protein ZPR1 OS=Trypanosoma vivax (strain Y486) OX=1055687 GN=TVY486_0502090 PE=3 SV=1	3	1	1	1	2.7	54.1	4.79
	Sequence	Modifications	# Missed Cleavages	# Protein Groups	# Proteins	# PSMs	Theo. MH+ [Da]	Charge (by Search Engine): Sequest HT	m/z [Da] (by Search Engine): Sequest HT
	DQLNSLPQAEFAK		0	1	1	1	1460.74	2	730.871
G0TYC4	Putative adaptor complex AP-1 medium subunit OS=Trypanosoma vivax (strain Y486) OX=1055687 GN=TVY486_0703050 PE=3 SV=1	4	1	1	1	3.08	48.6	8
	Sequence	Modifications	# Missed Cleavages	# Protein Groups	# Proteins	# PSMs	Theo. MH+ [Da]	Charge (by Search Engine): Sequest HT	m/z [Da] (by Search Engine): Sequest HT
	ELPAAASGTAGDTPWR		0	1	1	1	1599.78	2	800.391
F9WPN7	Sodium stibogluconate resistance protein OS=Trypanosoma vivax (strain Y486) OX=1055687 GN=TvY486_0022110 PE=4 SV=1	2	1	1	1	2.49	54.9	5.22
	Sequence	Modifications	# Missed Cleavages	# Protein Groups	# Proteins	# PSMs	Theo. MH+ [Da]	Charge (by Search Engine): Sequest HT	m/z [Da] (by Search Engine): Sequest HT
	GIHALDTVEK		0	1	1	1	1082.58	2	541.795
F9WM73	Uncharacterized protein (Fragment) OS=Trypanosoma vivax (strain Y486) OX=1055687 GN=TvY486_0013200 PE=4 SV=1	3	1	1	1	2.34	44.9	7.58
	Sequence	Modifications	# Missed Cleavages	# Protein Groups	# Proteins	# PSMs	Theo. MH+ [Da]	Charge (by Search Engine): Sequest HT	m/z [Da] (by Search Engine): Sequest HT
	YVAALAEDSGVR		0	1	3	1	1250.64	2	625.822
G0U2G5	Adenylosuccinate lyase OS=Trypanosoma vivax (strain Y486) OX=1055687 GN=TVY486_0902900 PE=3 SV=1	3	1	1	1	2.89	51.6	7.27
	Sequence	Modifications	# Missed Cleavages	# Protein Groups	# Proteins	# PSMs	Theo. MH+ [Da]	Charge (by Search Engine): Sequest HT	m/z [Da] (by Search Engine): Sequest HT
	GDALLALSPIDGR		0	1	1	1	1297.71	2	649.36
G0UBJ6	Leucine-rich repeat protein (LRRP) OS=Trypanosoma vivax (strain Y486) OX=1055687 GN=TVY486_1106760 PE=3 SV=1	1	1	1	1	2.49	96.7	5.3
	Sequence	Modifications	# Missed Cleavages	# Protein Groups	# Proteins	# PSMs	Theo. MH+ [Da]	Charge (by Search Engine): Sequest HT	m/z [Da] (by Search Engine): Sequest HT
	NQLAAPDEAER		0	1	1	1	1213.58	2	607.294
G0U5F4	Uncharacterized protein OS=Trypanosoma vivax (strain Y486) OX=1055687 GN=TVY486_1001570 PE=4 SV=1	2	1	1	1	2.55	79.5	8.41
	Sequence	Modifications	# Missed Cleavages	# Protein Groups	# Proteins	# PSMs	Theo. MH+ [Da]	Charge (by Search Engine): Sequest HT	m/z [Da] (by Search Engine): Sequest HT
	KTHEKLYVASK		2	1	1	1	1303.74	2	652.373
G0U6V1	EF-hand domain-containing protein OS=Trypanosoma vivax (strain Y486) OX=1055687 GN=TVY486_1006550 PE=4 SV=1	4	1	1	1	2.01	62.8	9.72
	Sequence	Modifications	# Missed Cleavages	# Protein Groups	# Proteins	# PSMs	Theo. MH+ [Da]	Charge (by Search Engine): Sequest HT	m/z [Da] (by Search Engine): Sequest HT
	TPANLVNTDMLKTLPLRNEER	1xOxidation [M10]	2	1	1	1	2441.28	2	1221.15
G0U918	Putative chaperonin HSP60, mitochondrial OS=Trypanosoma vivax (strain Y486) OX=1055687 GN=TVY486_1115850 PE=3 SV=1	2	1	1	1	2.07	64.2	7.61
	Sequence	Modifications	# Missed Cleavages	# Protein Groups	# Proteins	# PSMs	Theo. MH+ [Da]	Charge (by Search Engine): Sequest HT	m/z [Da] (by Search Engine): Sequest HT
	LSGGVAVIK		0	1	1	1	843.53	2	422.268
G0TWB7	cysteine--tRNA ligase OS=Trypanosoma vivax (strain Y486) OX=1055687 GN=TVY486_0600460 PE=4 SV=1	2	1	1	1	2.86	87.1	6.04
	Sequence	Modifications	# Missed Cleavages	# Protein Groups	# Proteins	# PSMs	Theo. MH+ [Da]	Charge (by Search Engine): Sequest HT	m/z [Da] (by Search Engine): Sequest HT
	EQLLSPLPEPASSR		0	1	1	1	1523.81	2	762.407
G0U0P6	Coronin OS=Trypanosoma vivax (strain Y486) OX=1055687 GN=TVY486_0802540 PE=3 SV=1	3	1	1	1	4.19	54.1	7.05
	Sequence	Modifications	# Missed Cleavages	# Protein Groups	# Proteins	# PSMs	Theo. MH+ [Da]	Charge (by Search Engine): Sequest HT	m/z [Da] (by Search Engine): Sequest HT
	LVNCTSYASTEAHK	1xCarbamidomethyl [C4]	0	1	1	1	1580.74	3	527.584
G0TXQ4	Putative 40S ribosomal protein S16 OS=Trypanosoma vivax (strain Y486) OX=1055687 GN=TVY486_0700870 PE=4 SV=1	8	1	1	1	3.04	16.9	10.51
	Sequence	Modifications	# Missed Cleavages	# Protein Groups	# Proteins	# PSMs	Theo. MH+ [Da]	Charge (by Search Engine): Sequest HT	m/z [Da] (by Search Engine): Sequest HT
	GAGQVAQAYATR		0	1	1	1	1192.61	2	596.807
G0TVB5	STAS domain-containing protein OS=Trypanosoma vivax (strain Y486) OX=1055687 GN=TVY486_0500900 PE=4 SV=1	2	1	1	1	2.62	62.6	6.83
	Sequence	Modifications	# Missed Cleavages	# Protein Groups	# Proteins	# PSMs	Theo. MH+ [Da]	Charge (by Search Engine): Sequest HT	m/z [Da] (by Search Engine): Sequest HT
	NSLALCAPYQELQK	1xCarbamidomethyl [C6]	0	1	1	1	1634.82	2	817.912
G0TTG5	Ubiquitin carboxyl-terminal hydrolase OS=Trypanosoma vivax (strain Y486) OX=1055687 GN=TVY486_0304190 PE=3 SV=1	2	1	1	1	2.91	82	6
	Sequence	Modifications	# Missed Cleavages	# Protein Groups	# Proteins	# PSMs	Theo. MH+ [Da]	Charge (by Search Engine): Sequest HT	m/z [Da] (by Search Engine): Sequest HT
	ITESGESLVPVFGPGR		0	1	1	1	1644.86	2	822.934
G0UBW0	Glycerol-3-phosphate dehydrogenase OS=Trypanosoma vivax (strain Y486) OX=1055687 GN=TVY486_1107920 PE=3 SV=1	2	1	1	1	2.27	61.7	8.6
	Sequence	Modifications	# Missed Cleavages	# Protein Groups	# Proteins	# PSMs	Theo. MH+ [Da]	Charge (by Search Engine): Sequest HT	m/z [Da] (by Search Engine): Sequest HT
	IAQDAVDSLR		0	1	1	1	1087.57	2	544.291
G0U4C2	Putative RNA-binding protein OS=Trypanosoma vivax (strain Y486) OX=1055687 GN=TVY486_1013290 PE=4 SV=1	4	1	1	1	2.58	40.6	5.38
	Sequence	Modifications	# Missed Cleavages	# Protein Groups	# Proteins	# PSMs	Theo. MH+ [Da]	Charge (by Search Engine): Sequest HT	m/z [Da] (by Search Engine): Sequest HT
	AIVPSTEETTLSVDK		0	1	1	1	1589.83	2	795.417
G0U7K3	isoleucine--tRNA ligase OS=Trypanosoma vivax (strain Y486) OX=1055687 GN=TVY486_1009060 PE=3 SV=1	2	1	1	1	2.69	131.2	6.81
	Sequence	Modifications	# Missed Cleavages	# Protein Groups	# Proteins	# PSMs	Theo. MH+ [Da]	Charge (by Search Engine): Sequest HT	m/z [Da] (by Search Engine): Sequest HT
	VISDTYVTTDSGTCVVHQAPGFGEEDNR	1xCarbamidomethyl [C14]	0	1	1	1	3054.37	3	1018.79
F9WKS0	Trypanosome variant surface glycoprotein A-type N-terminal domain-containing protein (Fragment) OS=Trypanosoma vivax (strain Y486) OX=1055687 GN=TvY486_0007370 PE=4 SV=1	3	1	1	1	3.43	38.5	6.86
	Sequence	Modifications	# Missed Cleavages	# Protein Groups	# Proteins	# PSMs	Theo. MH+ [Da]	Charge (by Search Engine): Sequest HT	m/z [Da] (by Search Engine): Sequest HT
	AVASAVEQELR		0	1	1	1	1172.63	2	586.817
G0TT70	Uncharacterized protein OS=Trypanosoma vivax (strain Y486) OX=1055687 GN=TVY486_0303290 PE=4 SV=1	2	1	1	1	2.59	66.6	5.45
	Sequence	Modifications	# Missed Cleavages	# Protein Groups	# Proteins	# PSMs	Theo. MH+ [Da]	Charge (by Search Engine): Sequest HT	m/z [Da] (by Search Engine): Sequest HT
	ASPQGGPITDIVVLR		0	1	1	1	1522.86	2	761.933
G0U6N4	non-specific serine/threonine protein kinase (Fragment) OS=Trypanosoma vivax (strain Y486) OX=1055687 GN=TVY486_1005890 PE=3 SV=1	3	1	1	1	2.45	51.6	7.8
	Sequence	Modifications	# Missed Cleavages	# Protein Groups	# Proteins	# PSMs	Theo. MH+ [Da]	Charge (by Search Engine): Sequest HT	m/z [Da] (by Search Engine): Sequest HT
	VLGSGATGTVLCAK	1xCarbamidomethyl [C12]	0	1	2	1	1333.71	2	667.361
G0U4U2	Guanine nucleotide-binding protein subunit beta-like protein OS=Trypanosoma vivax (strain Y486) OX=1055687 GN=TVY486_1015000 PE=3 SV=1	3	1	1	1	3.04	73.3	7.3
	Sequence	Modifications	# Missed Cleavages	# Protein Groups	# Proteins	# PSMs	Theo. MH+ [Da]	Charge (by Search Engine): Sequest HT	m/z [Da] (by Search Engine): Sequest HT
	GNTHGSDPPAQGVGSPAAAR		0	1	1	1	1846.88	3	616.297
G0TRW7	LIM zinc-binding domain-containing protein OS=Trypanosoma vivax (strain Y486) OX=1055687 GN=TVY486_0201020 PE=4 SV=1	3	1	1	1	2	44.4	7.74
	Sequence	Modifications	# Missed Cleavages	# Protein Groups	# Proteins	# PSMs	Theo. MH+ [Da]	Charge (by Search Engine): Sequest HT	m/z [Da] (by Search Engine): Sequest HT
	EAVKVSTTLESEGK		1	1	1	1	1477.77	2	739.386
G0UB36	Serine/threonine-protein phosphatase 4 regulatory subunit 4 OS=Trypanosoma vivax (strain Y486) OX=1055687 GN=TVY486_1105070 PE=4 SV=1	2	1	1	1	2.44	88.8	7.06
	Sequence	Modifications	# Missed Cleavages	# Protein Groups	# Proteins	# PSMs	Theo. MH+ [Da]	Charge (by Search Engine): Sequest HT	m/z [Da] (by Search Engine): Sequest HT
	VLALCQDTNVGVR	1xCarbamidomethyl [C5]	0	1	1	1	1444.76	2	722.882
G0U0E2	thioredoxin-dependent peroxiredoxin OS=Trypanosoma vivax (strain Y486) OX=1055687 GN=TVY486_0801490 PE=3 SV=1	5	1	1	1	2.12	25.7	6.93
	Sequence	Modifications	# Missed Cleavages	# Protein Groups	# Proteins	# PSMs	Theo. MH+ [Da]	Charge (by Search Engine): Sequest HT	m/z [Da] (by Search Engine): Sequest HT
	HVTINDLPVGR		0	1	1	1	1220.67	2	610.84
G0U6Z0	Putative acid phosphatase OS=Trypanosoma vivax (strain Y486) OX=1055687 GN=TVY486_1006940 PE=3 SV=1	4	1	1	1	3.25	52.1	8.1
	Sequence	Modifications	# Missed Cleavages	# Protein Groups	# Proteins	# PSMs	Theo. MH+ [Da]	Charge (by Search Engine): Sequest HT	m/z [Da] (by Search Engine): Sequest HT
	LYSTDEQQTYTAVDLPHR		0	1	1	1	2137.02	3	713.011
G0U140	LsmAD domain-containing protein OS=Trypanosoma vivax (strain Y486) OX=1055687 GN=TVY486_0804030 PE=4 SV=1	2	1	1	1	2.28	55.6	6
	Sequence	Modifications	# Missed Cleavages	# Protein Groups	# Proteins	# PSMs	Theo. MH+ [Da]	Charge (by Search Engine): Sequest HT	m/z [Da] (by Search Engine): Sequest HT
	TSYNEEFYTTR		0	1	1	1	1410.62	2	705.811
G0TY41	Uncharacterized protein OS=Trypanosoma vivax (strain Y486) OX=1055687 GN=TVY486_0702230 PE=4 SV=1	1	1	1	1	3.44	111.1	8.46
	Sequence	Modifications	# Missed Cleavages	# Protein Groups	# Proteins	# PSMs	Theo. MH+ [Da]	Charge (by Search Engine): Sequest HT	m/z [Da] (by Search Engine): Sequest HT
	VAVVDTVASNLSSK		0	1	1	1	1389.76	2	695.383
F9WU21	Uncharacterized protein OS=Trypanosoma vivax (strain Y486) OX=1055687 GN=TvY486_0039735 PE=4 SV=1	4	1	1	1	3.4	37.6	4.94
	Sequence	Modifications	# Missed Cleavages	# Protein Groups	# Proteins	# PSMs	Theo. MH+ [Da]	Charge (by Search Engine): Sequest HT	m/z [Da] (by Search Engine): Sequest HT
	ESSALAETIGVCSGK	1xCarbamidomethyl [C12]	0	1	1	1	1508.73	2	754.868
G0U3Q5	Uncharacterized protein OS=Trypanosoma vivax (strain Y486) OX=1055687 GN=TVY486_0907350 PE=4 SV=1	4	1	1	1	2.05	23.7	9.29
	Sequence	Modifications	# Missed Cleavages	# Protein Groups	# Proteins	# PSMs	Theo. MH+ [Da]	Charge (by Search Engine): Sequest HT	m/z [Da] (by Search Engine): Sequest HT
	KSCKFVDSK	1xCarbamidomethyl [C3]	2	1	1	1	1098.56	2	549.783
G0UB43	Putative dynein intermediate-chain-like (Fragment) OS=Trypanosoma vivax (strain Y486) OX=1055687 GN=TVY486_1105140 PE=3 SV=1	2	1	1	1	2.51	53.1	5.69
	Sequence	Modifications	# Missed Cleavages	# Protein Groups	# Proteins	# PSMs	Theo. MH+ [Da]	Charge (by Search Engine): Sequest HT	m/z [Da] (by Search Engine): Sequest HT
	AVTSIALNNR		0	1	1	1	1058.6	2	529.802
G0TYE2	Intraflagellar transport protein-like protein OS=Trypanosoma vivax (strain Y486) OX=1055687 GN=TVY486_0703230 PE=4 SV=1	2	1	1	1	2.67	67.6	7.14
	Sequence	Modifications	# Missed Cleavages	# Protein Groups	# Proteins	# PSMs	Theo. MH+ [Da]	Charge (by Search Engine): Sequest HT	m/z [Da] (by Search Engine): Sequest HT
	LSEQEELIEK		0	1	1	1	1217.63	2	609.318
F9WP05	65 kDa invariant surface glycoprotein OS=Trypanosoma vivax (strain Y486) OX=1055687 GN=TvY486_0019690 PE=4 SV=1	4	1	1	1	2.59	44.3	5.86
	Sequence	Modifications	# Missed Cleavages	# Protein Groups	# Proteins	# PSMs	Theo. MH+ [Da]	Charge (by Search Engine): Sequest HT	m/z [Da] (by Search Engine): Sequest HT
	ALEGVPGADAAVNEAR		0	1	2	1	1539.78	2	770.39
G0U8P4	ornithine decarboxylase OS=Trypanosoma vivax (strain Y486) OX=1055687 GN=TVY486_1114550 PE=3 SV=1	3	1	1	1	2.65	46.9	5.34
	Sequence	Modifications	# Missed Cleavages	# Protein Groups	# Proteins	# PSMs	Theo. MH+ [Da]	Charge (by Search Engine): Sequest HT	m/z [Da] (by Search Engine): Sequest HT
	TVLALGVAPEK		0	1	1	1	1097.66	2	549.331
G0U0W6	Uncharacterized protein (Fragment) OS=Trypanosoma vivax (strain Y486) OX=1055687 GN=TVY486_0803270 PE=4 SV=1	2	1	1	1	2.15	56	8.68
	Sequence	Modifications	# Missed Cleavages	# Protein Groups	# Proteins	# PSMs	Theo. MH+ [Da]	Charge (by Search Engine): Sequest HT	m/z [Da] (by Search Engine): Sequest HT
	VDCAEVLGLYER	1xCarbamidomethyl [C3]	0	1	1	1	1423.69	2	712.346
G0TV94	threonine--tRNA ligase OS=Trypanosoma vivax (strain Y486) OX=1055687 GN=TVY486_0500690 PE=3 SV=1	3	1	1	1	5.75	85.9	7.31
	Sequence	Modifications	# Missed Cleavages	# Protein Groups	# Proteins	# PSMs	Theo. MH+ [Da]	Charge (by Search Engine): Sequest HT	m/z [Da] (by Search Engine): Sequest HT
	YTLSGGGAGSSQDHTAASK		0	1	1	1	1794.83	3	598.947
G0U570	V-type proton ATPase subunit H OS=Trypanosoma vivax (strain Y486) OX=1055687 GN=TVY486_1000720 PE=3 SV=1	3	1	1	1	3.44	52.1	5.48
	Sequence	Modifications	# Missed Cleavages	# Protein Groups	# Proteins	# PSMs	Theo. MH+ [Da]	Charge (by Search Engine): Sequest HT	m/z [Da] (by Search Engine): Sequest HT
	LGAPQATATEEDDPVK		0	1	1	1	1641.8	2	821.402
G0TT37	Putative intergrin alpha chain protein OS=Trypanosoma vivax (strain Y486) OX=1055687 GN=TVY486_0303050 PE=4 SV=1	4	1	1	1	0	83.4	5.91
	Sequence	Modifications	# Missed Cleavages	# Protein Groups	# Proteins	# PSMs	Theo. MH+ [Da]	Charge (by Search Engine): Sequest HT	m/z [Da] (by Search Engine): Sequest HT
	ITAFRVEEMEQGAEEDAEALGAGQEGEER	1xOxidation [M9]	1	1	1	1	3167.41	5	634.29
G0U0B9	Putative pitrilysin-like metalloprotease OS=Trypanosoma vivax (strain Y486) OX=1055687 GN=TVY486_0801250 PE=3 SV=1	1	1	1	1	2.46	115.2	6.73
	Sequence	Modifications	# Missed Cleavages	# Protein Groups	# Proteins	# PSMs	Theo. MH+ [Da]	Charge (by Search Engine): Sequest HT	m/z [Da] (by Search Engine): Sequest HT
	GTTHVLEHTTLCGSK	1xCarbamidomethyl [C12]	0	1	1	1	1640.81	3	547.607
G0U2J7	Putative nascent polypeptide associated complex subunit OS=Trypanosoma vivax (strain Y486) OX=1055687 GN=TVY486_0903210 PE=3 SV=1	13	1	1	1	3.84	18.4	5.41
	Sequence	Modifications	# Missed Cleavages	# Protein Groups	# Proteins	# PSMs	Theo. MH+ [Da]	Charge (by Search Engine): Sequest HT	m/z [Da] (by Search Engine): Sequest HT
	AVSGVVSDVTDTVGTTSGSEGK		0	1	1	1	2052.99	2	1027
