# Supplementary material for: Immunoproteomic Identification and Vaccine Assessment of Trypanosoma vivax Invariant Surface Glycoprotein
Source: Vaccines (Basel). 2026 Feb 28;14(3):226. doi: 10.3390/vaccines14030226 (PMC13030271; doi:10.3390/vaccines14030226)
Supplement: Supplementary file 1 [file vaccines-14-00226-s001.zip › Table S2. Ab (+) proteins.xlsx]

## Sheet: positive
Accession	Description	Coverage [%]	# PSMs	# Peptides	# Unique Peptides	Score Sequest HT: Sequest HT	MW [kDa]	calc. pI
G0U5T7	phosphopyruvate hydratase OS=Trypanosoma vivax (strain Y486) OX=1055687 GN=TVY486_1002910 PE=3 SV=1	57	133	20	20	518.3	46.9	5.99
	Sequence	Modifications	# Missed Cleavages	# Protein Groups	# Proteins	# PSMs	Theo. MH+ [Da]	Charge (by Search Engine): Sequest HT	m/z [Da] (by Search Engine): Sequest HT
	AAVPSGASTGVYEACELRDEDK	1xCarbamidomethyl [C15]	1	1	1	23	2325.07	3	775.694
	YGQDAVNVGDEGGFAPPIR		0	1	1	22	1961.94	2	981.471
	NPEPTWVTADQLR		0	1	1	13	1526.76	2	763.884
	NVNDVLGPALVGK		0	1	1	12	1295.73	2	648.369
	INQIGTITEAIEASK		0	1	2	11	1587.86	2	794.433
	NVNDVLGPALVGKDEQQQQVLDK		1	1	1	9	2507.31	3	836.442
	TQIVGDDLTVTNVER		0	1	1	8	1659.85	2	830.431
	LGANAILGCSMAISK	1xCarbamidomethyl [C9]	0	1	1	8	1505.78	2	753.394
	AAVPSGASTGVYEACELRDEDKK	1xCarbamidomethyl [C15]	2	1	1	6	2453.16	4	614.045
	KYGQDAVNVGDEGGFAPPIR		1	1	1	4	2090.03	3	697.348
	AAVPSGASTGVYEACELR	1xCarbamidomethyl [C15]	0	1	1	2	1837.87	3	613.297
	LMLDLDGTPNK		0	1	1	2	1216.62	2	608.816
	SGETEDTYIADLVVGLGSGQIK		0	1	2	2	2252.13	3	751.38
	IEEELGVHAK		0	1	2	2	1124.59	2	562.801
	ATSFSEALR		0	1	1	2	981.5	2	491.254
	YIASLADTK		0	1	1	1	981.525	2	491.266
	ACNALLLK	1xCarbamidomethyl [C2]	0	1	2	1	902.513	2	451.76
	DINEPLPILMEAIEQAGHK		0	1	1	1	2118.09	2	1059.55
	LMLDLDGTPNK	1xOxidation [M2]	0	1	1	1	1232.62	2	616.813
	HAGNALPFQEFMIAPVK		0	1	1	1	1869.97	2	935.489
	GNPTVEVEVTTDLGVFR		0	1	1	1	1832.94	2	916.974
	LGANAILGCSMAISK	1xCarbamidomethyl [C9]; 1xOxidation [M11]	0	1	1	1	1521.78	2	761.395
G0UD39	Putative heat shock protein 70 OS=Trypanosoma vivax (strain Y486) OX=1055687 GN=TVY486_1112330 PE=3 SV=1	40	110	24	11	391.94	70.9	5.55
	Sequence	Modifications	# Missed Cleavages	# Protein Groups	# Proteins	# PSMs	Theo. MH+ [Da]	Charge (by Search Engine): Sequest HT	m/z [Da] (by Search Engine): Sequest HT
	AVVTVPAYFNDSQR		0	2	3	17	1566.79	2	783.899
	IINEPTAAAIAYGLDK		0	5	10	16	1659.9	2	830.451
	GDDKPVIQVQFHGETK		0	2	3	15	1797.91	3	599.975
	DAGTIAGLEVLR		0	3	4	7	1214.67	2	607.841
	AVHDVVLVGGSTR		0	1	2	6	1309.72	3	437.246
	NALENYAFSMK		0	1	3	6	1287.6	2	644.306
	NQVAMNPLNTVFDAK		0	2	3	6	1661.83	2	831.421
	FEELCGDLFR	1xCarbamidomethyl [C5]	0	1	1	5	1285.59	2	643.298
	DCHLLGTFDLSGIPPAPR	1xCarbamidomethyl [C2]	0	1	3	4	1965.99	2	983.496
	LVAHFTEEFK		0	2	2	4	1220.63	2	610.82
	TTPSYVAFTDTER		0	5	14	3	1487.7	2	744.355
	VEIIANDQGNR		0	5	15	2	1228.63	2	614.818
	SQIFSTYADNQPGVHIQVFEGER		0	1	3	2	2622.26	3	874.758
	NQVAMNPLNTVFDAK	1xOxidation [M5]	0	2	3	2	1677.83	2	839.412
	MKEVAESYLGK		1	2	3	2	1254.64	3	418.885
	SINPDEAVAYGAAVQAFILTGGK		0	1	2	2	2292.19	3	764.734
	KFSDSVVQADMK		1	1	2	2	1354.67	3	452.228
	QKELEGVCTPIMTK	1xCarbamidomethyl [C8]	1	1	3	1	1633.83	2	817.419
	NALENYAFSMK	1xOxidation [M10]	0	1	3	1	1303.6	2	652.303
	TFNPEEISSTVLLK		0	1	1	1	1577.84	2	789.424
	EVAESYLGK		0	2	3	1	995.504	2	498.255
	ELEGVCTPIMTK	1xCarbamidomethyl [C6]	0	1	3	1	1377.68	2	689.341
	FSDSVVQADMK		0	1	2	1	1226.57	2	613.789
	FSDSVVQADMK	1xOxidation [M10]	0	1	2	1	1242.57	2	621.788
	IINEPTAAAIAYGLDKVDDGK		1	2	2	1	2174.13	3	725.383
	IINEPTAAAIAYGLDKVDDGKER		2	2	2	1	2459.28	3	820.429
	LVAHFTEEFKR		1	2	2	1	1376.73	3	459.583
G0TRA2	Tubulin beta chain OS=Trypanosoma vivax (strain Y486) OX=1055687 GN=TVY486_0101140 PE=3 SV=1	48	92	17	16	291.59	49.6	4.83
	Sequence	Modifications	# Missed Cleavages	# Protein Groups	# Proteins	# PSMs	Theo. MH+ [Da]	Charge (by Search Engine): Sequest HT	m/z [Da] (by Search Engine): Sequest HT
	FPGQLNSDLRK		1	1	2	15	1274.69	3	425.567
	SSVCDIPPK	1xCarbamidomethyl [C4]	0	1	2	10	1002.49	2	501.75
	YLTASALFR		0	1	1	9	1041.57	2	521.29
	VGEQFTAMFR		0	1	2	9	1185.57	2	593.289
	SVLIDLEPGTMDSVR	1xOxidation [M11]	0	1	2	9	1647.83	2	824.417
	INVYFDEATGGR		0	1	2	8	1341.64	2	671.325
	GLSVPELTQQMFDAK	1xOxidation [M11]	0	1	2	5	1679.83	2	840.42
	FWEVISDEHGVDPTGTYQGDSDLQLER		0	1	2	3	3093.41	3	1031.81
	FPGQLNSDLR		0	1	2	3	1146.59	2	573.799
	LAVNLVPFPR		0	1	2	3	1125.68	2	563.343
	SVLIDLEPGTMDSVR		0	1	2	3	1631.83	2	816.42
	GLSVPELTQQMFDAK		0	1	2	2	1663.84	2	832.423
	EIVCVQAGQCGNQIGSK	2xCarbamidomethyl [C4; C10]	0	1	2	2	1847.87	2	924.44
	GHYTEGAELIDSVLDVCCK	2xCarbamidomethyl [C17; C18]	0	1	2	2	2165.98	2	1083.5
	EVDEQMLNVQNK	1xOxidation [M6]	0	3	8	2	1462.68	2	731.845
	KLAVNLVPFPR		1	1	2	2	1253.77	2	627.391
	MREIVCVQAGQCGNQIGSK	2xCarbamidomethyl [C6; C12]; 1xOxidation [M1]	1	1	2	1	2151.01	3	717.674
	NSSYFIEWIPNNIK		0	1	2	1	1724.86	2	862.937
	VGEQFTAMFR	1xOxidation [M8]	0	1	2	1	1201.57	2	601.287
	EVDEQMLNVQNK		0	3	8	1	1446.69	2	723.848
	EAESCDCLQGFQICHSLGGGTGSGMGTLLISK	3xCarbamidomethyl [C5; C7; C14]	0	1	2	1	3370.52	3	1124.18
F9WRV9	Glucose-regulated protein 78, putative OS=Trypanosoma vivax (strain Y486) OX=1055687 GN=TvY486_0030700 PE=3 SV=1	38	88	20	20	274.26	71.2	5.54
	Sequence	Modifications	# Missed Cleavages	# Protein Groups	# Proteins	# PSMs	Theo. MH+ [Da]	Charge (by Search Engine): Sequest HT	m/z [Da] (by Search Engine): Sequest HT
	FELSGIPPAPR		0	1	4	18	1183.65	2	592.327
	NAVVTVPAYFNDAQR		0	1	1	14	1664.84	2	832.923
	IINEPTAAAIAYGLNK		0	1	1	11	1658.91	3	553.642
	ITPSVVAFTETER		0	1	1	9	1449.76	2	725.383
	VEVDSLTEGFDFSEK		0	1	1	8	1701.79	2	851.397
	LLSYEVVADR		0	1	1	5	1164.63	2	582.817
	GINPDEAVAYGAAVQAAVLTGESEVGGR		0	1	1	2	2701.34	3	901.12
	FLDENPNAEKEEYDAAR		1	1	1	2	2010.9	3	670.973
	NQLPQNPHNTIYTIK		0	1	1	2	1780.93	3	594.316
	NTLESVTYSLR		0	1	1	2	1282.66	2	641.835
	EFTPEEVSAMVLQK		0	1	1	2	1607.8	2	804.404
	VQQLISDFFGGK		0	1	1	2	1338.71	2	669.857
	EKLQGVTNPIIQK		1	1	1	2	1467.85	2	734.43
	GDVHIIPNEMGNR		0	1	1	1	1451.71	3	484.574
	GDVHIIPNEMGNR	1xOxidation [M10]	0	1	1	1	1467.7	3	489.905
	FLDENPNAEK		0	1	1	1	1176.55	2	588.781
	DAGTIAGLNVVR		0	1	1	1	1185.66	2	593.332
	AYQAGGEKPQPMDDL		0	1	1	1	1619.74	2	810.372
	AYQAGGEKPQPMDDL	1xOxidation [M12]	0	1	1	1	1635.73	2	818.369
	LQGVTNPIIQK		0	1	1	1	1210.72	2	605.861
	LSEEEIER		0	1	1	1	1004.49	2	502.748
	GTLVPVQR		0	1	1	1	869.52	2	435.264
G0TRA1	Tubulin alpha chain OS=Trypanosoma vivax (strain Y486) OX=1055687 GN=TVY486_0101130 PE=3 SV=1	43	80	15	11	280.48	49.8	5.06
	Sequence	Modifications	# Missed Cleavages	# Protein Groups	# Proteins	# PSMs	Theo. MH+ [Da]	Charge (by Search Engine): Sequest HT	m/z [Da] (by Search Engine): Sequest HT
	EIVDLCLDR	1xCarbamidomethyl [C6]	0	1	3	17	1132.57	2	566.787
	NLDIERPTYTNLNR		0	4	26	17	1718.88	3	573.632
	CGINYQPPTVVPGGDLAK	1xCarbamidomethyl [C1]	0	1	1	17	1885.95	3	629.321
	TIGVEDDAFNTFFSETGAGK		0	1	3	4	2105.97	2	1053.49
	AVFLDLEPTVVDEVR		0	1	3	4	1701.91	2	851.458
	TIQFVDWSPTGFK		0	1	1	4	1525.77	2	763.389
	QLFHPEQLISGK		0	1	9	4	1396.76	2	698.883
	LIGQVVSSLTASLR		0	1	2	2	1443.85	3	481.956
	IHFVLTSYAPVISAEK		0	1	2	2	1774.97	3	592.33
	RNLDIERPTYTNLNR		1	4	25	2	1874.98	3	625.665
	EDLAALEK		0	2	11	2	888.467	2	444.737
	DVNAAVATIK		0	1	1	2	1001.56	2	501.285
	AVCMIANSTAIAEVFAR	1xCarbamidomethyl [C3]; 1xOxidation [M4]	0	1	1	2	1839.91	2	920.459
	FDGALNVDLTEFQTNLVPYPR		0	4	27	1	2409.21	2	1205.11
	FDLMYSK		0	1	1	1	903.428	2	452.218
F9WQM4	Heat shock protein 70, putative (Fragment) OS=Trypanosoma vivax (strain Y486) OX=1055687 GN=TvY486_0025780 PE=3 SV=1	58	79	15	2	285.19	28.8	5.55
	Sequence	Modifications	# Missed Cleavages	# Protein Groups	# Proteins	# PSMs	Theo. MH+ [Da]	Charge (by Search Engine): Sequest HT	m/z [Da] (by Search Engine): Sequest HT
	AVVTVPAYFNDSQR		0	2	3	17	1566.79	2	783.899
	IINEPTAAAIAYGLDK		0	5	10	16	1659.9	2	830.451
	GDDKPVIQVQFHGETK		0	2	3	15	1797.91	3	599.975
	DAGTIAGLEVLR		0	3	4	7	1214.67	2	607.841
	NQVAMNPLNTVFDAK		0	2	3	6	1661.83	2	831.421
	LVAHFTEEFK		0	2	2	4	1220.63	2	610.82
	TTPSYVAFTDTER		0	5	14	3	1487.7	2	744.355
	VEIIANDQGNR		0	5	15	2	1228.63	2	614.818
	NQVAMNPLNTVFDAK	1xOxidation [M5]	0	2	3	2	1677.83	2	839.412
	MKEVAESYLGK		1	2	3	2	1254.64	3	418.885
	TFNPEEISSMVLLK		0	1	2	1	1607.83	2	804.421
	EVAESYLGK		0	2	3	1	995.504	2	498.255
	FSDSVVQADMR		0	1	1	1	1254.58	2	627.792
	IINEPTAAAIAYGLDKVDDGK		1	2	2	1	2174.13	3	725.383
	IINEPTAAAIAYGLDKVDDGKER		2	2	2	1	2459.28	3	820.429
	LVAHFTEEFKR		1	2	2	1	1376.73	3	459.583
G0U776	phosphoglycerate mutase (2,3-diphosphoglycerate-independent) OS=Trypanosoma vivax (strain Y486) OX=1055687 GN=TVY486_1007790 PE=3 SV=1	32	66	15	15	194.68	60.9	5.64
	Sequence	Modifications	# Missed Cleavages	# Protein Groups	# Proteins	# PSMs	Theo. MH+ [Da]	Charge (by Search Engine): Sequest HT	m/z [Da] (by Search Engine): Sequest HT
	ETFFEIPSDR		0	1	1	10	1240.58	2	620.796
	AFEEEDFDKFDR		1	1	1	10	1547.66	3	516.56
	FTDELEAVLEK		0	1	1	9	1293.66	2	647.331
	TSEEYLLGSGCNIYAVSETQK	1xCarbamidomethyl [C11]	0	1	1	8	2349.09	2	1175.05
	SKEITDAAIEALK		1	1	1	5	1388.76	3	463.592
	YEADWSIVER		0	1	1	4	1267.6	2	634.301
	IEDGDAVLCFNFR	1xCarbamidomethyl [C9]	0	1	1	4	1555.72	2	778.364
	TPLMDQLFNDPK		0	1	1	3	1418.7	2	709.852
	EITDAAIEALK		0	1	1	3	1173.64	2	587.321
	TFCSAGEAIK	1xCarbamidomethyl [C3]	0	1	1	2	1083.51	2	542.26
	MALTLAPHK	1xMet-loss+Acetyl [N-Term]	0	1	1	2	892.525	2	446.766
	ANQLYQIIDYASTNGAK		0	1	1	2	1869.93	2	935.473
	DEYDAVHMAK		0	1	1	2	1178.51	3	393.51
	VVLQGASLVDDALESGEIFK		0	1	1	1	2090.1	2	1045.56
	LHVLYDGR		0	1	1	1	972.526	2	486.767
G0TX42	Putative heat shock 70 kDa protein, mitochondrial OS=Trypanosoma vivax (strain Y486) OX=1055687 GN=TVY486_0603230 PE=3 SV=1	33	64	17	16	206.84	70.9	5.94
	Sequence	Modifications	# Missed Cleavages	# Protein Groups	# Proteins	# PSMs	Theo. MH+ [Da]	Charge (by Search Engine): Sequest HT	m/z [Da] (by Search Engine): Sequest HT
	DAGTIAGLNVIR		0	2	5	48	1199.67	2	600.341
	VVNEPTAAALAYGLDK		0	1	1	13	1631.86	2	816.436
	QYSPSQVGAFVLEK		0	1	1	6	1552.8	2	776.904
	SQTFSTAADNQTQVGIK		0	1	1	3	1795.88	2	898.445
	VSNAVVTCPAYFNDAQR	1xCarbamidomethyl [C8]	0	1	1	3	1911.9	3	637.972
	QAITNPQSTFYAVK		0	1	2	2	1567.81	2	784.41
	MKETAENFLGHK		1	1	1	2	1404.69	3	468.903
	RQAITNPQSTFYAVK		1	1	2	2	1723.91	3	575.311
	RFDDEHIQR		1	1	2	1	1215.59	3	405.867
	VLENAEGMR		0	1	2	1	1018.5	2	509.753
	TLLAELR		0	1	2	1	815.499	2	408.253
	TTPSVVAFK		0	1	2	1	949.535	2	475.271
	SKFEALADK		1	1	1	1	1008.54	2	504.771
	TEYQQAAAANSGSAAGDSQGEQQK		0	1	2	1	2397.05	3	799.691
	EQIENMIR		0	1	2	1	1032.51	2	516.761
	GVNPDEAVALGAATLGGVLR		0	1	1	1	1880.02	2	940.516
	AMENPNVTKEELSEATDK		1	1	2	1	2005.94	3	669.319
G0U6U4	Putative chaperonin HSP60, mitochondrial OS=Trypanosoma vivax (strain Y486) OX=1055687 GN=TVY486_1006480 PE=3 SV=1	32	55	13	13	189.37	59.8	5.68
	Sequence	Modifications	# Missed Cleavages	# Protein Groups	# Proteins	# PSMs	Theo. MH+ [Da]	Charge (by Search Engine): Sequest HT	m/z [Da] (by Search Engine): Sequest HT
	AAVQEGIVPGGGAALLR		0	1	1	14	1578.9	2	789.952
	ALDGLLADQSLTADQR		0	1	1	13	1686.87	2	843.936
	GYISPYFVTDAK		0	1	1	11	1360.68	2	680.842
	SLVEQETSDYNR		0	1	1	3	1440.66	2	720.833
	AELEDAFVLVSAK		0	1	1	3	1391.74	2	696.375
	LSGGVAVIR		0	1	1	2	871.536	2	436.272
	VLESTDTSLGYDAQHDR		0	1	2	2	1906.88	3	636.298
	VVGEEGSCVELDAENFDATILGSVK	1xCarbamidomethyl [C8]	0	1	1	2	2638.26	2	1319.63
	NVIIEQSYGAPK		0	1	2	1	1318.7	2	659.854
	TVDAVATTLGPK		0	1	2	1	1172.65	2	586.83
	SIATGTNPIDMK		0	1	1	1	1247.63	2	624.319
	DDTVLLNGGGDAAHVK		0	1	1	1	1581.79	2	791.398
	AVDVILK		0	1	1	1	757.482	2	379.245
G0TUY1	Calreticulin OS=Trypanosoma vivax (strain Y486) OX=1055687 GN=TVY486_0404360 PE=3 SV=1	30	52	11	11	209.5	47.3	5
	Sequence	Modifications	# Missed Cleavages	# Protein Groups	# Proteins	# PSMs	Theo. MH+ [Da]	Charge (by Search Engine): Sequest HT	m/z [Da] (by Search Engine): Sequest HT
	KPDDWDKEPESIVDPDAK		1	1	1	11	2083.98	3	695.332
	ESGALEDDWDILPSK		0	1	1	11	1674.79	2	837.897
	SIDHWVVSK		0	1	1	7	1070.56	2	535.786
	KPSDWVDDVTIADPEDK		0	1	1	5	1929.91	3	643.974
	DLVLSFSVK		0	1	1	4	1007.58	2	504.292
	FYALSTEFPAPISNDNK		0	1	1	4	1913.93	2	957.468
	KPEDWSEEEDGKWEAPTIPNPAYK		1	1	1	3	2816.3	3	939.439
	KPSDWVDDVTIADPEDKKPDDWDKEPESIVDPDAK		2	1	1	3	3994.87	4	999.474
	EISDPEDKKPSDWVDDVTIADPEDK		1	1	1	2	2843.31	4	711.584
	EVLELVEK		0	1	1	1	958.546	2	479.777
	ESGALEDDWDILPSKEISDPEDK		1	1	1	1	2588.19	3	863.404
G0U0C0	Putative Golgi/lysosome glycoprotein 1 OS=Trypanosoma vivax (strain Y486) OX=1055687 GN=TVY486_0801260 PE=4 SV=1	30	51	15	15	168.73	66.7	5.43
	Sequence	Modifications	# Missed Cleavages	# Protein Groups	# Proteins	# PSMs	Theo. MH+ [Da]	Charge (by Search Engine): Sequest HT	m/z [Da] (by Search Engine): Sequest HT
	TYDSNPVYYQIVSGK		0	1	1	13	1733.84	2	867.422
	TYDSNPVYYQIVSGKDEEGR		1	1	1	11	2320.07	3	774.029
	FYGFDLNTR		0	1	1	6	1132.54	2	566.775
	VHIGNEVTIK		0	1	1	4	1109.63	2	555.318
	FVLESQDCTLAPPAGGVPDDIALEPVGNYGPK	1xCarbamidomethyl [C8]	0	1	1	3	3326.62	3	1109.55
	ETHATDVPVVVGLLPR		0	1	1	2	1702.95	3	568.322
	IPGQSEYDYK		0	1	1	2	1199.56	2	600.283
	AKETHATDVPVVVGLLPR		1	1	1	2	1902.08	2	951.545
	QNYIVSLAK		0	1	1	2	1035.58	2	518.295
	SEFSIVFINTGTDGK		0	1	1	1	1614.8	2	807.905
	NAWVEVPSWETITSLK		0	1	1	1	1859.95	2	930.482
	AAVNSDLDESGSR		0	1	1	1	1320.6	2	660.804
	DLAGGSLGAVSYR		0	1	1	1	1265.65	2	633.328
	LSEDFLAK		0	1	1	1	922.488	2	461.747
	IRPTDPVTR		0	1	1	1	1054.6	2	527.804
G0U809	Putative heat shock protein 83 OS=Trypanosoma vivax (strain Y486) OX=1055687 GN=TVY486_1010600 PE=3 SV=1	33	49	20	17	163.46	108.7	5.3
	Sequence	Modifications	# Missed Cleavages	# Protein Groups	# Proteins	# PSMs	Theo. MH+ [Da]	Charge (by Search Engine): Sequest HT	m/z [Da] (by Search Engine): Sequest HT
	GVVDSEDLPLNISR		0	3	15	16	1513.79	2	757.397
	ADLVNNLGTIAR		0	1	3	8	1256.7	2	628.852
	YQSLTNQSVLGDEPHLR		0	1	3	7	1956.98	3	652.997
	AISNDWEEQLATK		0	1	4	5	1504.73	2	752.867
	NNEDDAYTWESSAGGTFTVTSTPDCDLKR	1xCarbamidomethyl [C25]	1	1	4	2	3237.39	3	1079.8
	KLETSPFIEQAK		1	1	3	2	1390.76	2	695.882
	DVTKEEYASFYK		1	1	4	2	1479.7	2	740.354
	EGVHFEESEEEKK		1	1	4	2	1576.71	4	394.933
	TTEKEVTDEDDDEEAAAK		1	1	3	1	1995.85	3	665.955
	TLTVEDSGIGMTK	1xOxidation [M11]	0	1	3	1	1367.67	2	684.34
	TLTVEDSGIGMTK		0	1	3	1	1351.68	2	676.342
	VKEVTQEFVVQNK		1	1	4	1	1547.84	3	516.618
	EVTQEFVVQNK		0	1	4	1	1320.68	2	660.843
	ELISNSSDACDKIR	1xCarbamidomethyl [C10]	1	1	3	1	1607.77	3	536.595
	FHSSESGEEMTTLK		0	1	3	1	1582.71	3	528.24
	FYEQFSK		0	2	7	1	948.446	2	474.727
	CIYYVTGDSK	1xCarbamidomethyl [C1]	0	1	3	1	1205.55	2	603.279
	EDQQEYLEER		0	1	4	1	1338.58	2	669.794
	ALELFEELTENKEDYKK		2	1	3	1	2099.05	4	525.52
	HFSVEGQLEFR		0	3	12	1	1348.66	2	674.836
	LETSPFIEQAK		0	1	3	1	1262.66	2	631.835
G0U2A6	Putative arginine kinase OS=Trypanosoma vivax (strain Y486) OX=1055687 GN=TVY486_0902320 PE=3 SV=1	34	45	12	12	143.93	42	6.62
	Sequence	Modifications	# Missed Cleavages	# Protein Groups	# Proteins	# PSMs	Theo. MH+ [Da]	Charge (by Search Engine): Sequest HT	m/z [Da] (by Search Engine): Sequest HT
	LVTAVGIIEQK		0	1	1	14	1170.71	2	585.858
	SLEGYPFNPCLTK	1xCarbamidomethyl [C10]	0	1	1	10	1525.74	2	763.372
	DFGDLSTLVDVDPDNK		0	1	1	6	1749.82	2	875.412
	GTAGEHSDSPDGVYDISNK		0	1	2	3	1948.85	3	650.288
	GTAGEHSDSPDGVYDISNKR		1	1	2	3	2104.95	3	702.322
	LIDDHFLFK		0	1	1	2	1147.61	3	383.21
	LQNASDCNSLLKK	1xCarbamidomethyl [C7]	1	1	1	2	1490.76	3	497.592
	MASPDVIAK	1xMet-loss+Acetyl [N-Term]	0	1	1	1	842.462	2	421.735
	EMQDGILELIK		0	1	2	1	1288.68	2	644.843
	LGFLTFCPTNLGTTIR	1xCarbamidomethyl [C7]	0	1	2	1	1810.95	2	905.98
	LGLSEYQAVK		0	1	2	1	1107.6	2	554.306
	LQNASDCNSLLK	1xCarbamidomethyl [C7]	0	1	1	1	1362.67	2	681.838
G0U4F2	Pyruvate kinase (Fragment) OS=Trypanosoma vivax (strain Y486) OX=1055687 GN=TVY486_1013590 PE=3 SV=1	38	43	9	9	159.92	35.9	6.13
	Sequence	Modifications	# Missed Cleavages	# Protein Groups	# Proteins	# PSMs	Theo. MH+ [Da]	Charge (by Search Engine): Sequest HT	m/z [Da] (by Search Engine): Sequest HT
	IVCTIGPSTQSVEALK	1xCarbamidomethyl [C3]	0	1	1	9	1702.9	2	851.956
	KGCNLPGCDVELPAVSEK	2xCarbamidomethyl [C3; C8]	1	1	1	9	1972.95	3	658.32
	DGEAILCPGETVLVTTDPAFEK	1xCarbamidomethyl [C7]	0	1	1	6	2362.15	2	1181.58
	VVVAQMCIISK	1xCarbamidomethyl [C7]	0	1	1	5	1247.69	2	624.346
	GCNLPGCDVELPAVSEK	2xCarbamidomethyl [C2; C7]	0	1	1	4	1844.85	2	922.93
	MSQLQHNIGLSIFEPVPNYR	1xMet-loss+Acetyl [N-Term]	0	1	1	3	2254.16	2	1127.59
	GDLGVEIPAEK		0	1	1	2	1127.59	2	564.3
	MNFSHGSHEYHQTTIK		0	1	1	2	1916.87	3	639.628
	VLSVEDDCTLK	1xCarbamidomethyl [C8]	0	1	1	2	1278.62	2	639.816
	VVVAQMCIISK	1xCarbamidomethyl [C7]; 1xOxidation [M6]	0	1	1	1	1263.68	2	632.344
F9WUY0	Phospholipase B-like OS=Trypanosoma vivax (strain Y486) OX=1055687 GN=TvY486_0042850 PE=3 SV=1	20	39	9	9	155.28	72.4	6.55
	Sequence	Modifications	# Missed Cleavages	# Protein Groups	# Proteins	# PSMs	Theo. MH+ [Da]	Charge (by Search Engine): Sequest HT	m/z [Da] (by Search Engine): Sequest HT
	GDLNPPGGPSQYGPLYGSVGR		0	1	1	15	2088.01	3	696.676
	KVETEDELQEEQEALLE		1	1	1	11	2031.96	2	1016.48
	TLPADTFWVAEQLPGK		0	1	1	4	1772.92	2	886.965
	FVAHAVCGPTTDQQPPFEWK	1xCarbamidomethyl [C7]	0	1	1	4	2315.09	3	772.37
	YMENYPAEDDFGR		0	1	1	1	1606.65	2	803.83
	GGLDELLEK		0	1	1	1	973.52	2	487.264
	CNPEYSAMLAIAAR	1xCarbamidomethyl [C1]	0	1	1	1	1566.74	2	783.873
	AMIANVIAK		0	1	1	1	930.544	2	465.775
	IATWSGMSSSHK		0	1	1	1	1291.61	3	431.208
F9WTX6	phosphoenolpyruvate carboxykinase (ATP) OS=Trypanosoma vivax (strain Y486) OX=1055687 GN=TvY486_0039220 PE=3 SV=1	24	36	10	10	112.02	58.3	8.5
	Sequence	Modifications	# Missed Cleavages	# Protein Groups	# Proteins	# PSMs	Theo. MH+ [Da]	Charge (by Search Engine): Sequest HT	m/z [Da] (by Search Engine): Sequest HT
	IVSTEDVVDNVDWGK		0	1	1	11	1675.82	2	838.412
	YVANVPSSLLNPR		0	1	1	10	1429.78	2	715.393
	ADPSIPGVTSTTCVALNFK	1xCarbamidomethyl [C13]	0	1	1	5	1977.99	2	989.503
	VAYPLHHIDGALTK		0	1	1	3	1534.84	2	767.923
	TEKDIYDAVR		1	1	1	2	1209.61	3	403.875
	SAVPHFVEVAHL		0	1	1	1	1305.69	2	653.351
	EQVILGTEYAGEMK		0	1	1	1	1567.77	2	784.387
	LSEESFAR		0	1	1	1	938.458	2	469.733
	GVFNIEGGCYAK	1xCarbamidomethyl [C9]	0	1	1	1	1314.61	2	657.81
	LATDFFETR		0	1	1	1	1099.54	2	550.274
G0U432	Putative heat shock protein OS=Trypanosoma vivax (strain Y486) OX=1055687 GN=TVY486_1012370 PE=4 SV=1	28	34	18	18	104.94	91.1	5.69
	Sequence	Modifications	# Missed Cleavages	# Protein Groups	# Proteins	# PSMs	Theo. MH+ [Da]	Charge (by Search Engine): Sequest HT	m/z [Da] (by Search Engine): Sequest HT
	STLEELCTDLVER	1xCarbamidomethyl [C7]	0	1	1	6	1564.75	2	782.88
	DCVLTVPCYYTADQR	2xCarbamidomethyl [C2; C8]	0	1	1	3	1860.83	2	930.918
	ETTTIVSFVENER		0	1	1	3	1524.75	2	762.881
	EFIVSDIPTYPIK		0	1	1	3	1521.82	2	761.414
	NFEDVEFELPR		0	1	1	3	1394.66	2	697.833
	LYAFYDDEHPQVR		0	1	1	2	1652.77	3	551.595
	HGGVDIVTNEVSK		0	1	1	2	1354.7	2	677.851
	YGVDVTVNKR		1	1	1	2	1150.62	2	575.814
	VVSVLPASDHYPK		0	1	1	1	1411.76	3	471.258
	SADPPVTHAELLAK		0	1	1	1	1448.77	3	483.596
	MSVFGVDFGNLNTTVAVTR	1xMet-loss+Acetyl [N-Term]	0	1	1	1	1938.99	2	970.001
	NAQNTVFLLK		0	1	1	1	1147.65	2	574.327
	YGVDVTVNK		0	1	1	1	994.52	2	497.764
	GFEESGVPPEK		0	1	1	1	1175.56	2	588.281
	FTEQLTELR		0	1	1	1	1136.59	2	568.801
	CYVNQATMSDSK	1xCarbamidomethyl [C1]	0	1	1	1	1403.59	2	702.301
	AVTDSVCAVLK	1xCarbamidomethyl [C7]	0	1	1	1	1162.61	2	581.811
	KDADNDNKPPEMQEEGKVENEEKPK		2	1	1	1	2898.34	5	580.474
G0UBL4	Putative aminopeptidase OS=Trypanosoma vivax (strain Y486) OX=1055687 GN=TVY486_1106950 PE=3 SV=1	33	32	13	13	103.62	55.8	6.47
	Sequence	Modifications	# Missed Cleavages	# Protein Groups	# Proteins	# PSMs	Theo. MH+ [Da]	Charge (by Search Engine): Sequest HT	m/z [Da] (by Search Engine): Sequest HT
	LVDTPPNLLNTATFAK		0	1	1	7	1714.94	2	857.972
	DNAGVSCGGQFVANHLSPR	1xCarbamidomethyl [C7]	0	1	1	5	1985.92	3	662.646
	LQVIFPSVPNPSPR		0	1	1	5	1550.87	2	775.938
	ELEVIATSTQLCQR	1xCarbamidomethyl [C12]	0	1	1	4	1647.84	2	824.422
	NINSTVDIFVR		0	1	1	2	1277.68	2	639.345
	QPVQLSCTLCLAENAIGPK	2xCarbamidomethyl [C7; C10]	0	1	1	2	2099.06	2	1050.04
	SDAAIAVAVAVAR		0	1	1	1	1213.69	2	607.349
	VVVGEVPAK		0	1	1	1	897.54	2	449.273
	NDDIIVMK		0	1	1	1	947.487	2	474.245
	TNCPARPDVISALVTTALEEVK	1xCarbamidomethyl [C3]	0	1	1	1	2384.25	3	795.423
	LVTLTYIPDK		0	1	1	1	1162.67	2	581.839
	LPLYCPAVAEAIER	1xCarbamidomethyl [C5]	0	1	1	1	1601.84	2	801.415
	LRQPVQLSCTLCLAENAIGPK	2xCarbamidomethyl [C9; C12]	1	1	1	1	2368.25	3	790.086
F9WPY0	Paraflagellar rod protein, putative OS=Trypanosoma vivax (strain Y486) OX=1055687 GN=TvY486_0023120 PE=4 SV=1	25	31	12	10	97.81	69.6	6.25
	Sequence	Modifications	# Missed Cleavages	# Protein Groups	# Proteins	# PSMs	Theo. MH+ [Da]	Charge (by Search Engine): Sequest HT	m/z [Da] (by Search Engine): Sequest HT
	TVSFTGTIDNAIAK		0	1	9	6	1437.76	2	719.383
	EVGTVDPADQQQPAVPEVTDITLEAAR		0	1	8	6	2849.42	3	950.475
	AHELLAAVEGGTK		0	1	7	6	1295.7	3	432.57
	TACLSNEEYVQDLHVSTWSETQR	1xCarbamidomethyl [C3]	0	1	8	3	2753.25	3	918.422
	ADLEDAEAMKR		1	1	9	2	1248.59	3	416.868
	IIGQTEDENKQFSK		1	1	10	2	1636.82	3	546.277
	IAAEREEIKR		2	2	6	2	1214.69	3	405.566
	RIEEIDR		1	2	10	2	930.5	2	465.754
	SFQEAAAIK		0	1	9	1	964.51	2	482.758
	TLGQLVYK		0	1	6	1	921.54	2	461.274
	VCGLELSVR	1xCarbamidomethyl [C2]	0	1	7	1	1032.55	2	516.779
	LQLEAIK		0	1	10	1	814.503	2	407.755
G0U6P4	Clathrin heavy chain OS=Trypanosoma vivax (strain Y486) OX=1055687 GN=TVY486_1005990 PE=3 SV=1	15	31	21	21	90.55	191.1	6
	Sequence	Modifications	# Missed Cleavages	# Protein Groups	# Proteins	# PSMs	Theo. MH+ [Da]	Charge (by Search Engine): Sequest HT	m/z [Da] (by Search Engine): Sequest HT
	IAGSANLGGVDDLYR		0	1	1	7	1520.77	2	760.886
	VLEGNAGTFISTSIPTDPR		0	1	1	4	1975.01	2	988.011
	FLTENEYYNPLVIGK		0	1	1	2	1799.92	2	900.462
	VVNVLLQR		0	1	1	1	940.594	2	470.801
	LYQEAIETAAESK		0	1	1	1	1452.72	2	726.865
	MDVSLQR		0	1	1	1	848.429	2	424.718
	NQLQNPELALR		0	1	1	1	1295.71	2	648.358
	AGFSPNWR		0	1	1	1	934.453	2	467.73
	NNQYGDLIK		0	1	1	1	1064.54	2	532.772
	YIEAAAEVGQVQELER		0	1	1	1	1804.91	2	902.959
	TQLFSVENNSGR		0	1	1	1	1351.66	2	676.334
	TQQVSNCGVFCGTGYTK	2xCarbamidomethyl [C7; C11]	0	1	1	1	1906.84	2	953.924
	VVDVPFPAGDFPVALHVSPR		0	1	1	1	2119.13	3	707.049
	VIVQLATK		0	1	1	1	871.561	2	436.285
	SYAYAMTVAK		0	1	1	1	1104.54	2	552.773
	GCLSNELIEITSK	1xCarbamidomethyl [C2]	0	1	1	1	1463.74	2	732.374
	CFNDGLYDSAR	1xCarbamidomethyl [C1]	0	1	1	1	1317.55	2	659.28
	EAIDVLIR		0	1	1	1	928.546	2	464.777
	AIECYVTAQR	1xCarbamidomethyl [C4]	0	1	1	1	1210.59	2	605.798
	LSELEELLK		0	1	1	1	1073.61	2	537.308
	HSVENYNNFDSAELTAK		0	1	1	1	1938.88	2	969.945
G0U6A4	Putative elongation factor 2 OS=Trypanosoma vivax (strain Y486) OX=1055687 GN=TVY486_1004580 PE=4 SV=1	23	30	18	6	91.18	91.3	6.06
	Sequence	Modifications	# Missed Cleavages	# Protein Groups	# Proteins	# PSMs	Theo. MH+ [Da]	Charge (by Search Engine): Sequest HT	m/z [Da] (by Search Engine): Sequest HT
	VFYACCLTASPR	2xCarbamidomethyl [C5; C6]	0	1	1	5	1444.67	2	722.84
	SLNVTLTAEER		0	2	2	5	1232.65	2	616.828
	STLSDSLVGAAGIIK		0	2	2	3	1431.81	2	716.406
	QDLYEDKPVQR		0	2	2	2	1390.7	3	464.237
	SATITDDGENPHPLR		0	2	2	2	1622.78	3	541.597
	MVNFTVDEVR	1xMet-loss [N-Term]	0	2	2	1	1078.55	2	539.78
	YSVSPVVR		0	2	2	1	906.504	2	453.756
	NCDPNAPLMLYISK	1xCarbamidomethyl [C2]	0	2	2	1	1635.79	2	818.396
	SQANALVLSIR		0	2	2	1	1171.68	2	586.344
	ETVTDVSSIQCLSK	1xCarbamidomethyl [C11]	0	1	1	1	1566.77	2	783.888
	GGGQIIPTAR		0	2	4	1	969.548	2	485.277
	EGVLCDENMR	1xCarbamidomethyl [C5]	0	1	1	1	1222.52	2	611.763
	LWGDNFFDAK		0	2	2	1	1212.57	2	606.788
	ISEPVVSFR		0	1	1	1	1033.57	2	517.288
	IRPVVFINK		0	2	2	1	1085.68	2	543.345
	GPNVVVDVTK		0	1	1	1	1027.58	2	514.293
	KIWCYGPDNR	1xCarbamidomethyl [C4]	1	1	1	1	1308.62	2	654.812
	KQDLYEDKPVQR		1	2	2	1	1518.79	4	380.453
G0U0T4	Glycerol-3-phosphate dehydrogenase [NAD(+)] OS=Trypanosoma vivax (strain Y486) OX=1055687 GN=TVY486_0802930 PE=3 SV=1	33	30	10	10	102.77	37.9	8.63
	Sequence	Modifications	# Missed Cleavages	# Protein Groups	# Proteins	# PSMs	Theo. MH+ [Da]	Charge (by Search Engine): Sequest HT	m/z [Da] (by Search Engine): Sequest HT
	LNTCALADEGLPALPR	1xCarbamidomethyl [C4]	0	1	1	11	1710.88	2	855.946
	LPICHEVYR	1xCarbamidomethyl [C4]	0	1	1	7	1186.6	3	396.206
	NVLAIASGVLK		0	1	1	4	1084.67	2	542.84
	VSVWHMNAAEAR	1xOxidation [M6]	0	1	1	1	1386.66	3	462.89
	IQSIMTTDDGSFR		0	1	1	1	1470.69	2	735.848
	IQSIMTTDDGSFR	1xOxidation [M5]	0	1	1	1	1486.68	2	743.844
	HENVFFLPGAPLPR		0	1	1	1	1593.85	3	531.956
	GMLTNVCAAATDINMAR	1xCarbamidomethyl [C7]	0	1	1	1	1808.85	2	904.926
	GMSLEEIKR		1	1	1	1	1062.56	2	531.784
	KIQSIMTTDDGSFR		1	1	1	1	1598.78	2	799.897
	AVAEGVATAEPLER		0	1	1	1	1412.74	2	706.872
G0U309	Polyadenylate-binding protein OS=Trypanosoma vivax (strain Y486) OX=1055687 GN=TVY486_0904850 PE=3 SV=1	24	26	12	12	79.74	61.4	9.41
	Sequence	Modifications	# Missed Cleavages	# Protein Groups	# Proteins	# PSMs	Theo. MH+ [Da]	Charge (by Search Engine): Sequest HT	m/z [Da] (by Search Engine): Sequest HT
	SLGYGYVNFQNPADAEK		0	1	1	8	1872.88	2	936.942
	EVFSAYGEVTSAK		0	1	1	3	1387.67	2	694.341
	LKEVFSAYGEVTSAK		1	1	1	2	1628.85	3	543.623
	MSTFPAASPSIWVGGLDPNLNEQK	1xMet-loss+Acetyl [N-Term]	0	1	1	2	2470.22	3	824.079
	LTAIGLATNEKGESR		1	1	1	2	1559.84	3	520.618
	YPNLYVK		0	1	1	2	896.488	2	448.748
	AVEELDDKENPLAK		1	1	1	2	1570.8	2	785.902
	NFDDTVTSER		0	1	1	1	1183.52	2	592.265
	SGVTNIVVK		0	1	1	1	916.546	2	458.776
	VQEALEVLNR		0	1	1	1	1170.65	2	585.828
	LPPTVDTYALK		0	1	1	1	1217.68	2	609.343
	KLPPTVDTYALK		1	1	1	1	1345.77	2	673.389
G0TXL3	Putative heat shock 70 kDa protein OS=Trypanosoma vivax (strain Y486) OX=1055687 GN=TVY486_0700470 PE=3 SV=1	25	25	11	8	80.29	70.3	5.1
	Sequence	Modifications	# Missed Cleavages	# Protein Groups	# Proteins	# PSMs	Theo. MH+ [Da]	Charge (by Search Engine): Sequest HT	m/z [Da] (by Search Engine): Sequest HT
	DAGTIAGLEVLR		0	3	4	7	1214.67	2	607.841
	NTLENYTFSLR		0	1	1	4	1357.67	2	679.341
	VLVSGGKPVIQVEYQGEIK		0	1	1	3	2043.15	3	681.719
	TTPSYVAFTDTER		0	5	14	3	1487.7	2	744.355
	ATAGDTHLGGEDFDNR		0	2	5	2	1675.73	2	838.369
	VYEGERPLVSQCQCLGTFTLTDIPPAPR	2xCarbamidomethyl [C12; C14]	0	1	1	1	3204.58	3	1068.86
	NDQVEIIANDQGNR		0	1	1	1	1585.76	2	793.383
	NDQVEIIANDQGNRTTPSYVAFTDTER		1	1	1	1	3054.44	3	1018.83
	VLSDADVDVR		0	1	1	1	1088.56	2	544.784
	AAQQGSGTGAAEGDQGSGPVPDEVD		0	1	1	1	2299.99	2	1150.5
	AVDDVVLVGGSTR		0	1	1	1	1287.69	2	644.348
G0U3T5	Putative kinesin OS=Trypanosoma vivax (strain Y486) OX=1055687 GN=TVY486_0907650 PE=3 SV=1	27	24	15	15	70.08	73.3	5.87
	Sequence	Modifications	# Missed Cleavages	# Protein Groups	# Proteins	# PSMs	Theo. MH+ [Da]	Charge (by Search Engine): Sequest HT	m/z [Da] (by Search Engine): Sequest HT
	DLFGGTPGTPPPTIK		0	1	1	5	1497.79	2	749.401
	VTCDGSVPGELPFDGTAYR	1xCarbamidomethyl [C3]	0	1	1	3	2040.93	2	1020.97
	ENDTYANISFHDLNAETVAR		0	1	1	2	2280.05	3	760.69
	VELQRPGEPTR		0	1	1	2	1281.69	3	427.902
	KCIEDGVALEEK	1xCarbamidomethyl [C2]	1	1	1	2	1390.69	2	695.847
	QKEEEDWETSVNTK		1	1	1	1	1722.78	3	574.933
	VLSDLMEYK		0	1	1	1	1097.55	2	549.281
	TCLQNGGLYYATAEK	1xCarbamidomethyl [C2]	0	1	1	1	1688.79	2	844.901
	FELQAVHR		0	1	1	1	999.537	2	500.272
	CIEDGVALEEK	1xCarbamidomethyl [C1]	0	1	1	1	1262.59	2	631.8
	LIRPTEANAQSSR		0	1	1	1	1442.77	3	481.595
	ILVGDLAGSEK		0	1	1	1	1101.62	2	551.311
	LLKPTFSHPNSR		0	1	1	1	1396.77	3	466.262
	IPGQQELVFGSK		0	1	1	1	1302.71	2	651.856
	LQFEYVESGK		0	1	1	1	1199.59	2	600.3
G0U6A5	Putative elongation factor 2 OS=Trypanosoma vivax (strain Y486) OX=1055687 GN=TVY486_1004590 PE=4 SV=1	24	24	13	2	78.52	68.3	7.25
	Sequence	Modifications	# Missed Cleavages	# Protein Groups	# Proteins	# PSMs	Theo. MH+ [Da]	Charge (by Search Engine): Sequest HT	m/z [Da] (by Search Engine): Sequest HT
	SLNVTLTAEER		0	2	2	5	1232.65	2	616.828
	GVIIGEENRPGTPIYNVR		0	1	1	4	1984.06	3	662.025
	STLSDSLVGAAGIIK		0	2	2	3	1431.81	2	716.406
	QDLYEDKPVQR		0	2	2	2	1390.7	3	464.237
	SATITDDGENPHPLR		0	2	2	2	1622.78	3	541.597
	MVNFTVDEVR	1xMet-loss [N-Term]	0	2	2	1	1078.55	2	539.78
	YSVSPVVR		0	2	2	1	906.504	2	453.756
	NCDPNAPLMLYISK	1xCarbamidomethyl [C2]	0	2	2	1	1635.79	2	818.396
	SQANALVLSIR		0	2	2	1	1171.68	2	586.344
	AYLPVAESFGFTADLR		0	1	1	1	1756.89	2	878.949
	LWGDNFFDAK		0	2	2	1	1212.57	2	606.788
	IRPVVFINK		0	2	2	1	1085.68	2	543.345
	KQDLYEDKPVQR		1	2	2	1	1518.79	4	380.453
G0TTA0	Putative paraflagellar rod protein OS=Trypanosoma vivax (strain Y486) OX=1055687 GN=TVY486_0303570 PE=4 SV=1	19	23	12	10	75.17	69	6.05
	Sequence	Modifications	# Missed Cleavages	# Protein Groups	# Proteins	# PSMs	Theo. MH+ [Da]	Charge (by Search Engine): Sequest HT	m/z [Da] (by Search Engine): Sequest HT
	SQLDATQLAQVTTQTLK		0	1	3	10	1845.99	2	923.5
	WNLTEAYDLAK		0	1	1	3	1323.66	2	662.332
	IAAEREEIKR		2	2	6	2	1214.69	3	405.566
	RIEEIDR		1	2	10	2	930.5	2	465.754
	QGVEEELAMLK		0	1	4	1	1246.63	2	623.821
	MSAVDDATGLEAAR	1xMet-loss+Acetyl [N-Term]	0	1	1	1	1317.63	2	659.317
	MSAVDDATGLEAARK	1xMet-loss+Acetyl [N-Term]	1	1	1	1	1445.72	2	723.365
	VCGLEMSQR	1xCarbamidomethyl [C2]	0	1	1	1	1079.5	2	540.252
	EHLEYFR		0	1	4	1	993.479	2	497.243
	AQFMDIIGVK		0	1	1	1	1121.6	2	561.305
	LIDLIQDK		0	1	3	1	957.562	2	479.284
	IGDNTAPARLE		1	1	2	1	1156.6	2	578.801
G0U9K3	Dihydrolipoyl dehydrogenase OS=Trypanosoma vivax (strain Y486) OX=1055687 GN=TVY486_1117730 PE=3 SV=1	21	22	7	7	66.34	50.7	7.77
	Sequence	Modifications	# Missed Cleavages	# Protein Groups	# Proteins	# PSMs	Theo. MH+ [Da]	Charge (by Search Engine): Sequest HT	m/z [Da] (by Search Engine): Sequest HT
	VVLSSTGALALDR		0	1	1	10	1301.74	2	651.374
	ETLTCDALLVSVGR	1xCarbamidomethyl [C5]	0	1	1	4	1533.79	2	767.402
	GSLGGTCLNVGCIPSK	2xCarbamidomethyl [C7; C12]	0	1	1	3	1619.79	2	810.399
	TIIATGSEPTQLPFLPFDEK		0	1	1	2	2204.15	2	1102.58
	YGLVGGESVK		0	1	1	1	1008.54	2	504.771
	GEGSFLTPNTLNIK		0	1	1	1	1490.78	2	745.897
	GLTGGVEYLLK		0	1	1	1	1149.65	2	575.329
G0TSS2	PH domain-containing protein OS=Trypanosoma vivax (strain Y486) OX=1055687 GN=TVY486_0301870 PE=4 SV=1	18	21	15	15	59.86	105.1	8.65
	Sequence	Modifications	# Missed Cleavages	# Protein Groups	# Proteins	# PSMs	Theo. MH+ [Da]	Charge (by Search Engine): Sequest HT	m/z [Da] (by Search Engine): Sequest HT
	LISLEDVPVNLEETEK		0	1	1	5	1827.96	2	914.483
	FLTSAAGVVSSIR		0	1	1	3	1307.73	2	654.37
	NNETTTAAEEAAEK		0	1	1	1	1478.66	2	739.834
	NLVVYNYGVR		0	1	1	1	1196.64	2	598.824
	SNDLGTIVESVK		0	1	1	1	1261.66	2	631.335
	VSSGLDLFR		0	1	1	1	993.536	2	497.272
	STITVYDIR		0	1	1	1	1067.57	2	534.291
	LYDFLCEK	1xCarbamidomethyl [C6]	0	1	1	1	1087.51	2	544.26
	ENEVLQVER		0	1	1	1	1115.57	2	558.288
	LLEAYQAK		0	1	1	1	935.52	2	468.264
	LIADAVQAGSGK		0	1	1	1	1129.62	2	565.315
	IQEYEQTLDK		0	1	1	1	1266.62	2	633.814
	LDQDVLELR		0	1	1	1	1100.59	2	550.8
	LFSSSAADFTGK		0	1	1	1	1230.6	2	615.803
	ICSVVGSTGIGSATR	1xCarbamidomethyl [C2]	0	1	1	1	1464.75	2	732.878
G0UB92	Malic enzyme OS=Trypanosoma vivax (strain Y486) OX=1055687 GN=TVY486_1105630 PE=3 SV=1	20	19	9	8	55.07	62.7	5.72
	Sequence	Modifications	# Missed Cleavages	# Protein Groups	# Proteins	# PSMs	Theo. MH+ [Da]	Charge (by Search Engine): Sequest HT	m/z [Da] (by Search Engine): Sequest HT
	EALIDFVQGK		0	1	1	7	1119.6	2	560.306
	ALQEVLSDNVTLYYK		0	1	1	4	1755.92	2	878.462
	ALPVVLDVGTNTK		0	1	1	2	1326.76	2	663.884
	VVNANLTDVLPLIYTPTVGEVCER	1xCarbamidomethyl [C22]	0	1	1	1	2672.4	3	891.471
	YSNLFTR		0	1	1	1	900.457	2	450.733
	NVAVAVIEELQQLGLAK		0	1	1	1	1795.03	2	898.021
	TCGVDFLR	1xCarbamidomethyl [C2]	0	1	1	1	967.467	2	484.237
	TDITAEQSNSLR		0	2	2	1	1334.65	2	667.83
	DQALYLSCK	1xCarbamidomethyl [C8]	0	1	1	1	1097.53	2	549.268
G0U9N1	AMP-activated protein kinase glycogen-binding domain-containing protein OS=Trypanosoma vivax (strain Y486) OX=1055687 GN=TVY486_1118010 PE=4 SV=1	20	19	14	14	54.75	104.4	4.64
	Sequence	Modifications	# Missed Cleavages	# Protein Groups	# Proteins	# PSMs	Theo. MH+ [Da]	Charge (by Search Engine): Sequest HT	m/z [Da] (by Search Engine): Sequest HT
	CLAVEYTPVNNLGEEGK	1xCarbamidomethyl [C1]	0	1	1	3	1892.91	2	946.958
	SVVTEPVVAGPPECESIK	1xCarbamidomethyl [C14]	0	1	1	2	1897.96	2	949.483
	IVQVPCGDGVAEAPTAADDTDR	1xCarbamidomethyl [C6]	0	1	1	2	2257.04	3	753.018
	ITPEEEEVPIDINDPWAGYK		0	1	1	2	2315.11	2	1158.06
	QGYCYLYK	1xCarbamidomethyl [C4]	0	1	1	1	1094.5	2	547.753
	NDWVAGEPK		0	1	1	1	1015.48	2	508.246
	NVLTEGVPVR		0	1	1	1	1083.62	2	542.31
	VTYVPVR		0	1	1	1	833.488	2	417.248
	VTELEQTEDEKDTVLHIR		1	1	1	1	2155.09	4	539.528
	ELTQANYTTEYLYLR		0	1	1	1	1877.93	2	939.467
	CLQLCSIR	2xCarbamidomethyl [C1; C5]	0	1	1	1	1049.52	2	525.265
	EDASDEYFPIVGENSTR		0	1	1	1	1928.85	2	964.928
	IEVTVTPVR		0	1	1	1	1013.6	2	507.304
	LASEDENRNVLTEGVPVR		1	1	1	1	1998.03	3	666.68
G0U5K6	Elongation factor 1-alpha OS=Trypanosoma vivax (strain Y486) OX=1055687 GN=TVY486_1002100 PE=3 SV=1	27	19	9	6	61.42	49.1	8.9
	Sequence	Modifications	# Missed Cleavages	# Protein Groups	# Proteins	# PSMs	Theo. MH+ [Da]	Charge (by Search Engine): Sequest HT	m/z [Da] (by Search Engine): Sequest HT
	FVPISGWQGDNMIEK		0	1	2	5	1720.84	2	860.923
	SVFTIIDAPGHR		0	1	4	3	1312.7	3	438.238
	LPLQDVYK		0	2	7	2	975.551	2	488.279
	SIEMHHEQLAEATPGDNVGFNVK		0	1	2	2	2523.19	3	841.735
	IGGIGTVPVGR		0	2	9	2	1025.61	2	513.309
	YAWVLDK		0	2	9	1	894.472	2	447.74
	QTVAVGIIK		0	1	2	1	928.583	2	464.795
	VETGVMKPGDVVTFAPANVTTEVK		0	1	2	1	2489.3	3	830.438
	VETGVMKPGDVVTFAPANVTTEVK	1xOxidation [M6]	0	1	2	1	2505.29	3	835.768
	EHALLAFTLGVK		0	1	4	1	1298.75	2	649.877
G0TTY2	H(+)-transporting two-sector ATPase OS=Trypanosoma vivax (strain Y486) OX=1055687 GN=TVY486_0400800 PE=3 SV=1	25	18	12	12	45.81	68.1	5.52
	Sequence	Modifications	# Missed Cleavages	# Protein Groups	# Proteins	# PSMs	Theo. MH+ [Da]	Charge (by Search Engine): Sequest HT	m/z [Da] (by Search Engine): Sequest HT
	NIVTFYEEAQR		0	1	1	6	1369.67	2	685.34
	SVVAEILQR		0	1	1	2	1014.59	2	507.8
	YSNSDAVIYVGCGER	1xCarbamidomethyl [C12]	0	1	1	1	1689.75	2	845.38
	TVISQALSK		0	1	1	1	946.557	2	473.782
	VLDALFPSVQGGTCAIPGAFGCGK	2xCarbamidomethyl [C14; C22]	0	1	1	1	2422.19	2	1211.6
	VTWSYIR		0	1	1	1	924.494	2	462.751
	EEELQEIVQLVGK		0	1	1	1	1513.81	2	757.409
	EEFLQQNAFTPYDK		0	1	1	1	1729.81	2	865.408
	ALEPFFNTLDR		0	1	1	1	1322.67	2	661.84
	LVGEIIR		0	1	2	1	799.504	2	400.256
	LAEMPADGGYPAYLSAR	1xOxidation [M4]	0	1	1	1	1797.85	2	899.428
	KQNEEIVNAFSSLQQ		1	1	1	1	1734.87	2	867.938
G0UAQ1	Aminopeptidase OS=Trypanosoma vivax (strain Y486) OX=1055687 GN=TVY486_1103700 PE=3 SV=1	15	17	10	10	48.74	98.6	5.64
	Sequence	Modifications	# Missed Cleavages	# Protein Groups	# Proteins	# PSMs	Theo. MH+ [Da]	Charge (by Search Engine): Sequest HT	m/z [Da] (by Search Engine): Sequest HT
	IPLLIETPESGVQR		0	1	1	5	1551.87	2	776.441
	FLATGDVAAEEDQTVWK		0	1	1	2	1879.91	2	940.458
	ISEQLPGLILGR		0	1	1	2	1295.77	2	648.387
	QNVPVPPDLR		0	1	1	2	1134.63	2	567.817
	SFQQGVEGLR		0	1	1	1	1120.57	2	560.791
	AGLCSAVDVLK	1xCarbamidomethyl [C4]	0	1	1	1	1132.6	2	566.805
	TLAETTDDVMER		0	1	1	1	1380.63	2	690.82
	EVALLCDANSSASQK	1xCarbamidomethyl [C6]	0	1	1	1	1592.76	2	796.883
	DVLSAFDSYCVK	1xCarbamidomethyl [C10]	0	1	1	1	1403.65	2	702.329
	LTAAGYPAAVAYAK		0	1	1	1	1366.74	2	683.873
G0U8J6	Putative elongation factor 1 gamma OS=Trypanosoma vivax (strain Y486) OX=1055687 GN=TVY486_1114060 PE=4 SV=1	25	16	8	7	53.43	46.5	5.83
	Sequence	Modifications	# Missed Cleavages	# Protein Groups	# Proteins	# PSMs	Theo. MH+ [Da]	Charge (by Search Engine): Sequest HT	m/z [Da] (by Search Engine): Sequest HT
	ILAAAAFANVPVTVK		0	1	2	4	1484.88	2	742.946
	ITDYLCWEGK	1xCarbamidomethyl [C6]	0	1	1	4	1284.59	2	642.8
	EVEDTELFDWEEIPDVR		0	1	1	2	2120.97	2	1060.99
	KKPNPLDELPPSPFVLDAFK		1	1	1	2	2252.23	3	751.416
	MSLTAWFHPHPENAR	1xMet-loss+Acetyl [N-Term]	0	1	2	1	1704.82	3	568.947
	LYNTVMQQPK		0	1	1	1	1221.63	2	611.319
	SGSFLYGR		0	1	2	1	886.442	2	443.725
	TFLVGER		0	2	5	1	821.452	2	411.23
G0TSZ6	ATP-dependent 6-phosphofructokinase OS=Trypanosoma vivax (strain Y486) OX=1055687 GN=pfk PE=3 SV=1	18	16	8	8	44.43	53.1	9.17
	Sequence	Modifications	# Missed Cleavages	# Protein Groups	# Proteins	# PSMs	Theo. MH+ [Da]	Charge (by Search Engine): Sequest HT	m/z [Da] (by Search Engine): Sequest HT
	SITLTAINAYNVK		0	1	1	6	1407.78	2	704.396
	EITVDLSDDVR		0	1	1	3	1261.63	2	631.317
	LPGTNYANPSKK		1	1	1	2	1289.68	3	430.566
	YNNYILVPIK		0	1	1	1	1236.7	2	618.853
	TIDNDLSFSHR		0	1	1	1	1304.62	2	652.815
	TFGFQTAVEK		0	1	1	1	1127.57	2	564.29
	GALVLAQEAR		0	1	1	1	1027.59	2	514.299
	GADIAVFGVPK		0	1	1	1	1073.6	2	537.303
G0TVR1	Putative stress-induced protein sti1 OS=Trypanosoma vivax (strain Y486) OX=1055687 GN=TVY486_0502310 PE=4 SV=1	28	16	13	13	45.47	61.9	6.43
	Sequence	Modifications	# Missed Cleavages	# Protein Groups	# Proteins	# PSMs	Theo. MH+ [Da]	Charge (by Search Engine): Sequest HT	m/z [Da] (by Search Engine): Sequest HT
	GLSIDPSNTACNDGIAAVEK	1xCarbamidomethyl [C11]	0	1	1	3	2031.97	2	1016.49
	INTLVSAGIIR		0	1	1	2	1156.7	2	578.856
	RLDEAVTAYK		1	1	1	1	1165.62	2	583.315
	NPSAVTEYLK		0	1	1	1	1121.58	2	561.295
	GEYEECIAQCEK	2xCarbamidomethyl [C6; C10]	0	1	1	1	1515.61	2	758.307
	FEIEAYINPEIAQEK		0	1	1	1	1793.9	2	897.451
	FPEAIAAYTESIK		0	1	1	1	1439.74	2	720.374
	DAEQCVSLKPDWAK	1xCarbamidomethyl [C5]	0	1	1	1	1646.78	3	549.6
	CDYTVIAK	1xCarbamidomethyl [C1]	0	1	1	1	969.471	2	485.239
	IQEMFSGQAEDSDEVAK		0	1	1	1	1883.83	2	942.421
	AMQAYDEGLK		0	1	1	1	1125.52	2	563.265
	LGAYNEALADAEK		0	1	1	1	1364.67	2	682.838
	LDEAVTAYK		0	1	1	1	1009.52	2	505.264
G0U3C9	glycerol kinase OS=Trypanosoma vivax (strain Y486) OX=1055687 GN=TVY486_0906060 PE=3 SV=1	25	16	11	11	45.2	56.4	8.37
	Sequence	Modifications	# Missed Cleavages	# Protein Groups	# Proteins	# PSMs	Theo. MH+ [Da]	Charge (by Search Engine): Sequest HT	m/z [Da] (by Search Engine): Sequest HT
	CIVGAIAELK	1xCarbamidomethyl [C1]	0	1	1	3	1073.6	2	537.304
	TTGLPVSTYFSAFK		0	1	1	2	1518.78	2	759.896
	IEAIGITNQR		0	1	1	2	1114.62	2	557.814
	DASLNLSSLR		0	1	1	2	1075.57	2	538.291
	QWSPELCEK	1xCarbamidomethyl [C7]	0	1	1	1	1176.54	2	588.771
	YVGSVDQGTTSTR		0	1	1	1	1370.65	2	685.831
	NGLLSTVAFQVGK		0	1	1	1	1333.75	2	667.377
	VAEEVGGGDLK		0	1	1	1	1073.55	2	537.277
	AALQAIALQLTDVVEAMK		0	1	1	1	1885.05	2	943.027
	ETTIAWDAVTK		0	1	1	1	1234.63	2	617.819
	GTIVGMTLK		0	1	1	1	919.528	2	460.267
F9WKX6	Chaperone protein DNAj, putative OS=Trypanosoma vivax (strain Y486) OX=1055687 GN=TvY486_0007950 PE=3 SV=1	35	16	9	9	51.65	44.3	7.12
	Sequence	Modifications	# Missed Cleavages	# Protein Groups	# Proteins	# PSMs	Theo. MH+ [Da]	Charge (by Search Engine): Sequest HT	m/z [Da] (by Search Engine): Sequest HT
	QLSIQSTGIIDPTK		0	1	1	4	1500.83	2	750.918
	YYDALGVPPSASEDDIKR		1	1	1	3	1995.97	3	665.993
	EVSVAYECLSDPEKR	1xCarbamidomethyl [C8]	1	1	1	2	1781.84	3	594.617
	DITYEHPVPLETFYSGK		0	1	1	2	1995.97	3	665.996
	QQFADDDDDDGHQTHTGATCAHQ	1xCarbamidomethyl [C20]	0	1	1	1	2569.99	4	643.252
	VFEVVVEK		0	1	1	1	948.54	2	474.774
	SIGPGFIQQMQVTCPR	1xCarbamidomethyl [C14]	0	1	1	1	1818.9	2	909.954
	GDHVTFQGEGDQIPGVR		0	1	1	1	1811.87	3	604.627
	EGMPVPHTGGVER		0	1	1	1	1365.66	3	455.892
F9WL13	Uncharacterized protein (Fragment) OS=Trypanosoma vivax (strain Y486) OX=1055687 GN=TvY486_0008350 PE=4 SV=1	11	14	3	1	34.89	26	5.58
	Sequence	Modifications	# Missed Cleavages	# Protein Groups	# Proteins	# PSMs	Theo. MH+ [Da]	Charge (by Search Engine): Sequest HT	m/z [Da] (by Search Engine): Sequest HT
	NWQSLLATAK		0	2	3	22	1131.62	2	566.311
	ITGSEHFTFGK		0	1	2	2	1223.61	2	612.307
	KAVVAWR		1	2	3	1	829.504	2	415.256
F9WRR4	Uncharacterized protein OS=Trypanosoma vivax (strain Y486) OX=1055687 GN=TvY486_0030200 PE=4 SV=1	11	14	3	2	39.58	33.4	8.19
	Sequence	Modifications	# Missed Cleavages	# Protein Groups	# Proteins	# PSMs	Theo. MH+ [Da]	Charge (by Search Engine): Sequest HT	m/z [Da] (by Search Engine): Sequest HT
	NWQSLLATAK		0	2	3	22	1131.62	2	566.311
	AVAQANAFCQHVAQEK	1xCarbamidomethyl [C9]	0	1	1	2	1771.85	3	591.29
	ATEAESMLSR		0	1	1	1	1094.51	2	547.76
F9WUK6	Phosphotransferase (Fragment) OS=Trypanosoma vivax (strain Y486) OX=1055687 GN=TvY486_0041625 PE=3 SV=1	30	14	6	6	45.09	32	8.51
	Sequence	Modifications	# Missed Cleavages	# Protein Groups	# Proteins	# PSMs	Theo. MH+ [Da]	Charge (by Search Engine): Sequest HT	m/z [Da] (by Search Engine): Sequest HT
	VVALCNDTVGTLIAR	1xCarbamidomethyl [C5]	0	1	1	7	1601.87	2	801.437
	GVEGNDVVGLLQK		0	1	1	3	1327.72	2	664.364
	TVPLGFTFSFPTVQSK		0	1	1	1	1755.93	2	878.47
	VMETQAPEDLSR		0	1	1	1	1375.65	2	688.33
	GSALTAINMECGNFDSK	1xCarbamidomethyl [C11]	0	1	1	1	1814.8	2	907.906
	LALASLASQFTLSDER		0	1	2	1	1721.91	2	861.459
F9WR82	Uncharacterized protein OS=Trypanosoma vivax (strain Y486) OX=1055687 GN=TvY486_0028330 PE=4 SV=1	31	13	11	11	41.38	49.2	5.17
	Sequence	Modifications	# Missed Cleavages	# Protein Groups	# Proteins	# PSMs	Theo. MH+ [Da]	Charge (by Search Engine): Sequest HT	m/z [Da] (by Search Engine): Sequest HT
	TAAQVFAACDSAASAAQNVR	1xCarbamidomethyl [C9]	0	1	1	2	2008.95	2	1004.98
	KGTEEDSVTLVTAVDK		1	1	1	2	1691.87	2	846.439
	SESQAAYESATEAGQEVAK		0	1	1	1	1955.88	2	978.447
	VLSELYASVAAVGK		0	1	1	1	1406.79	2	703.897
	TVEDVNVLSK		0	1	1	1	1103.59	2	552.301
	SLEESEEIR		0	1	1	1	1091.52	2	546.263
	EVEEVWEK		0	1	1	1	1047.5	2	524.254
	ELAASAPGTEDER		0	1	1	1	1345.62	2	673.316
	AYEDEQYIADAK		0	1	1	1	1415.63	2	708.319
	ILSEYSDIK		0	1	1	1	1067.56	2	534.285
	HILSTASELGER		0	1	1	1	1312.69	2	656.846
G0UAD3	Putative aminopeptidase OS=Trypanosoma vivax (strain Y486) OX=1055687 GN=TVY486_1102510 PE=3 SV=1	18	12	8	8	36.05	59.3	6.7
	Sequence	Modifications	# Missed Cleavages	# Protein Groups	# Proteins	# PSMs	Theo. MH+ [Da]	Charge (by Search Engine): Sequest HT	m/z [Da] (by Search Engine): Sequest HT
	HALDAAALTVQLCQR	1xCarbamidomethyl [C13]	0	1	1	2	1666.87	3	556.295
	TVLLLGQQSQLK		0	1	1	2	1327.79	2	664.4
	VAQFFPYYSDAVER		0	1	1	2	1691.81	2	846.407
	AVAVHATLSGSAR		0	1	1	2	1239.68	2	620.344
	SYLDPGIPVR		0	1	1	1	1116.6	2	558.807
	ALSFTEASR		0	1	1	1	981.5	2	491.254
	HNCALRPDTITAIVR	1xCarbamidomethyl [C3]	0	1	1	1	1736.92	2	868.967
	GIVYDTGGLSIK		0	1	1	1	1222.67	2	611.838
G0TX90	Glyceraldehyde-3-phosphate dehydrogenase OS=Trypanosoma vivax (strain Y486) OX=1055687 GN=TVY486_0603710 PE=3 SV=1	29	12	8	8	43.01	39.1	9.19
	Sequence	Modifications	# Missed Cleavages	# Protein Groups	# Proteins	# PSMs	Theo. MH+ [Da]	Charge (by Search Engine): Sequest HT	m/z [Da] (by Search Engine): Sequest HT
	AAALNIIPSTTGAAK		0	1	1	4	1398.8	2	699.901
	VPTADVSVVDLTFTATR		0	1	1	2	1791.95	2	896.479
	VVISAPASGGAK		0	1	1	1	1056.6	2	528.806
	NILGYTDEELVSTDFINDNR		0	1	1	1	2328.1	2	1164.55
	NPADLPWGK		0	1	1	1	997.51	2	499.259
	ATLQNNLPNER		0	1	1	1	1269.65	2	635.331
	AVGMVIPSTQGK	1xOxidation [M4]	0	1	1	1	1203.64	2	602.323
	LTGMSFR		0	1	1	1	811.413	2	406.21
G0TRF4	Glucose-6-phosphate isomerase OS=Trypanosoma vivax (strain Y486) OX=1055687 GN=TVY486_0101660 PE=3 SV=1	11	12	5	5	37.82	67.8	8.05
	Sequence	Modifications	# Missed Cleavages	# Protein Groups	# Proteins	# PSMs	Theo. MH+ [Da]	Charge (by Search Engine): Sequest HT	m/z [Da] (by Search Engine): Sequest HT
	TFTTQETITNALTAR		0	1	1	4	1667.86	2	834.434
	SIAVSSFNAPYEITR		0	1	1	4	1654.84	2	827.933
	DLNAHVASSPATQNTK		0	1	1	2	1653.82	3	551.945
	LYECHADESILK	1xCarbamidomethyl [C4]	0	1	1	1	1477.7	3	493.238
	LISCESWK	1xCarbamidomethyl [C4]	0	1	1	1	1022.5	2	511.752
G0U597	Carboxypeptidase OS=Trypanosoma vivax (strain Y486) OX=1055687 GN=TVY486_1000990 PE=3 SV=1	13	12	5	5	42.57	51.9	7.09
	Sequence	Modifications	# Missed Cleavages	# Protein Groups	# Proteins	# PSMs	Theo. MH+ [Da]	Charge (by Search Engine): Sequest HT	m/z [Da] (by Search Engine): Sequest HT
	DVQISLGAVPTNWK		0	1	1	5	1527.82	2	764.413
	ECDNEAEQWSGYFDIPGK	1xCarbamidomethyl [C2]	0	1	1	4	2144.89	2	1072.95
	SDGSVAGLIR		0	1	1	1	974.527	2	487.767
	TGLNVYDIR		0	1	1	1	1050.56	2	525.783
	LTVPVCQATVSK	1xCarbamidomethyl [C6]	0	1	1	1	1302.71	2	651.858
G0UAZ9	Cyclic nucleotide-binding domain-containing protein OS=Trypanosoma vivax (strain Y486) OX=1055687 GN=TVY486_1104700 PE=4 SV=1	17	12	8	8	37.2	56.5	5.38
	Sequence	Modifications	# Missed Cleavages	# Protein Groups	# Proteins	# PSMs	Theo. MH+ [Da]	Charge (by Search Engine): Sequest HT	m/z [Da] (by Search Engine): Sequest HT
	NHPSVEDIEEIDLSK		0	1	1	3	1724.83	3	575.615
	LYNTDLNDESVKGNETVDR		1	1	1	2	2182.03	3	728.013
	VIEYLPSFR		0	1	1	2	1123.61	2	562.31
	MSGESTTLDLFLSSCQK	1xCarbamidomethyl [C15]; 1xMet-loss+Acetyl [N-Term]	0	1	1	1	1814.85	2	907.928
	LYNTDLNDESVK		0	1	1	1	1410.67	2	705.84
	NTDDPKYEYYQNVLR		1	1	1	1	1917.9	3	639.97
	YEYYQNVLR		0	1	1	1	1247.61	2	624.307
	LLALTQTNLR		0	1	1	1	1142.69	2	571.848
G0U7A3	CCT-theta (Fragment) OS=Trypanosoma vivax (strain Y486) OX=1055687 GN=TVY486_1008070 PE=3 SV=1	20	12	9	9	32.31	57.1	5.77
	Sequence	Modifications	# Missed Cleavages	# Protein Groups	# Proteins	# PSMs	Theo. MH+ [Da]	Charge (by Search Engine): Sequest HT	m/z [Da] (by Search Engine): Sequest HT
	NIITFAQDKDDSK		1	1	1	2	1494.74	3	498.919
	LDTPTVEDIGSCDNVDVCDTSGK	2xCarbamidomethyl [C12; C18]	0	1	1	2	2497.07	2	1249.04
	IAVYSCAVDIPSTETK	1xCarbamidomethyl [C6]	0	1	1	2	1753.87	2	877.437
	YGIMAVK		0	1	1	1	781.428	2	391.217
	NVLDDVER		0	1	1	1	959.479	2	480.243
	FASSFEVVAR		0	1	1	1	1112.57	2	556.79
	EQVIPAIR		0	1	1	1	925.547	2	463.277
	DGSTFVDDPVIK		0	1	1	1	1292.64	2	646.821
	LDGDSVLGSK		0	1	1	1	990.51	2	495.759
G0TZZ7	Putative cytoskeleton-associated protein (Fragment) OS=Trypanosoma vivax (strain Y486) OX=1055687 GN=TVY486_0807840 PE=4 SV=1	15	12	10	10	36.86	92.3	4.65
	Sequence	Modifications	# Missed Cleavages	# Protein Groups	# Proteins	# PSMs	Theo. MH+ [Da]	Charge (by Search Engine): Sequest HT	m/z [Da] (by Search Engine): Sequest HT
	IQVLSSATESDIDLLR		0	1	1	2	1759.94	2	880.476
	YIDAGYTVLLSTPSGSQAVK		0	1	1	2	2070.08	2	1035.54
	QEAPSAAVPTRPPPR		0	1	1	1	1573.84	3	525.287
	QSPFLLDK		0	1	1	1	947.52	2	474.264
	NTWEPASPWR		0	1	1	1	1243.59	2	622.297
	VKQEAPSAAVPTRPPPR		1	1	1	1	1801.01	4	451.007
	TCGSYAAITGGDTALALQNFTGAPTLR	1xCarbamidomethyl [C2]	0	1	1	1	2727.34	3	909.789
	CTFEPSDTPYYVIPR	1xCarbamidomethyl [C1]	0	1	1	1	1844.85	2	922.929
	LSVSFTR		0	1	1	1	809.452	2	405.229
	GVPIDSPDAR		0	1	1	1	1026.52	2	513.765
F9WR41	Uncharacterized protein OS=Trypanosoma vivax (strain Y486) OX=1055687 GN=TvY486_0027830 PE=4 SV=1	5	12	2	2	47.39	46.4	7.02
	Sequence	Modifications	# Missed Cleavages	# Protein Groups	# Proteins	# PSMs	Theo. MH+ [Da]	Charge (by Search Engine): Sequest HT	m/z [Da] (by Search Engine): Sequest HT
	VAAAAAETLAEAAAEK		0	1	2	11	1486.77	2	743.891
	LGTEFAWR		0	1	3	1	979.5	2	490.253
G0UBI5	Pyruvate, phosphate dikinase OS=Trypanosoma vivax (strain Y486) OX=1055687 GN=TVY486_1106650 PE=3 SV=1	8	12	6	6	35.72	100.8	8.43
	Sequence	Modifications	# Missed Cleavages	# Protein Groups	# Proteins	# PSMs	Theo. MH+ [Da]	Charge (by Search Engine): Sequest HT	m/z [Da] (by Search Engine): Sequest HT
	TPQQISYELSLR		0	1	1	6	1434.76	2	717.883
	TAEATIAAAGQR		0	1	1	2	1159.61	2	580.307
	GFGAEGVGLCR	1xCarbamidomethyl [C10]	0	1	1	1	1122.54	2	561.77
	FDTDLTAR		0	1	1	1	938.458	2	469.732
	EGDYITIDGTR		0	1	1	1	1239.59	2	620.296
	GLAASPGAAVGQIVFDAESAR		0	1	1	1	1987.02	2	994.016
G0TTF6	Putative dynamin OS=Trypanosoma vivax (strain Y486) OX=1055687 GN=TVY486_0304114 PE=3 SV=1	18	11	10	10	33.25	72.8	7.01
	Sequence	Modifications	# Missed Cleavages	# Protein Groups	# Proteins	# PSMs	Theo. MH+ [Da]	Charge (by Search Engine): Sequest HT	m/z [Da] (by Search Engine): Sequest HT
	AFSDAVSHTIDGGSTDASK		0	1	2	2	1865.85	2	933.429
	MSVSLPLPQIAVVGSQSAGK		0	1	2	1	1969.08	2	985.045
	NLTDEYIR		0	1	2	1	1023.51	2	512.26
	SSVLEAIVGK		0	1	2	1	1002.58	2	501.795
	SVVPDLK		0	1	2	1	757.445	2	379.227
	EIAGEFSITDR		0	1	2	1	1237.61	2	619.307
	EGVYAELVR		0	1	1	1	1035.55	2	518.277
	GNIADQVPK		0	1	1	1	941.505	2	471.256
	GTDASDILMGK		0	1	2	1	1107.54	2	554.27
	ALVQAQNALDK		0	1	1	1	1170.65	2	585.827
G0TYS5	PX domain-containing protein OS=Trypanosoma vivax (strain Y486) OX=1055687 GN=TVY486_0704590 PE=4 SV=1	20	11	7	7	38.98	60.5	6.61
	Sequence	Modifications	# Missed Cleavages	# Protein Groups	# Proteins	# PSMs	Theo. MH+ [Da]	Charge (by Search Engine): Sequest HT	m/z [Da] (by Search Engine): Sequest HT
	YAEVLGTSSVNSDLASATR		0	1	1	5	1940.96	2	970.983
	QAHELTTANATALESQQAR		0	1	1	1	2040.01	2	1020.51
	YSELVEFR		0	1	1	1	1042.52	2	521.764
	NEIVGLTDNGPLSIYAR		0	1	1	1	1831.95	2	916.479
	TADAPAFTAPDVPLGPHQQGLNVGIGR		0	1	1	1	2699.39	3	900.47
	ENILVAQQR		0	1	1	1	1070.6	2	535.802
	HAMETISAIK		0	1	1	1	1100.58	2	550.791
G0U8H7	Ubiquitin-ribosomal protein eL40 fusion protein OS=Trypanosoma vivax (strain Y486) OX=1055687 GN=TVY486_1113870 PE=3 SV=1	30	11	3	2	32.57	14.6	9.82
	Sequence	Modifications	# Missed Cleavages	# Protein Groups	# Proteins	# PSMs	Theo. MH+ [Da]	Charge (by Search Engine): Sequest HT	m/z [Da] (by Search Engine): Sequest HT
	TIALEVEASDTIENVK		0	1	2	6	1731.9	2	866.454
	IQDKEGIPPDQQR		1	2	7	4	1523.78	3	508.599
	TLADYNIQK		0	1	2	1	1065.56	2	533.282
G0TU00	Amidinotransferase OS=Trypanosoma vivax (strain Y486) OX=1055687 GN=TVY486_0400980 PE=4 SV=1	15	11	4	4	35.83	42.9	6.06
	Sequence	Modifications	# Missed Cleavages	# Protein Groups	# Proteins	# PSMs	Theo. MH+ [Da]	Charge (by Search Engine): Sequest HT	m/z [Da] (by Search Engine): Sequest HT
	FQTEEEQEAFYDHLEK		0	1	1	5	2042.9	3	681.637
	IINLEEDELR		0	1	1	4	1243.65	2	622.33
	VLCISDAAYK	1xCarbamidomethyl [C3]	0	1	1	1	1139.58	2	570.291
	SNEEVLDVLCAPENLNIPK	1xCarbamidomethyl [C10]	0	1	1	1	2154.07	2	1077.54
G0TXR5	protein disulfide-isomerase OS=Trypanosoma vivax (strain Y486) OX=1055687 GN=TVY486_0701000 PE=3 SV=1	28	11	8	8	36.65	41.9	8.35
	Sequence	Modifications	# Missed Cleavages	# Protein Groups	# Proteins	# PSMs	Theo. MH+ [Da]	Charge (by Search Engine): Sequest HT	m/z [Da] (by Search Engine): Sequest HT
	VAGLNLVIPYEAK		0	1	2	3	1386.8	2	693.903
	DLVIANVDAADSANSELATR		0	1	2	2	2045.01	2	1023.01
	RLHPTFEEVAK		1	1	2	1	1326.72	3	442.91
	VLEAGADYVAK		0	1	1	1	1135.6	2	568.304
	TVGVSEQLTK		0	1	1	1	1061.58	2	531.296
	VVELDKTNFDK		1	1	2	1	1307.68	3	436.566
	LLAEVQQALSPSLGEGATHYLR		0	1	1	1	2353.25	3	785.09
	ANILASIR		0	1	1	1	857.52	2	429.264
G0UAF6	Succinyl-CoA:3-ketoacid-coenzyme A transferase OS=Trypanosoma vivax (strain Y486) OX=1055687 GN=TVY486_1102740 PE=3 SV=1	18	11	7	7	32.07	52.9	7.87
	Sequence	Modifications	# Missed Cleavages	# Protein Groups	# Proteins	# PSMs	Theo. MH+ [Da]	Charge (by Search Engine): Sequest HT	m/z [Da] (by Search Engine): Sequest HT
	GDVILEFCPQGTLAER	1xCarbamidomethyl [C8]	0	1	1	3	1804.89	2	902.947
	TDFSFVK		0	1	1	2	843.425	2	422.216
	AGGAGIPAFYTPAGFGTVLQVGGQITK		0	1	1	2	2578.37	2	1289.69
	VVVPEPYEK		0	1	1	1	1059.57	2	530.289
	MVVSYVGNNK		0	1	1	1	1110.56	2	555.784
	GPGGAMDLVSCGAR	1xCarbamidomethyl [C11]	0	1	1	1	1347.61	2	674.31
	IFAEQYLK		0	1	1	1	1011.55	2	506.279
G0U2G2	Uncharacterized protein OS=Trypanosoma vivax (strain Y486) OX=1055687 GN=TVY486_0902870 PE=4 SV=1	13	10	4	4	27.2	36.5	4.81
	Sequence	Modifications	# Missed Cleavages	# Protein Groups	# Proteins	# PSMs	Theo. MH+ [Da]	Charge (by Search Engine): Sequest HT	m/z [Da] (by Search Engine): Sequest HT
	AYAYQASLLLK		0	1	1	6	1240.69	2	620.851
	LFIAASSDPSHVAK		0	1	1	2	1442.76	3	481.592
	NSNCITALVR	1xCarbamidomethyl [C4]	0	1	1	1	1147.59	2	574.298
	AIEAAQIACK	1xCarbamidomethyl [C9]	0	1	1	1	1074.56	2	537.785
G0UBZ7	Cilia- and flagella-associated protein 52 OS=Trypanosoma vivax (strain Y486) OX=1055687 GN=TVY486_1108290 PE=3 SV=1	21	10	10	10	30.41	67.8	6.86
	Sequence	Modifications	# Missed Cleavages	# Protein Groups	# Proteins	# PSMs	Theo. MH+ [Da]	Charge (by Search Engine): Sequest HT	m/z [Da] (by Search Engine): Sequest HT
	VWNASTSNEILR		0	1	1	1	1389.71	2	695.36
	MTAEDVNVGNIR		0	1	1	1	1318.64	2	659.825
	TAEVNSLSLSSDGR		0	1	1	1	1435.7	2	718.355
	VQALAFSTDEQYLASIGGIDDK		0	1	1	1	2341.16	2	1171.08
	FFVSGGADR		0	1	1	1	955.463	2	478.236
	DGSMIVSGWDDGK		0	1	1	1	1366.59	2	683.802
	AVEYYIDESQLLTAGTNK		0	1	1	1	2015	2	1008
	LITAGVGSLR		0	1	1	1	986.599	2	493.804
	IISGGADGLVR		0	1	1	1	1057.6	2	529.304
	ISCLTVSSSGR	1xCarbamidomethyl [C3]	0	1	1	1	1166.58	2	583.795
G0UCH5	Adenosylhomocysteinase OS=Trypanosoma vivax (strain Y486) OX=1055687 GN=TVY486_1110190 PE=3 SV=1	15	10	6	6	26.48	48.3	6.38
	Sequence	Modifications	# Missed Cleavages	# Protein Groups	# Proteins	# PSMs	Theo. MH+ [Da]	Charge (by Search Engine): Sequest HT	m/z [Da] (by Search Engine): Sequest HT
	LPIPAINVNDSVTK		0	1	1	5	1480.84	2	740.923
	WCIQQTVK	1xCarbamidomethyl [C2]	0	1	1	1	1062.54	2	531.774
	IYGISEETTTGVK		0	1	1	1	1397.72	2	699.361
	TACVCGYGDVGK	2xCarbamidomethyl [C3; C5]	0	1	1	1	1286.55	2	643.779
	AQVYFLPK		0	1	1	1	965.545	2	483.276
	DISLAEWGR		0	1	1	1	1046.53	2	523.767
G0UBS0	serine--tRNA ligase OS=Trypanosoma vivax (strain Y486) OX=1055687 GN=TVY486_1107520 PE=4 SV=1	21	10	8	7	29.32	52.8	5.83
	Sequence	Modifications	# Missed Cleavages	# Protein Groups	# Proteins	# PSMs	Theo. MH+ [Da]	Charge (by Search Engine): Sequest HT	m/z [Da] (by Search Engine): Sequest HT
	VGNILHESVPTAADEDTGNIVVR		0	1	1	3	2406.23	3	802.747
	YAGLSSCFR	1xCarbamidomethyl [C7]	0	1	1	1	1060.49	2	530.747
	TQFLSEVSK		0	1	1	1	1038.55	2	519.777
	VINICSGALNDAAAK	1xCarbamidomethyl [C5]	0	1	1	1	1516.78	2	758.893
	SLGLPYR		0	1	1	1	805.457	2	403.232
	ELSEQVSVLAK		0	1	1	1	1202.66	2	601.836
	ELVSCSNCTDYQAR	2xCarbamidomethyl [C5; C8]	0	2	2	1	1702.72	2	851.862
	LEQFIVCSPR	1xCarbamidomethyl [C7]	0	1	1	1	1248.64	2	624.822
G0TR82	Putative calpain-like cysteine peptidase OS=Trypanosoma vivax (strain Y486) OX=1055687 GN=TVY486_0100940 PE=4 SV=1	8	10	6	6	25.08	105.7	4.7
	Sequence	Modifications	# Missed Cleavages	# Protein Groups	# Proteins	# PSMs	Theo. MH+ [Da]	Charge (by Search Engine): Sequest HT	m/z [Da] (by Search Engine): Sequest HT
	AIPLSDTYYLR		0	1	1	5	1311.69	2	656.351
	MSSHGGWEELSEER	1xMet-loss+Acetyl [N-Term]	0	1	1	1	1544.66	2	772.834
	SPYLVVPR		0	1	1	1	930.541	2	465.774
	FDDAFANAPR		0	1	1	1	1123.52	2	562.262
	FDESGEETTFK		0	1	1	1	1289.55	2	645.281
	LDGQPQEVPYTLSITCNK	1xCarbamidomethyl [C16]	0	1	1	1	2063.01	2	1032.01
G0TT28	U-box domain-containing protein OS=Trypanosoma vivax (strain Y486) OX=1055687 GN=TVY486_0302960 PE=4 SV=1	10	10	5	5	25.08	68.2	5.73
	Sequence	Modifications	# Missed Cleavages	# Protein Groups	# Proteins	# PSMs	Theo. MH+ [Da]	Charge (by Search Engine): Sequest HT	m/z [Da] (by Search Engine): Sequest HT
	SDTVDPQPFFGDNLDEAR		0	1	1	6	2022.9	2	1011.96
	AAEPILPAQR		0	1	1	1	1065.61	2	533.306
	ADAALPFNPELGR		0	1	1	1	1370.71	2	685.855
	TVESDTLVER		0	1	1	1	1148.58	2	574.793
	GTPTFAELEK		0	1	1	1	1092.56	2	546.782
G0TT31	Putative heat shock protein 90 OS=Trypanosoma vivax (strain Y486) OX=1055687 GN=TVY486_0302990 PE=3 SV=1	13	10	8	8	28.15	85.8	7.64
	Sequence	Modifications	# Missed Cleavages	# Protein Groups	# Proteins	# PSMs	Theo. MH+ [Da]	Charge (by Search Engine): Sequest HT	m/z [Da] (by Search Engine): Sequest HT
	LVNLATDGAQLEEQTDKEK		1	1	1	3	2102.06	3	701.358
	QQAISSSLPVR		0	1	1	1	1185.66	2	593.333
	NIYYLTGDSVEK		0	1	1	1	1401.69	2	701.349
	VLEVNYR		0	1	1	1	892.489	2	446.748
	ELESNLGSLGSSGTK		0	1	1	1	1478.73	2	739.871
	LGILEDANNR		0	1	1	1	1114.59	2	557.796
	GVVDSNDLPLNVSR		0	1	1	1	1484.77	2	742.889
	GKPISFQAEVSK		0	1	1	1	1290.71	2	645.856
G0U344	T-complex protein 1 subunit eta OS=Trypanosoma vivax (strain Y486) OX=1055687 GN=TVY486_0905200 PE=3 SV=1	16	10	7	7	30.34	56.6	7.11
	Sequence	Modifications	# Missed Cleavages	# Protein Groups	# Proteins	# PSMs	Theo. MH+ [Da]	Charge (by Search Engine): Sequest HT	m/z [Da] (by Search Engine): Sequest HT
	ACVEDGIAPQVVIK	1xCarbamidomethyl [C2]	0	1	1	2	1498.79	2	749.901
	SLHDAICIVK	1xCarbamidomethyl [C7]	0	1	1	2	1155.62	2	578.312
	QLAENAGHDSTDTLNK		0	1	1	2	1713.8	2	857.405
	YNFFTGCR	1xCarbamidomethyl [C7]	0	1	1	1	1064.46	2	532.735
	TFSYAGFEQQPK		0	1	1	1	1402.66	2	701.836
	GGAQQFIDEADR		0	1	1	1	1306.6	2	653.805
	LINTECSFFAK	1xCarbamidomethyl [C6]	0	1	1	1	1329.65	2	665.328
G0UA50	Putative intraflagellar transport protein IFT88 OS=Trypanosoma vivax (strain Y486) OX=1055687 GN=TVY486_1101670 PE=4 SV=1	14	10	10	10	31.19	88.3	5.85
	Sequence	Modifications	# Missed Cleavages	# Protein Groups	# Proteins	# PSMs	Theo. MH+ [Da]	Charge (by Search Engine): Sequest HT	m/z [Da] (by Search Engine): Sequest HT
	RGENSPEEQCVEIER	1xCarbamidomethyl [C10]	1	1	1	1	1831.82	3	611.28
	RDEDDDASVSPSPTTGR		1	1	1	1	1804.79	3	602.27
	AGYDYLIER		0	1	1	1	1099.54	2	550.275
	TSGAETDDDNDEEEKNVLVDDSLR		1	1	1	1	2666.15	3	889.39
	TAGAIFDPTGQGR		0	1	1	1	1290.64	2	645.823
	VPTDPNILAR		0	1	1	1	1095.62	2	548.312
	GENSPEEQCVEIER	1xCarbamidomethyl [C9]	0	1	1	1	1675.72	2	838.364
	DGNDDFGESGVSPSK		0	1	1	1	1510.63	2	755.82
	DEDDDASVSPSPTTGR		0	1	1	1	1648.69	2	824.851
	LGLYEEALK		0	1	1	1	1035.57	2	518.29
G0U616	Putative aspartate aminotransferase OS=Trypanosoma vivax (strain Y486) OX=1055687 GN=TVY486_1003700 PE=3 SV=1	20	10	8	8	27.31	44.5	8.29
	Sequence	Modifications	# Missed Cleavages	# Protein Groups	# Proteins	# PSMs	Theo. MH+ [Da]	Charge (by Search Engine): Sequest HT	m/z [Da] (by Search Engine): Sequest HT
	SFYTTPPAHGAR		0	1	1	2	1304.64	3	435.55
	DEEGRPYPLQVVR		0	1	1	2	1557.8	3	519.939
	ACFESIAR	1xCarbamidomethyl [C2]	0	1	2	1	953.451	2	477.229
	VFVLNSGR		0	1	2	1	891.505	2	446.256
	VAHLVLSDPELR		0	1	2	1	1348.76	3	450.258
	ADLIIGAYR		0	1	1	1	991.557	2	496.283
	DPILALSLDAR		0	1	1	1	1183.67	2	592.338
	KEWEEELGK		1	1	2	1	1147.56	3	383.192
G0U124	Putative nucleoside phosphorylase OS=Trypanosoma vivax (strain Y486) OX=1055687 GN=TVY486_0803870 PE=4 SV=1	18	9	5	5	21.28	36.9	6.43
	Sequence	Modifications	# Missed Cleavages	# Protein Groups	# Proteins	# PSMs	Theo. MH+ [Da]	Charge (by Search Engine): Sequest HT	m/z [Da] (by Search Engine): Sequest HT
	VGTCGSPSPSVPVGCLAITR	2xCarbamidomethyl [C4; C15]	0	1	1	5	2015	2	1008.01
	FALDTIVSIP		0	1	1	1	1075.6	2	538.305
	EMYIATGTYK		0	1	1	1	1176.56	2	588.783
	GDTPDLQEVR		0	1	1	1	1129.55	2	565.278
	ITLPNLVEELSK		0	1	1	1	1355.78	2	678.392
G0U9U5	PPM-type phosphatase domain-containing protein OS=Trypanosoma vivax (strain Y486) OX=1055687 GN=TVY486_1100610 PE=3 SV=1	14	9	4	4	33.14	46	5.02
	Sequence	Modifications	# Missed Cleavages	# Protein Groups	# Proteins	# PSMs	Theo. MH+ [Da]	Charge (by Search Engine): Sequest HT	m/z [Da] (by Search Engine): Sequest HT
	EQLELSDDLGLIAGK		0	1	1	5	1600.84	2	800.926
	QEDKEQYSEEIQGFK		1	1	1	2	1857.85	2	929.429
	DGGSTGTFFVGMR		0	1	1	1	1331.6	2	666.306
	EGNNVHLQVGNVGDSR		0	1	1	1	1694.82	2	847.914
G0U6L2	Fructose-bisphosphate aldolase OS=Trypanosoma vivax (strain Y486) OX=1055687 GN=TVY486_1005670 PE=3 SV=1	23	9	8	8	24.82	40.8	9.11
	Sequence	Modifications	# Missed Cleavages	# Protein Groups	# Proteins	# PSMs	Theo. MH+ [Da]	Charge (by Search Engine): Sequest HT	m/z [Da] (by Search Engine): Sequest HT
	FNAETLAR		0	1	1	2	921.479	2	461.244
	YTVTTLAR		0	1	1	1	924.515	2	462.761
	MNSLAQLGR		0	1	1	1	989.52	2	495.264
	TPYEAELIATAK		0	1	1	1	1306.69	2	653.846
	FAPLGLSNTK		0	1	1	1	1047.58	2	524.295
	ANVLLTQLPSYNR		0	1	1	1	1488.82	2	744.911
	IQNGTVSEAVVR		0	1	1	1	1272.69	2	636.849
	GLLAADESIGSCTK	1xCarbamidomethyl [C12]	0	1	1	1	1421.69	2	711.35
G0U3D1	Ubiquitin-like 1-activating enzyme E1A OS=Trypanosoma vivax (strain Y486) OX=1055687 GN=TVY486_0906080 PE=3 SV=1	6	9	6	6	21.83	134.4	6.52
	Sequence	Modifications	# Missed Cleavages	# Protein Groups	# Proteins	# PSMs	Theo. MH+ [Da]	Charge (by Search Engine): Sequest HT	m/z [Da] (by Search Engine): Sequest HT
	FVAELNPNLSVR		0	1	1	3	1358.74	2	679.874
	TQVVSTYLPEQDYTYK		0	1	1	2	1934.94	2	967.972
	YETPEGQTPGALR		0	1	1	1	1418.69	2	709.849
	NYDIPTQER		0	1	1	1	1135.54	2	568.272
	TTTVFQFSTELEK		0	1	1	1	1530.77	2	765.889
	ALLGNDISSLR		0	1	1	1	1158.65	2	579.827
F9WTM0	Trypanosome variant surface glycoprotein B-type N-terminal domain-containing protein OS=Trypanosoma vivax (strain Y486) OX=1055687 GN=TvY486_0037950 PE=4 SV=1	6	9	2	1	48.74	46.1	7.17
	Sequence	Modifications	# Missed Cleavages	# Protein Groups	# Proteins	# PSMs	Theo. MH+ [Da]	Charge (by Search Engine): Sequest HT	m/z [Da] (by Search Engine): Sequest HT
	HAFASLCAATNAAAGLK	1xCarbamidomethyl [C7]	0	1	2	8	1673.84	2	837.427
	KAVVAWR		1	2	3	1	829.504	2	415.256
F9WRM5	Uncharacterized protein OS=Trypanosoma vivax (strain Y486) OX=1055687 GN=TvY486_0029810 PE=4 SV=1	27	9	7	2	29.18	36.4	7.96
	Sequence	Modifications	# Missed Cleavages	# Protein Groups	# Proteins	# PSMs	Theo. MH+ [Da]	Charge (by Search Engine): Sequest HT	m/z [Da] (by Search Engine): Sequest HT
	NTLYDIHDGIYK		0	2	2	2	1451.72	3	484.577
	CQAGGASAGVDGGAQQPNCEK	2xCarbamidomethyl [C1; C19]	0	1	2	2	2061.87	2	1031.44
	QAVDECNQGLTDSYK	1xCarbamidomethyl [C6]	0	2	2	1	1727.75	2	864.381
	NFGLYPATER		0	1	1	1	1167.58	2	584.293
	EITELVK		0	2	2	1	831.482	2	416.245
	DLIFDANR		0	2	2	1	963.489	2	482.248
	LDAVDPNSAASAQK		0	2	2	1	1386.69	2	693.845
F9WUI3	Uncharacterized protein OS=Trypanosoma vivax (strain Y486) OX=1055687 GN=TvY486_0003560 PE=4 SV=1	18	9	7	7	31.62	63.4	5
	Sequence	Modifications	# Missed Cleavages	# Protein Groups	# Proteins	# PSMs	Theo. MH+ [Da]	Charge (by Search Engine): Sequest HT	m/z [Da] (by Search Engine): Sequest HT
	ASGEAPEELVPSGEDAVASASGEDVR		0	1	1	3	2529.16	2	1265.08
	TEVLDVVEAK		0	1	1	1	1102.6	2	551.803
	ESQASGEAAEELPVQEDEKK		1	1	1	1	2174.01	3	725.341
	ESQASGEAAEELPVQEDEKKEEPR		2	1	1	1	2685.25	3	895.757
	ASVAVADESPAPEDGKEEPR		1	1	1	1	2053.97	3	685.327
	EAVDATGLAESSVR		0	1	1	1	1404.7	2	702.852
	EAVGGEAGEAVCEK	1xCarbamidomethyl [C12]	0	1	1	1	1405.63	2	703.317
G0U240	Probable eukaryotic initiation factor 4A OS=Trypanosoma vivax (strain Y486) OX=1055687 GN=TVY486_0901660 PE=3 SV=1	20	8	7	7	21.83	45.3	6.48
	Sequence	Modifications	# Missed Cleavages	# Protein Groups	# Proteins	# PSMs	Theo. MH+ [Da]	Charge (by Search Engine): Sequest HT	m/z [Da] (by Search Engine): Sequest HT
	HNVLQGLVLSPTR		0	1	1	2	1433.82	2	717.414
	TGAFSIGLLQR		0	1	1	1	1162.66	2	581.833
	VLVTTDLVAR		0	1	1	1	1086.65	2	543.829
	ESLTLEGIK		0	1	1	1	989.551	2	495.279
	GGDIIAQAQSGTGK		0	1	1	1	1302.66	2	651.836
	LQGGTIVAVGTPGR		0	1	1	1	1325.75	2	663.38
	GVAINFVTQK		0	1	1	1	1076.61	2	538.809
F9WKR3	65 kDa invariant surface glycoprotein OS=Trypanosoma vivax (strain Y486) OX=1055687 GN=TvY486_0007290 PE=4 SV=1	10	8	6	3	27.97	70.7	5.74
	Sequence	Modifications	# Missed Cleavages	# Protein Groups	# Proteins	# PSMs	Theo. MH+ [Da]	Charge (by Search Engine): Sequest HT	m/z [Da] (by Search Engine): Sequest HT
	KQCEAAGGDFASASEECK	2xCarbamidomethyl [C3; C17]	1	3	5	2	1944.81	2	972.908
	DALSLEAETHK		0	1	2	2	1213.61	3	405.207
	QCEAAGGDFASASEECK	2xCarbamidomethyl [C2; C16]	0	3	5	1	1816.71	2	908.86
	QVEEALQQAEQK		0	1	1	1	1400.7	2	700.855
	VATPLSVAHNSLK		0	1	2	1	1336.76	3	446.258
	LFLAPPAK		0	3	7	1	856.529	2	428.768
G0UD77	Vacuolar proton pump subunit B OS=Trypanosoma vivax (strain Y486) OX=1055687 GN=TVY486_1112720 PE=3 SV=1	10	8	4	4	23.41	55.5	5.92
	Sequence	Modifications	# Missed Cleavages	# Protein Groups	# Proteins	# PSMs	Theo. MH+ [Da]	Charge (by Search Engine): Sequest HT	m/z [Da] (by Search Engine): Sequest HT
	LALTTAEYLAYDCGK	1xCarbamidomethyl [C13]	0	1	1	5	1688.82	2	844.914
	FICQGFYESR	1xCarbamidomethyl [C3]	0	1	1	1	1306.59	2	653.798
	AVNGPLVILGDVR		0	1	1	1	1322.78	2	661.893
	DIQGIPINPR		0	1	1	1	1122.63	2	561.817
F9WKF6	peptidylprolyl isomerase (Fragment) OS=Trypanosoma vivax (strain Y486) OX=1055687 GN=TvY486_0006090 PE=4 SV=1	24	8	4	4	28.61	27.3	5.12
	Sequence	Modifications	# Missed Cleavages	# Protein Groups	# Proteins	# PSMs	Theo. MH+ [Da]	Charge (by Search Engine): Sequest HT	m/z [Da] (by Search Engine): Sequest HT
	VTVHYVGTLESDGSK		0	1	1	4	1591.8	3	531.27
	GVDYEKPGYESTVK		0	1	1	2	1571.76	2	786.383
	CTAAYGYGASGSPPK	1xCarbamidomethyl [C1]	0	1	1	1	1486.66	2	743.835
	IASHLVTEPYDEFQIPK		0	1	1	1	1987.02	3	663.01
F9WRK7	T-complex protein 1 subunit epsilon OS=Trypanosoma vivax (strain Y486) OX=1055687 GN=TvY486_0029620 PE=3 SV=1	14	8	7	6	24.61	59.1	5.26
	Sequence	Modifications	# Missed Cleavages	# Protein Groups	# Proteins	# PSMs	Theo. MH+ [Da]	Charge (by Search Engine): Sequest HT	m/z [Da] (by Search Engine): Sequest HT
	EIHEQEQEYFR		0	1	1	2	1507.68	2	754.342
	QQQVFETLQGK		0	1	1	1	1305.68	2	653.343
	RLEEIAETVPVSR		1	1	1	1	1498.82	2	749.915
	MIFIEDCPNSR	1xCarbamidomethyl [C7]	0	1	1	1	1381.62	2	691.315
	LEEIAETVPVSR		0	1	1	1	1342.72	2	671.864
	IAILTCPFEPPKPK	1xCarbamidomethyl [C6]	0	2	4	1	1610.9	3	537.637
	LAQVEEGNPYAGVDCMDK	1xCarbamidomethyl [C15]	0	1	1	1	1995.88	2	998.445
G0TSF6	Putative ATP synthase F1, beta subunit (Fragment) OS=Trypanosoma vivax (strain Y486) OX=1055687 GN=TVY486_0300760 PE=3 SV=1	13	8	3	2	20.39	32.8	7.5
	Sequence	Modifications	# Missed Cleavages	# Protein Groups	# Proteins	# PSMs	Theo. MH+ [Da]	Charge (by Search Engine): Sequest HT	m/z [Da] (by Search Engine): Sequest HT
	IGLFGGAGVGK		0	2	3	6	975.562	2	488.285
	VVSTGGNISVPVGR		0	1	1	1	1341.75	2	671.378
	FTQANSEVSALLGR		0	1	1	1	1492.78	2	746.891
G0U430	Pyruvate dehydrogenase E1 component subunit alpha OS=Trypanosoma vivax (strain Y486) OX=1055687 GN=TVY486_1012350 PE=4 SV=1	12	8	4	4	19.61	42.6	7.4
	Sequence	Modifications	# Missed Cleavages	# Protein Groups	# Proteins	# PSMs	Theo. MH+ [Da]	Charge (by Search Engine): Sequest HT	m/z [Da] (by Search Engine): Sequest HT
	TIPLNPQVPFK		0	1	1	5	1253.73	2	627.366
	RGNYIPGIR		1	1	1	1	1045.59	2	523.299
	VDGMDVLAVQEGTR		0	1	1	1	1489.73	2	745.37
	GPVVLEFDSYR		0	1	1	1	1281.65	2	641.328
G0U0Q1	T-complex protein 1 subunit gamma OS=Trypanosoma vivax (strain Y486) OX=1055687 GN=TVY486_0802590 PE=3 SV=1	14	8	6	6	27.24	60.9	6.8
	Sequence	Modifications	# Missed Cleavages	# Protein Groups	# Proteins	# PSMs	Theo. MH+ [Da]	Charge (by Search Engine): Sequest HT	m/z [Da] (by Search Engine): Sequest HT
	KPETTINVEVGK		0	1	1	2	1314.73	2	657.867
	KPLAAQQGDNDDEQGEPEGA		0	1	1	2	2068.91	2	1034.96
	VVVVNQVTGQK		0	1	1	1	1170.68	2	585.845
	VEELTEDHIGR		0	1	1	1	1297.64	3	433.218
	AQLNNIEAAR		0	1	1	1	1099.59	2	550.297
	ILTSNCGANVIR	1xCarbamidomethyl [C6]	0	1	1	1	1317.69	2	659.351
F9WS91	Uncharacterized protein OS=Trypanosoma vivax (strain Y486) OX=1055687 GN=TvY486_0032520 PE=4 SV=1	16	8	4	4	21.99	36.7	6.44
	Sequence	Modifications	# Missed Cleavages	# Protein Groups	# Proteins	# PSMs	Theo. MH+ [Da]	Charge (by Search Engine): Sequest HT	m/z [Da] (by Search Engine): Sequest HT
	LICGLSSALSR	1xCarbamidomethyl [C3]	0	1	1	4	1176.64	2	588.824
	QGTGEEADYLFTK		0	1	1	2	1458.67	2	729.842
	AATGSSYCLAAEGGGPAK	1xCarbamidomethyl [C8]	0	1	1	1	1667.77	2	834.387
	EAINTAGQPYK		0	1	1	1	1191.6	2	596.304
G0U9Y5	Putative antigen GM6 (Fragment) OS=Trypanosoma vivax (strain Y486) OX=1055687 GN=TVY486_1101010 PE=3 SV=1	5	8	2	2	23.76	396.3	4.91
	Sequence	Modifications	# Missed Cleavages	# Protein Groups	# Proteins	# PSMs	Theo. MH+ [Da]	Charge (by Search Engine): Sequest HT	m/z [Da] (by Search Engine): Sequest HT
	LLEESAEANAEQVAALER		0	1	1	7	1942.97	2	971.99
	LLEESAEGNAEQVAALER		0	1	1	1	1928.96	2	964.982
G0TWB8	Cysteine peptidase OS=Trypanosoma vivax (strain Y486) OX=1055687 GN=TVY486_0600470 PE=3 SV=1	15	8	5	1	37.99	47.9	6.87
	Sequence	Modifications	# Missed Cleavages	# Protein Groups	# Proteins	# PSMs	Theo. MH+ [Da]	Charge (by Search Engine): Sequest HT	m/z [Da] (by Search Engine): Sequest HT
	SYPYVSGGGEEPPCKPR	1xCarbamidomethyl [C14]	0	2	6	3	1879.86	3	627.292
	GHEVGATITGHVDIPHDEDAIAK		0	1	1	2	2382.17	4	596.297
	NSWSSSWGEK		0	2	10	1	1167.51	2	584.257
	SYGTAAEEAFR		0	2	10	1	1201.55	2	601.278
	LSLPLDK		0	2	7	1	785.477	2	393.243
G0TZJ1	Guanine deaminase OS=Trypanosoma vivax (strain Y486) OX=1055687 GN=TVY486_0806260 PE=3 SV=1	20	8	8	8	23.42	50.2	6.52
	Sequence	Modifications	# Missed Cleavages	# Protein Groups	# Proteins	# PSMs	Theo. MH+ [Da]	Charge (by Search Engine): Sequest HT	m/z [Da] (by Search Engine): Sequest HT
	YADLEFAEK		0	1	1	1	1085.51	2	543.261
	TGTLVELPK		0	1	1	1	957.562	2	479.284
	FVQEVLALPNNESK		0	1	1	1	1587.84	2	794.423
	DQSPQESVELSEK		0	1	1	1	1475.69	2	738.347
	ALESGVDPSLPYSER		0	1	1	1	1619.79	2	810.4
	IIYNANAINVVK		0	1	1	1	1331.77	2	666.388
	LVLPAVIPR		0	1	1	1	977.651	2	489.329
	GTVFETPER		0	1	1	1	1035.51	2	518.258
G0TRC0	Putative aminoacylase OS=Trypanosoma vivax (strain Y486) OX=1055687 GN=TVY486_0101320 PE=4 SV=1	19	8	6	6	21.95	42.9	6.64
	Sequence	Modifications	# Missed Cleavages	# Protein Groups	# Proteins	# PSMs	Theo. MH+ [Da]	Charge (by Search Engine): Sequest HT	m/z [Da] (by Search Engine): Sequest HT
	ADMDALPLQEESGEEFSSK		0	1	2	2	2082.92	2	1041.96
	RPTPNSVVADLR		0	1	2	1	1324.73	3	442.249
	LYEPALR		0	1	1	1	861.483	2	431.245
	ADMDALPLQEESGEEFSSK	1xOxidation [M3]	0	1	2	1	2098.91	2	1049.96
	EVCAEFVGPDAFVVR	1xCarbamidomethyl [C3]	0	1	1	1	1694.82	2	847.914
	GGAGDGPMYALR		0	1	2	1	1164.55	2	582.777
	DNFDIVIK		0	1	1	1	963.515	2	482.261
G0U7N8	Paraflagellar rod component OS=Trypanosoma vivax (strain Y486) OX=1055687 GN=TY486_1009410 PE=4 SV=1	8	8	7	7	23.06	118.7	5.31
	Sequence	Modifications	# Missed Cleavages	# Protein Groups	# Proteins	# PSMs	Theo. MH+ [Da]	Charge (by Search Engine): Sequest HT	m/z [Da] (by Search Engine): Sequest HT
	IDDEAANVIVNTLR		0	1	1	2	1542.81	2	771.91
	NASLPEAIR		0	1	1	1	970.532	2	485.77
	VLALPNNNITSHGAK		0	1	1	1	1548.85	3	516.955
	ELLVNAQPK		0	1	1	1	1011.58	2	506.295
	LLSQALVMNK		0	1	1	1	1116.64	2	558.825
	IGNYGVQQLTK		0	1	1	1	1220.66	2	610.838
	LQQHESLEDVNVASNK		0	1	1	1	1810.89	2	905.95
G0U2U8	BRCT domain-containing protein OS=Trypanosoma vivax (strain Y486) OX=1055687 GN=TVY486_0904230 PE=4 SV=1	15	8	4	4	21.52	41	6.54
	Sequence	Modifications	# Missed Cleavages	# Protein Groups	# Proteins	# PSMs	Theo. MH+ [Da]	Charge (by Search Engine): Sequest HT	m/z [Da] (by Search Engine): Sequest HT
	VFDAVCNIISGK	1xCarbamidomethyl [C6]	0	1	1	4	1322.68	2	661.842
	AGEELFDEDREER		1	1	1	2	1594.7	3	532.238
	QINPSTYALTAIPVVSQPTVR		0	1	1	1	2255.24	2	1128.12
	IQEAQYTNVR		0	1	1	1	1221.62	2	611.315
F9WKP9	Uncharacterized protein OS=Trypanosoma vivax (strain Y486) OX=1055687 GN=TvY486_0007180 PE=4 SV=1	20	7	6	1	20.18	36.3	8.34
	Sequence	Modifications	# Missed Cleavages	# Protein Groups	# Proteins	# PSMs	Theo. MH+ [Da]	Charge (by Search Engine): Sequest HT	m/z [Da] (by Search Engine): Sequest HT
	NTLYDIHDGIYK		0	2	2	2	1451.72	3	484.577
	QAVDECNQGLTDSYK	1xCarbamidomethyl [C6]	0	2	2	1	1727.75	2	864.381
	EITELVK		0	2	2	1	831.482	2	416.245
	FGLYPATER		0	1	1	1	1053.54	2	527.272
	DLIFDANR		0	2	2	1	963.489	2	482.248
	LDAVDPNSAASAQK		0	2	2	1	1386.69	2	693.845
G0TYG3	C2 domain-containing protein OS=Trypanosoma vivax (strain Y486) OX=1055687 GN=TVY486_0703440 PE=4 SV=1	7	7	7	7	18.33	146.8	4.84
	Sequence	Modifications	# Missed Cleavages	# Protein Groups	# Proteins	# PSMs	Theo. MH+ [Da]	Charge (by Search Engine): Sequest HT	m/z [Da] (by Search Engine): Sequest HT
	VITWNQEVR		0	1	1	1	1144.61	2	572.809
	TDDDAEPCYESDAPVPAK	1xCarbamidomethyl [C8]	0	1	1	1	1979.82	2	990.413
	ESGDAAAEDAAANPQRPAK		0	1	1	1	1868.87	2	934.94
	GEEYLSNAEEGSTDR		0	1	1	1	1656.7	2	828.853
	FELQGDNDVLTVK		0	1	1	1	1477.75	2	739.38
	DPVSVLVR		0	1	1	1	884.52	2	442.763
	GSAVLLVESK		0	1	1	1	1002.58	2	501.795
F9WRA9	Cysteine peptidase OS=Trypanosoma vivax (strain Y486) OX=1055687 GN=TvY486_0028580 PE=3 SV=1	14	7	5	1	24.93	48	7.55
	Sequence	Modifications	# Missed Cleavages	# Protein Groups	# Proteins	# PSMs	Theo. MH+ [Da]	Charge (by Search Engine): Sequest HT	m/z [Da] (by Search Engine): Sequest HT
	SYPYVSGGGEEPPCKPR	1xCarbamidomethyl [C14]	0	2	6	3	1879.86	3	627.292
	NSWSSSWGEK		0	2	10	1	1167.51	2	584.257
	VGATITGHVDIPHDEDAIAK		0	1	5	1	2059.05	3	687.02
	SYGTAAEEAFR		0	2	10	1	1201.55	2	601.278
	LSLPLDK		0	2	7	1	785.477	2	393.243
G0U949	TOG domain-containing protein OS=Trypanosoma vivax (strain Y486) OX=1055687 GN=TVY486_1116170 PE=4 SV=1	9	7	6	6	23.59	118	4.79
	Sequence	Modifications	# Missed Cleavages	# Protein Groups	# Proteins	# PSMs	Theo. MH+ [Da]	Charge (by Search Engine): Sequest HT	m/z [Da] (by Search Engine): Sequest HT
	GVNPDEDDLDDESDDSVGSSGIDR		0	1	1	2	2508.01	2	1254.51
	NCLAVPFVDTR	1xCarbamidomethyl [C2]	0	1	1	1	1291.65	2	646.327
	AVAASCVGALVVK	1xCarbamidomethyl [C6]	0	1	1	1	1244.7	2	622.854
	EDCLGALSSIISTCK	2xCarbamidomethyl [C3; C14]	0	1	1	1	1653.78	2	827.399
	AIECTTLLACGVGR	2xCarbamidomethyl [C4; C10]	0	1	1	1	1520.76	2	760.882
	HLGPHLPAIAESAVK		0	1	1	1	1539.86	3	513.96
G0U9K7	T-complex protein 1 subunit alpha OS=Trypanosoma vivax (strain Y486) OX=1055687 GN=TVY486_1117770 PE=3 SV=1	15	7	7	6	19.44	59.6	5.68
	Sequence	Modifications	# Missed Cleavages	# Protein Groups	# Proteins	# PSMs	Theo. MH+ [Da]	Charge (by Search Engine): Sequest HT	m/z [Da] (by Search Engine): Sequest HT
	NNMEAGVLEPQPGK		0	1	1	1	1483.72	2	742.364
	AAQGMPTSVQNAR		0	1	1	1	1330.65	2	665.83
	TVNDVGDVVYPR		0	1	1	1	1333.67	2	667.341
	SSLGPVGLDK		0	2	4	1	972.536	2	486.772
	EVLLNVAR		0	1	1	1	913.547	2	457.277
	ENVTATAAVANVVK		0	1	1	1	1386.76	2	693.883
	ILSSDAEVFAK		0	1	1	1	1179.63	2	590.317
G0UA65	CCT-beta OS=Trypanosoma vivax (strain Y486) OX=1055687 GN=TVY486_1101820 PE=3 SV=1	11	7	5	5	20.76	58.1	6.71
	Sequence	Modifications	# Missed Cleavages	# Protein Groups	# Proteins	# PSMs	Theo. MH+ [Da]	Charge (by Search Engine): Sequest HT	m/z [Da] (by Search Engine): Sequest HT
	LLYEDLIR		0	1	1	2	1034.59	2	517.798
	EALLASAEDHGQDEK		0	1	1	2	1612.74	3	538.253
	VDGVTQLAEVEASEK		0	1	1	1	1574.79	2	787.899
	SLYMDNPAGK		0	1	1	1	1095.51	2	548.26
	ALGITESFK		0	1	1	1	965.53	2	483.269
G0UAF3	Putative heat shock protein OS=Trypanosoma vivax (strain Y486) OX=1055687 GN=TVY486_1102710 PE=3 SV=1	9	7	5	5	22.98	83.5	6.38
	Sequence	Modifications	# Missed Cleavages	# Protein Groups	# Proteins	# PSMs	Theo. MH+ [Da]	Charge (by Search Engine): Sequest HT	m/z [Da] (by Search Engine): Sequest HT
	ALLYVPQSHTEK		0	1	1	2	1385.74	2	693.375
	EELAENLGTIAGSGSK		0	1	1	2	1575.79	2	788.397
	ELVSNASDALEK		0	1	1	1	1275.64	2	638.325
	GAVDTESIPLNVSR		0	1	1	1	1457.76	2	729.383
	DTELSFCTPQVCER	2xCarbamidomethyl [C7; C12]	0	1	1	1	1741.75	2	871.379
G0TX51	Reticulon-like protein OS=Trypanosoma vivax (strain Y486) OX=1055687 GN=TVY486_0603320 PE=4 SV=1	19	7	3	3	16.13	21.1	8.16
	Sequence	Modifications	# Missed Cleavages	# Protein Groups	# Proteins	# PSMs	Theo. MH+ [Da]	Charge (by Search Engine): Sequest HT	m/z [Da] (by Search Engine): Sequest HT
	FVECLAPVLTK	1xCarbamidomethyl [C4]	0	1	1	5	1276.7	2	638.853
	ETVNEHLGSFQTR		0	1	1	1	1517.73	3	506.582
	GETITEDDIYR		0	1	1	1	1311.61	2	656.307
G0TXE3	S-adenosylmethionine synthase (Fragment) OS=Trypanosoma vivax (strain Y486) OX=1055687 GN=TVY486_0604240 PE=3 SV=1	21	7	5	5	20.55	33	5.69
	Sequence	Modifications	# Missed Cleavages	# Protein Groups	# Proteins	# PSMs	Theo. MH+ [Da]	Charge (by Search Engine): Sequest HT	m/z [Da] (by Search Engine): Sequest HT
	GAVEHIGFDNSEK		0	1	7	2	1402.66	2	701.833
	AVIPADVLDADTK		0	1	5	2	1327.71	2	664.358
	SLVTAGLADR		0	1	4	1	1002.56	2	501.783
	SGGLPWARPDAK		0	1	6	1	1254.66	3	418.891
	FVIGGPHGDAGLTGR		0	1	6	1	1453.75	3	485.257
G0U5N4	Putative dihydrolipoamide acetyltransferase OS=Trypanosoma vivax (strain Y486) OX=1055687 GN=TVY486_1002380 PE=4 SV=1	18	7	4	4	22.91	40.3	5.52
	Sequence	Modifications	# Missed Cleavages	# Protein Groups	# Proteins	# PSMs	Theo. MH+ [Da]	Charge (by Search Engine): Sequest HT	m/z [Da] (by Search Engine): Sequest HT
	TIAVLVDDAADVSK		0	1	1	3	1416.76	2	708.882
	GGVSSSAPVSASAPCKPAKK	1xCarbamidomethyl [C15]	1	1	1	2	1885.98	4	472.25
	TIAVLVENAEDIPK		0	1	1	1	1511.83	2	756.419
	ADFVGQPGFNYDDVPPPAEPSSR		0	1	1	1	2462.13	3	821.378
G0TWJ4	Putative phosphatase 2C OS=Trypanosoma vivax (strain Y486) OX=1055687 GN=TVY486_0601230 PE=4 SV=1	19	7	7	7	18.81	41	5.6
	Sequence	Modifications	# Missed Cleavages	# Protein Groups	# Proteins	# PSMs	Theo. MH+ [Da]	Charge (by Search Engine): Sequest HT	m/z [Da] (by Search Engine): Sequest HT
	SFGDISFK		0	1	1	1	900.446	2	450.727
	SNAALSYYQQK		0	1	1	1	1272.62	2	636.814
	VTAVPDVTK		0	1	1	1	929.53	2	465.269
	CTDLAVVAAR	1xCarbamidomethyl [C1]	0	1	1	1	1075.56	2	538.282
	DYQVTVCNVGDSR	1xCarbamidomethyl [C7]	0	1	1	1	1512.67	2	756.841
	DNISCLIAK	1xCarbamidomethyl [C5]	0	1	1	1	1033.53	2	517.271
	IEASGGCVISGR	1xCarbamidomethyl [C7]	0	1	1	1	1205.59	2	603.301
G0TSJ0	Pyruvate dehydrogenase E1 component subunit beta OS=Trypanosoma vivax (strain Y486) OX=1055687 GN=TVY486_0301070 PE=4 SV=1	17	7	5	5	20.27	37.5	5.49
	Sequence	Modifications	# Missed Cleavages	# Protein Groups	# Proteins	# PSMs	Theo. MH+ [Da]	Charge (by Search Engine): Sequest HT	m/z [Da] (by Search Engine): Sequest HT
	DALNSALDEELAR		0	1	1	3	1416.7	2	708.852
	VSCADCPTPYSK	2xCarbamidomethyl [C3; C6]	0	1	1	1	1384.59	2	692.797
	SGIEAEVINLR		0	1	1	1	1200.66	2	600.832
	ELEVASQPQVSDVLAVAR		0	1	1	1	1911.02	2	956.013
	CPIVFR	1xCarbamidomethyl [C1]	0	1	1	1	791.423	2	396.215
G0U7W6	Putative microtubule-associated protein (Fragment) OS=Trypanosoma vivax (strain Y486) OX=1055687 GN=TVY486_1010185 PE=4 SV=1	52	7	5	5	21.95	111.7	6.7
	Sequence	Modifications	# Missed Cleavages	# Protein Groups	# Proteins	# PSMs	Theo. MH+ [Da]	Charge (by Search Engine): Sequest HT	m/z [Da] (by Search Engine): Sequest HT
	ERLEAEEVTTGVR		1	1	1	3	1488.77	3	496.926
	VLALSASSPAGASNVSR		0	1	2	1	1586.85	2	793.926
	AIDPEAYR		0	1	1	1	934.463	2	467.735
	HVDADHFR		0	1	1	1	996.465	2	498.736
	LEAEEVTTGVR		0	1	1	1	1203.62	2	602.315
G0U0E6	Uncharacterized protein OS=Trypanosoma vivax (strain Y486) OX=1055687 GN=TVY486_0801530 PE=4 SV=1	13	6	5	5	16.16	49	5.22
	Sequence	Modifications	# Missed Cleavages	# Protein Groups	# Proteins	# PSMs	Theo. MH+ [Da]	Charge (by Search Engine): Sequest HT	m/z [Da] (by Search Engine): Sequest HT
	SLTALHEEQSTVK		0	1	1	2	1442.75	3	481.588
	ELQAVNAVTLR		0	1	1	1	1213.69	2	607.348
	AQEEQVLLK		0	1	1	1	1057.59	2	529.298
	LLDSAGSKPDNDYK		0	1	1	1	1522.74	3	508.252
	GITSLLDER		0	1	1	1	1003.54	2	502.274
F9WLE3	Uncharacterized protein OS=Trypanosoma vivax (strain Y486) OX=1055687 GN=TvY486_0000900 PE=4 SV=1	7	6	5	1	20.05	71	6.24
	Sequence	Modifications	# Missed Cleavages	# Protein Groups	# Proteins	# PSMs	Theo. MH+ [Da]	Charge (by Search Engine): Sequest HT	m/z [Da] (by Search Engine): Sequest HT
	KQCEAAGGDFASASEECK	2xCarbamidomethyl [C3; C17]	1	3	5	2	1944.81	2	972.908
	QCEAAGGDFASASEECK	2xCarbamidomethyl [C2; C16]	0	3	5	1	1816.71	2	908.86
	TFEELNSYK		0	1	1	1	1130.54	2	565.772
	DLLAESVNEISR		0	2	7	1	1345.7	2	673.35
	LFLAPPAK		0	3	7	1	856.529	2	428.768
G0U789	Putative beta-adaptin OS=Trypanosoma vivax (strain Y486) OX=1055687 GN=TVY486_1007920 PE=3 SV=1	5	6	4	4	19.11	101.7	6.27
	Sequence	Modifications	# Missed Cleavages	# Protein Groups	# Proteins	# PSMs	Theo. MH+ [Da]	Charge (by Search Engine): Sequest HT	m/z [Da] (by Search Engine): Sequest HT
	GEGAELHDELNSNDKER		1	1	1	2	1912.86	3	638.293
	LGQTTNLELKK		1	1	1	2	1244.72	3	415.578
	VIANHVGICSR	1xCarbamidomethyl [C9]	0	1	1	1	1225.65	3	409.22
	ETINTITGR		0	1	1	1	1004.54	2	502.772
G0U8G0	Prolyl endopeptidase OS=Trypanosoma vivax (strain Y486) OX=1055687 GN=TVY486_1113690 PE=3 SV=1	10	6	5	5	19.21	80.4	6.04
	Sequence	Modifications	# Missed Cleavages	# Protein Groups	# Proteins	# PSMs	Theo. MH+ [Da]	Charge (by Search Engine): Sequest HT	m/z [Da] (by Search Engine): Sequest HT
	GGVAHNELETVRPR		0	1	1	2	1534.81	3	512.274
	MPAPCGPVAEQQDHEVIFGK	1xCarbamidomethyl [C5]; 1xMet-loss [N-Term]	0	1	1	1	2079	3	693.67
	TPGSSDEQVVLDENK		0	1	1	1	1617.76	2	809.384
	VAYWEPVK		0	1	1	1	991.525	2	496.265
	AYFEECTVDLK	1xCarbamidomethyl [C6]	0	1	1	1	1374.62	2	687.815
G0UBW0	Glycerol-3-phosphate dehydrogenase OS=Trypanosoma vivax (strain Y486) OX=1055687 GN=TVY486_1107920 PE=3 SV=1	9	6	5	5	16.38	61.7	8.6
	Sequence	Modifications	# Missed Cleavages	# Protein Groups	# Proteins	# PSMs	Theo. MH+ [Da]	Charge (by Search Engine): Sequest HT	m/z [Da] (by Search Engine): Sequest HT
	GCEVSEDIRPSK	1xCarbamidomethyl [C2]	0	1	1	2	1376.65	3	459.554
	VVDFIAR		0	1	1	1	819.472	2	410.24
	SVVNAGGPFSAQVEK		0	1	1	1	1489.76	2	745.387
	AVIPEVAR		0	1	1	1	854.509	2	427.758
	IAQDAVDSLR		0	1	1	1	1087.57	2	544.291
G0U3J4	Xaa-Pro dipeptidase OS=Trypanosoma vivax (strain Y486) OX=1055687 GN=TVY486_0906720 PE=3 SV=1	14	6	4	4	25.94	53.9	6.05
	Sequence	Modifications	# Missed Cleavages	# Protein Groups	# Proteins	# PSMs	Theo. MH+ [Da]	Charge (by Search Engine): Sequest HT	m/z [Da] (by Search Engine): Sequest HT
	GVNSDSGLNVLTANLPR		0	1	1	3	1726.91	2	863.956
	VLLTEAFNDPELKPYLNEAK		0	1	1	1	2304.21	3	768.744
	VSTGVEEVHYVDEIDSVLAAK		0	1	1	1	2260.13	3	754.05
	GVINMTVVPR		0	1	1	1	1085.61	2	543.311
G0UAS4	leucine--tRNA ligase OS=Trypanosoma vivax (strain Y486) OX=1055687 GN=TVY486_1103940 PE=3 SV=1	8	6	6	6	18.23	121.5	6.48
	Sequence	Modifications	# Missed Cleavages	# Protein Groups	# Proteins	# PSMs	Theo. MH+ [Da]	Charge (by Search Engine): Sequest HT	m/z [Da] (by Search Engine): Sequest HT
	NLAYQNFVVGGK		0	1	1	1	1309.69	2	655.348
	TGSDPEHLFEVEGAK		0	1	1	1	1615.76	3	539.258
	ASGEGALPQEYTLVK		0	1	1	1	1562.81	2	781.908
	DGELNIFDK		0	1	1	1	1050.51	2	525.758
	LHDLDAPAGDDPTPK		0	1	1	1	1561.75	3	521.253
	LACADAGDTLDDANFVR	1xCarbamidomethyl [C3]	0	1	1	1	1823.82	2	912.415
F9WP50	Retrotransposon hot spot protein (RHS) OS=Trypanosoma vivax (strain Y486) OX=1055687 GN=TvY486_0020190 PE=4 SV=1	7	6	6	2	14.32	97.5	8
	Sequence	Modifications	# Missed Cleavages	# Protein Groups	# Proteins	# PSMs	Theo. MH+ [Da]	Charge (by Search Engine): Sequest HT	m/z [Da] (by Search Engine): Sequest HT
	TIVLLQATK		0	4	28	1	986.624	2	493.816
	VGLNDETYR		0	2	4	1	1066.52	2	533.761
	TCIVIGTPGIGK	1xCarbamidomethyl [C2]	0	1	21	1	1215.68	2	608.342
	ASSGSTTWTLNSR		0	1	4	1	1367.65	2	684.331
	FVLDADSYK		0	2	8	1	1057.52	2	529.264
	LIYVNCDDER	1xCarbamidomethyl [C6]	0	2	28	1	1296.59	2	648.798
G0U5Q8	DUF1935 domain-containing protein OS=Trypanosoma vivax (strain Y486) OX=1055687 GN=TVY486_1002620 PE=4 SV=1	14	6	6	6	16.5	53.9	6.1
	Sequence	Modifications	# Missed Cleavages	# Protein Groups	# Proteins	# PSMs	Theo. MH+ [Da]	Charge (by Search Engine): Sequest HT	m/z [Da] (by Search Engine): Sequest HT
	WAVYNDTK		0	1	1	1	996.479	2	498.743
	VTVTEDPNVK		0	1	1	1	1101.58	2	551.293
	ESSEQTWSFYNDTK		0	1	1	1	1721.73	2	861.368
	LVYPCFSGANK	1xCarbamidomethyl [C5]	0	1	1	1	1255.61	2	628.311
	LSFSAEDADATTPEK		0	1	1	1	1581.73	2	791.367
	GQWAFYNDTK		0	1	1	1	1229.56	2	615.283
G0UD76	Dihydrolipoamide acetyltransferase component of pyruvate dehydrogenase complex OS=Trypanosoma vivax (strain Y486) OX=1055687 GN=TVY486_1112710 PE=3 SV=1	10	6	4	3	15.12	42.2	8.06
	Sequence	Modifications	# Missed Cleavages	# Protein Groups	# Proteins	# PSMs	Theo. MH+ [Da]	Charge (by Search Engine): Sequest HT	m/z [Da] (by Search Engine): Sequest HT
	GLVVPVLR		0	2	6	6	852.567	2	426.787
	QIADFGER		0	1	1	1	935.458	2	468.233
	VPTIAESISSGK		0	1	1	1	1188.65	2	594.827
	DVQNSNFPQIER		0	1	1	1	1446.7	2	723.852
G0TW77	Cysteine peptidase C (CPC) OS=Trypanosoma vivax (strain Y486) OX=1055687 GN=TVY486_0600060 PE=3 SV=1	18	6	4	4	16.97	36.7	7.14
	Sequence	Modifications	# Missed Cleavages	# Protein Groups	# Proteins	# PSMs	Theo. MH+ [Da]	Charge (by Search Engine): Sequest HT	m/z [Da] (by Search Engine): Sequest HT
	APLPESFDAATAWPDCPTIK	1xCarbamidomethyl [C16]	0	1	2	3	2187.04	2	1094.03
	FCVTGGVR	1xCarbamidomethyl [C2]	0	1	2	1	895.445	2	448.226
	HVSGGPVGGHAVR		0	1	1	1	1229.65	3	410.555
	GKDECGIESQGSAGTPSGHT	1xCarbamidomethyl [C5]	1	1	1	1	1974.85	2	987.927
G0U598	T-complex protein 1 subunit delta OS=Trypanosoma vivax (strain Y486) OX=1055687 GN=TVY486_1001000 PE=3 SV=1	11	6	4	4	21.8	58.6	7.55
	Sequence	Modifications	# Missed Cleavages	# Protein Groups	# Proteins	# PSMs	Theo. MH+ [Da]	Charge (by Search Engine): Sequest HT	m/z [Da] (by Search Engine): Sequest HT
	FGHADLVVEENTPSGK		0	1	1	2	1699.83	3	567.282
	TLGCLPVANIENLKPEK	1xCarbamidomethyl [C4]	0	1	1	2	1896.03	3	632.68
	GEVVISNDGATILSK		0	1	1	1	1502.81	2	751.907
	ALHDSLCVIR	1xCarbamidomethyl [C7]	0	1	1	1	1183.63	3	395.213
G0U1S2	Uncharacterized protein OS=Trypanosoma vivax (strain Y486) OX=1055687 GN=TVY486_0900440 PE=4 SV=1	15	6	5	5	17.12	41.5	6.95
	Sequence	Modifications	# Missed Cleavages	# Protein Groups	# Proteins	# PSMs	Theo. MH+ [Da]	Charge (by Search Engine): Sequest HT	m/z [Da] (by Search Engine): Sequest HT
	AQVFPGPSPEVTSAQDAAR		0	1	1	2	1927.95	2	964.481
	MNDWDTIAK		0	1	1	1	1093.5	2	547.253
	AYDVALTAESK		0	1	1	1	1167.59	2	584.298
	ALDAVEENFQQLSDWSK		0	1	1	1	1979.93	2	990.476
	KAYDVALTAESK		1	1	1	1	1295.68	2	648.346
G0U680	Valosin-containing protein homolog OS=Trypanosoma vivax (strain Y486) OX=1055687 GN=TVY486_1004340 PE=3 SV=1	16	6	3	3	16.03	26.2	5.12
	Sequence	Modifications	# Missed Cleavages	# Protein Groups	# Proteins	# PSMs	Theo. MH+ [Da]	Charge (by Search Engine): Sequest HT	m/z [Da] (by Search Engine): Sequest HT
	AGALNEDEDIDPVPEITR		0	1	1	4	1953.94	2	977.472
	YEVFASSLR		0	1	1	1	1071.55	2	536.277
	LDQLIYIPLPDK		0	1	1	1	1427.81	2	714.411
G0TTZ6	RuvB-like helicase OS=Trypanosoma vivax (strain Y486) OX=1055687 GN=TVY486_0400940 PE=3 SV=1	10	6	4	4	16.26	58.1	6.54
	Sequence	Modifications	# Missed Cleavages	# Protein Groups	# Proteins	# PSMs	Theo. MH+ [Da]	Charge (by Search Engine): Sequest HT	m/z [Da] (by Search Engine): Sequest HT
	VEGVNVSDEALEALGK		0	1	1	3	1629.83	2	815.419
	AEETDNPLGGYGK		0	1	1	1	1350.62	2	675.811
	EVYEGEVTELR		0	1	1	1	1323.64	2	662.325
	LDAAIYESLEK		0	1	1	1	1251.65	2	626.327
F9WP05	65 kDa invariant surface glycoprotein OS=Trypanosoma vivax (strain Y486) OX=1055687 GN=TvY486_0019690 PE=4 SV=1	15	6	5	3	21.41	44.3	5.86
	Sequence	Modifications	# Missed Cleavages	# Protein Groups	# Proteins	# PSMs	Theo. MH+ [Da]	Charge (by Search Engine): Sequest HT	m/z [Da] (by Search Engine): Sequest HT
	NSATYNEETSEQLRK		1	1	1	2	1769.83	3	590.615
	NSLQYGTLHTAFK		0	2	2	1	1479.76	2	740.382
	NSATYNEETSEQLR		0	1	1	1	1641.74	2	821.371
	EQQDAESDLLSNENR		0	1	1	1	1747.77	2	874.391
	ALEGVPGADAAVNEAR		0	2	2	1	1539.78	2	770.39
F9WSX2	Uncharacterized protein OS=Trypanosoma vivax (strain Y486) OX=1055687 GN=TvY486_0035200 PE=4 SV=1	14	6	5	1	20.59	44.6	5.22
	Sequence	Modifications	# Missed Cleavages	# Protein Groups	# Proteins	# PSMs	Theo. MH+ [Da]	Charge (by Search Engine): Sequest HT	m/z [Da] (by Search Engine): Sequest HT
	KQCEAAGGDFASASEECK	2xCarbamidomethyl [C3; C17]	1	3	5	2	1944.81	2	972.908
	QCEAAGGDFASASEECK	2xCarbamidomethyl [C2; C16]	0	3	5	1	1816.71	2	908.86
	ADALVVSTSTESLAQPAR		0	1	2	1	1815.94	2	908.477
	DLLAESVNEISR		0	2	7	1	1345.7	2	673.35
	LFLAPPAK		0	3	7	1	856.529	2	428.768
G0U2P1	Putative actin OS=Trypanosoma vivax (strain Y486) OX=1055687 GN=TVY486_0903650 PE=3 SV=1	13	5	4	4	17.21	46.3	6.07
	Sequence	Modifications	# Missed Cleavages	# Protein Groups	# Proteins	# PSMs	Theo. MH+ [Da]	Charge (by Search Engine): Sequest HT	m/z [Da] (by Search Engine): Sequest HT
	EISNLAPSSIKPK		0	1	2	2	1383.78	3	461.934
	SEYDEAGPSIVHNK		0	1	2	1	1545.72	3	515.911
	VNPESHNVLLTEAPMNPK	1xOxidation [M15]	0	1	3	1	2006	3	669.338
	LFVGDEAQAK		0	1	2	1	1077.56	2	539.282
F9WRC8	Uncharacterized protein (Fragment) OS=Trypanosoma vivax (strain Y486) OX=1055687 GN=TvY486_0028795 PE=4 SV=1	13	5	4	3	12.31	37	9
	Sequence	Modifications	# Missed Cleavages	# Protein Groups	# Proteins	# PSMs	Theo. MH+ [Da]	Charge (by Search Engine): Sequest HT	m/z [Da] (by Search Engine): Sequest HT
	TVVLSPGEYIPNER		0	1	1	2	1573.82	2	787.415
	TIVLLQATK		0	4	28	1	986.624	2	493.816
	EVNSLQQWK		0	1	1	1	1131.58	2	566.293
	IGLDIVPNR		0	1	1	1	996.584	2	498.795
F9WL88	Uncharacterized protein OS=Trypanosoma vivax (strain Y486) OX=1055687 GN=TvY486_0009400 PE=4 SV=1	7	5	5	5	12.37	78.3	6.67
	Sequence	Modifications	# Missed Cleavages	# Protein Groups	# Proteins	# PSMs	Theo. MH+ [Da]	Charge (by Search Engine): Sequest HT	m/z [Da] (by Search Engine): Sequest HT
	SSCLLSWK	1xCarbamidomethyl [C3]	0	1	1	1	980.487	2	490.747
	FVVSAGDDR		0	1	1	1	965.469	2	483.238
	DVAVETFR		0	1	1	1	936.479	2	468.743
	LLTSSLDDTLK		0	1	1	1	1205.66	2	603.335
	IAIYCQESNNTANK	1xCarbamidomethyl [C5]	0	1	1	1	1625.76	2	813.382
G0U4J4	Probable eukaryotic initiation factor 4A OS=Trypanosoma vivax (strain Y486) OX=1055687 GN=TVY486_1014010 PE=3 SV=1	9	5	5	5	14.04	64.4	9.19
	Sequence	Modifications	# Missed Cleavages	# Protein Groups	# Proteins	# PSMs	Theo. MH+ [Da]	Charge (by Search Engine): Sequest HT	m/z [Da] (by Search Engine): Sequest HT
	MAQTLSDNVSR		0	1	1	1	1221.59	2	611.298
	VGSTTENITQDVR		0	1	1	1	1419.71	2	710.358
	GCGLLVATPGR	1xCarbamidomethyl [C2]	0	1	1	1	1100.59	2	550.797
	FLVLDEADR		0	1	2	1	1077.56	2	539.282
	ILVATDVASR		0	1	3	1	1044.6	2	522.806
G0W2X9	RHS OS=Trypanosoma vivax (strain Y486) OX=1055687 GN=TVY486_BAC56L19_003 PE=4 SV=1	6	5	5	1	11.41	89.7	7.21
	Sequence	Modifications	# Missed Cleavages	# Protein Groups	# Proteins	# PSMs	Theo. MH+ [Da]	Charge (by Search Engine): Sequest HT	m/z [Da] (by Search Engine): Sequest HT
	TIVLLQATK		0	4	28	1	986.624	2	493.816
	VGLNDETYR		0	2	4	1	1066.52	2	533.761
	TCIVVGTPGIGK	1xCarbamidomethyl [C2]	0	1	6	1	1201.66	2	601.334
	FVLDADSYK		0	2	8	1	1057.52	2	529.264
	LIYVNCDDER	1xCarbamidomethyl [C6]	0	2	28	1	1296.59	2	648.798
G0TVH7	Putative OSM3-like kinesin OS=Trypanosoma vivax (strain Y486) OX=1055687 GN=TVY486_0501520 PE=3 SV=1	6	5	5	5	13.7	121.5	5.52
	Sequence	Modifications	# Missed Cleavages	# Protein Groups	# Proteins	# PSMs	Theo. MH+ [Da]	Charge (by Search Engine): Sequest HT	m/z [Da] (by Search Engine): Sequest HT
	YETEGTGSLEEEVER		0	1	1	1	1727.76	2	864.384
	EVDGVDFENAR		0	1	1	1	1250.56	2	625.786
	EQIQNALER		0	1	1	1	1100.57	2	550.788
	EADNLSDKAELAAK		1	1	1	1	1474.74	3	492.251
	LGDENLQGLTPR		0	1	1	1	1312.69	2	656.846
G0U5J6	Phosphotransferase (Fragment) OS=Trypanosoma vivax (strain Y486) OX=1055687 GN=TVY486_1002000 PE=3 SV=1	34	5	3	3	16.92	12.5	9.63
	Sequence	Modifications	# Missed Cleavages	# Protein Groups	# Proteins	# PSMs	Theo. MH+ [Da]	Charge (by Search Engine): Sequest HT	m/z [Da] (by Search Engine): Sequest HT
	LFNVDVSGVEDLR		0	1	1	2	1462.75	2	731.882
	AAQISATVCSAPLLK	1xCarbamidomethyl [C9]	0	1	1	2	1529.84	2	765.422
	ATVAIDGSVFEK		0	1	1	1	1236.65	2	618.826
G0U2N5	Putative RNA-binding protein OS=Trypanosoma vivax (strain Y486) OX=1055687 GN=TVY486_0903590 PE=4 SV=1	20	5	5	5	13.43	35	9.04
	Sequence	Modifications	# Missed Cleavages	# Protein Groups	# Proteins	# PSMs	Theo. MH+ [Da]	Charge (by Search Engine): Sequest HT	m/z [Da] (by Search Engine): Sequest HT
	QMNQALVEMESTK		0	1	1	1	1508.71	2	754.859
	SAQQLVDFFR		0	1	1	1	1210.62	2	605.814
	VQALVQFDSK		0	1	1	1	1134.62	2	567.811
	ETGYAEIDGR		0	1	1	1	1110.51	2	555.756
	GGYEVQQPPPPHHQQQQVR		0	1	1	1	2210.08	4	553.276
G0U099	Lysine--tRNA ligase OS=Trypanosoma vivax (strain Y486) OX=1055687 GN=TVY486_0801050 PE=3 SV=1	7	5	4	4	12.02	66.1	6.64
	Sequence	Modifications	# Missed Cleavages	# Protein Groups	# Proteins	# PSMs	Theo. MH+ [Da]	Charge (by Search Engine): Sequest HT	m/z [Da] (by Search Engine): Sequest HT
	IAPELYLK		0	1	1	2	946.561	2	473.784
	ESAQTFVLR		0	1	1	1	1050.56	2	525.783
	APEPSYYETR		0	1	1	1	1212.55	2	606.78
	AQIDALASEISR		0	1	1	1	1273.67	2	637.341
F9WUY2	Uncharacterized protein OS=Trypanosoma vivax (strain Y486) OX=1055687 GN=TvY486_0042870 PE=4 SV=1	16	5	5	5	17.44	43	6.55
	Sequence	Modifications	# Missed Cleavages	# Protein Groups	# Proteins	# PSMs	Theo. MH+ [Da]	Charge (by Search Engine): Sequest HT	m/z [Da] (by Search Engine): Sequest HT
	SQNVQNWGEEQK		0	1	1	1	1446.66	2	723.833
	AVQFSSSSAEVVAAK		0	1	1	1	1480.76	2	740.886
	GILVANEGSAGR		0	1	1	1	1143.61	2	572.309
	KLEEISGEITPK		1	1	1	1	1343.74	3	448.585
	LANAQSQLIEAQK		0	1	1	1	1413.77	2	707.39
G0U733	dihydrolipoyllysine-residue acetyltransferase OS=Trypanosoma vivax (strain Y486) OX=1055687 GN=TVY486_1007360 PE=3 SV=1	10	5	4	4	17.88	48.7	8.44
	Sequence	Modifications	# Missed Cleavages	# Protein Groups	# Proteins	# PSMs	Theo. MH+ [Da]	Charge (by Search Engine): Sequest HT	m/z [Da] (by Search Engine): Sequest HT
	KVGDPIATGDTWCK	1xCarbamidomethyl [C13]	1	1	1	2	1547.75	2	774.378
	VGDPIATGDTWCK	1xCarbamidomethyl [C12]	0	1	1	1	1419.66	2	710.333
	VIDGAVAAQWCK	1xCarbamidomethyl [C11]	0	1	1	1	1317.66	2	659.335
	ADGTSATAATQEQEVTSSSPK		0	1	1	1	2065.95	2	1033.48
G0TWB2	Metacaspase MCA3 OS=Trypanosoma vivax (strain Y486) OX=1055687 GN=TVY486_0600410 PE=3 SV=1	15	5	3	3	16.47	37.8	6.44
	Sequence	Modifications	# Missed Cleavages	# Protein Groups	# Proteins	# PSMs	Theo. MH+ [Da]	Charge (by Search Engine): Sequest HT	m/z [Da] (by Search Engine): Sequest HT
	GTKPWNAPGRPSGEVR		0	1	9	2	1708.89	4	427.978
	YACSASSAPQCGGHMER	2xCarbamidomethyl [C3; C11]	0	1	9	2	1868.75	3	623.587
	CGMPITSANILVDEDGFPGR	1xCarbamidomethyl [C1]	0	1	10	1	2149.01	2	1075.01
G0U258	Putative glutaminyl-tRNA synthetase OS=Trypanosoma vivax (strain Y486) OX=1055687 GN=TVY486_0901840 PE=3 SV=1	7	5	4	4	13.49	72.4	7.58
	Sequence	Modifications	# Missed Cleavages	# Protein Groups	# Proteins	# PSMs	Theo. MH+ [Da]	Charge (by Search Engine): Sequest HT	m/z [Da] (by Search Engine): Sequest HT
	AYVDHSTVEEIKK		1	1	1	2	1518.78	3	506.931
	AATDPDFLK		0	1	1	1	977.494	2	489.251
	FCDLVGITR	1xCarbamidomethyl [C2]	0	1	1	1	1080.55	2	540.779
	LNVTGSLLSK		0	1	1	1	1031.61	2	516.308
G0UA80	arginine--tRNA ligase OS=Trypanosoma vivax (strain Y486) OX=1055687 GN=TVY486_1101970 PE=3 SV=1	8	5	5	5	11.88	78.3	6.47
	Sequence	Modifications	# Missed Cleavages	# Protein Groups	# Proteins	# PSMs	Theo. MH+ [Da]	Charge (by Search Engine): Sequest HT	m/z [Da] (by Search Engine): Sequest HT
	VSDYAFNYDK		0	1	1	1	1221.54	2	611.275
	VLVDFSSPNVAK		0	1	1	1	1275.69	2	638.351
	STIIGEAISR		0	1	1	1	1046.58	2	523.796
	EVGVLSGEDGNEK		0	1	1	1	1332.63	2	666.817
	LLSTAAPPIK		0	1	1	1	1010.62	2	505.816
G0UBE7	Leucine-rich repeat protein (LRRP) OS=Trypanosoma vivax (strain Y486) OX=1055687 GN=TVY486_1106260 PE=4 SV=1	10	5	5	5	11.07	57.4	5.52
	Sequence	Modifications	# Missed Cleavages	# Protein Groups	# Proteins	# PSMs	Theo. MH+ [Da]	Charge (by Search Engine): Sequest HT	m/z [Da] (by Search Engine): Sequest HT
	NIGVTTESLQSLSASK		0	1	1	1	1634.86	2	817.933
	VVGVGPLGR		0	1	1	1	853.525	2	427.267
	GEDLVGLR		0	1	1	1	858.468	2	429.738
	DLEAPQLENVER		0	1	1	1	1412.7	2	706.854
	GVGALGGLPR		0	1	1	1	896.531	2	448.769
G0UAL5	T-complex protein 1 subunit zeta OS=Trypanosoma vivax (strain Y486) OX=1055687 GN=TVY486_1103330 PE=3 SV=1	8	5	5	4	11	59.5	8.13
	Sequence	Modifications	# Missed Cleavages	# Protein Groups	# Proteins	# PSMs	Theo. MH+ [Da]	Charge (by Search Engine): Sequest HT	m/z [Da] (by Search Engine): Sequest HT
	EGILALR		0	2	3	2	771.472	2	386.24
	SFVVINQK		0	1	1	1	934.536	2	467.771
	SELNTGFYFK		0	1	1	1	1205.58	2	603.295
	QSSVSIPQDSR		0	1	1	1	1203.6	2	602.302
	DEALNFLK		0	1	1	1	949.499	2	475.254
G0TRX1	Alpha-MPP OS=Trypanosoma vivax (strain Y486) OX=1055687 GN=TVY486_0201060 PE=3 SV=1	10	5	4	4	14.82	52.3	6.76
	Sequence	Modifications	# Missed Cleavages	# Protein Groups	# Proteins	# PSMs	Theo. MH+ [Da]	Charge (by Search Engine): Sequest HT	m/z [Da] (by Search Engine): Sequest HT
	TVLAATGVSDHER		0	1	1	2	1355.69	3	452.569
	SQLILLGEGR		0	1	1	1	1085.63	2	543.32
	FGDAELAAAAAK		0	1	1	1	1134.58	2	567.795
	LVQQTEAPESMNK		0	1	1	1	1474.72	2	737.864
G0TY41	Uncharacterized protein OS=Trypanosoma vivax (strain Y486) OX=1055687 GN=TVY486_0702230 PE=4 SV=1	6	5	5	5	13.29	111.1	8.46
	Sequence	Modifications	# Missed Cleavages	# Protein Groups	# Proteins	# PSMs	Theo. MH+ [Da]	Charge (by Search Engine): Sequest HT	m/z [Da] (by Search Engine): Sequest HT
	TVAQSIVNLK		0	1	1	1	1072.64	2	536.821
	VAVVDTVASNLSSK		0	1	1	1	1389.76	2	695.383
	VTFYDAASGK		0	1	1	1	1058.52	2	529.761
	DSTLVEAAEAQK		0	1	1	1	1261.63	2	631.317
	LTAEGTAPIASR		0	1	1	1	1186.64	2	593.825
G0TRA9	Coatomer subunit beta OS=Trypanosoma vivax (strain Y486) OX=1055687 GN=TVY486_0101210 PE=4 SV=1	6	5	5	5	12.44	106.6	5.12
	Sequence	Modifications	# Missed Cleavages	# Protein Groups	# Proteins	# PSMs	Theo. MH+ [Da]	Charge (by Search Engine): Sequest HT	m/z [Da] (by Search Engine): Sequest HT
	EVLQLQPSLR		0	1	1	1	1182.68	2	591.845
	FIADENDVSAR		0	1	1	1	1236.59	2	618.797
	APSALVGGLDTAEGDDR		0	1	1	1	1643.79	2	822.397
	ATALETLIR		0	1	1	1	987.583	2	494.296
	IVTLATGLVSSK		0	1	1	1	1188.72	2	594.864
G0U5R2	IFT81 calponin homology domain-containing protein OS=Trypanosoma vivax (strain Y486) OX=1055687 GN=TVY486_1002660 PE=3 SV=1	9	5	5	5	15.46	86	5.57
	Sequence	Modifications	# Missed Cleavages	# Protein Groups	# Proteins	# PSMs	Theo. MH+ [Da]	Charge (by Search Engine): Sequest HT	m/z [Da] (by Search Engine): Sequest HT
	QAATEVDREWLEK		1	1	1	1	1574.78	3	525.599
	QVNDDGTNVEGVNVPDGPHK		0	1	1	1	2090.97	3	697.663
	VEAEQEFVALAR		0	1	1	1	1361.71	2	681.357
	VTLLEEECDR	1xCarbamidomethyl [C8]	0	1	1	1	1263.59	2	632.297
	ALHQQYVNLR		0	1	1	1	1241.67	3	414.563
G0TRV6	Mitochondrial guide RNA binding complex subunit 2 OS=Trypanosoma vivax (strain Y486) OX=1055687 GN=TVY486_0200900 PE=4 SV=1	12	5	5	5	14.08	55	6.07
	Sequence	Modifications	# Missed Cleavages	# Protein Groups	# Proteins	# PSMs	Theo. MH+ [Da]	Charge (by Search Engine): Sequest HT	m/z [Da] (by Search Engine): Sequest HT
	SALAAVNVRPNDANK		0	1	1	1	1539.82	2	770.416
	TPLIITK		0	1	1	1	785.513	2	393.26
	TNTGVTLQLVETK		0	1	1	1	1403.77	2	702.39
	VADAYLEADILR		0	1	1	1	1348.71	2	674.857
	CTTVNKPWDR	1xCarbamidomethyl [C1]	0	1	1	1	1276.61	3	426.208
G0U253	Phosphodiesterase OS=Trypanosoma vivax (strain Y486) OX=1055687 GN=TVY486_0901790 PE=3 SV=1	5	5	5	3	14.59	102.1	5.87
	Sequence	Modifications	# Missed Cleavages	# Protein Groups	# Proteins	# PSMs	Theo. MH+ [Da]	Charge (by Search Engine): Sequest HT	m/z [Da] (by Search Engine): Sequest HT
	AGDISNVTKPFDISR		0	1	2	1	1619.84	3	540.618
	AQWEQTLQR		0	1	2	1	1159.59	2	580.297
	CSIFLVK	1xCarbamidomethyl [C1]	0	2	2	1	866.48	2	433.744
	INDSLLTEK		0	1	1	1	1032.56	2	516.782
	LDLTTASGVR		0	2	2	1	1032.57	2	516.789
G0U4F5	Uncharacterized protein OS=Trypanosoma vivax (strain Y486) OX=1055687 GN=TVY486_1013620 PE=3 SV=1	16	5	5	5	13.03	41.3	6.52
	Sequence	Modifications	# Missed Cleavages	# Protein Groups	# Proteins	# PSMs	Theo. MH+ [Da]	Charge (by Search Engine): Sequest HT	m/z [Da] (by Search Engine): Sequest HT
	YVVIASCGQDK	1xCarbamidomethyl [C7]	0	1	1	1	1239.6	2	620.304
	FGNALASASYDQK		0	1	1	1	1371.65	2	686.33
	EGADFTQPWIK		0	1	1	1	1291.63	2	646.32
	DVAFAPLCACTR	2xCarbamidomethyl [C8; C10]	0	1	1	1	1380.64	2	690.824
	IPLSEYEAQQHR		0	1	1	1	1470.73	2	735.869
G0TYT5	Putative nucleoside hydrolase OS=Trypanosoma vivax (strain Y486) OX=1055687 GN=TVY486_0704690 PE=3 SV=1	11	5	4	4	11.61	39.5	5.58
	Sequence	Modifications	# Missed Cleavages	# Protein Groups	# Proteins	# PSMs	Theo. MH+ [Da]	Charge (by Search Engine): Sequest HT	m/z [Da] (by Search Engine): Sequest HT
	LEAFTRPAEDGTR		0	1	1	2	1462.73	3	488.248
	ETVQWGGFGR		0	1	1	1	1136.55	2	568.778
	DGFGDAGFPR		0	1	1	1	1038.46	2	519.736
	LLDFYGR		0	1	1	1	883.467	2	442.237
G0U4C2	Putative RNA-binding protein OS=Trypanosoma vivax (strain Y486) OX=1055687 GN=TVY486_1013290 PE=4 SV=1	13	4	4	4	9.87	40.6	5.38
	Sequence	Modifications	# Missed Cleavages	# Protein Groups	# Proteins	# PSMs	Theo. MH+ [Da]	Charge (by Search Engine): Sequest HT	m/z [Da] (by Search Engine): Sequest HT
	QFLDVVR		0	1	1	1	876.494	2	438.751
	SVTLEVLR		0	1	1	1	916.546	2	458.777
	AVPYTRPPANPQPSDETLK		0	1	1	1	2081.07	3	694.36
	AIVPSTEETTLSVDK		0	1	1	1	1589.83	2	795.416
G0U218	Putative fatty acyl CoA synthetase 3 (Fragment) OS=Trypanosoma vivax (strain Y486) OX=1055687 GN=TVY486_0901440 PE=4 SV=1	12	4	4	3	9.55	39.2	6.86
	Sequence	Modifications	# Missed Cleavages	# Protein Groups	# Proteins	# PSMs	Theo. MH+ [Da]	Charge (by Search Engine): Sequest HT	m/z [Da] (by Search Engine): Sequest HT
	VFDHAFQNR		0	1	1	1	1133.55	3	378.521
	LLDVDGYK		0	2	3	1	922.488	2	461.748
	LVLSGGAPISK		0	1	2	1	1041.63	2	521.319
	LQSLNDGLETPFWNEK		0	1	1	1	1890.92	2	945.966
G0TUL4	Carnosine N-methyltransferase OS=Trypanosoma vivax (strain Y486) OX=1055687 GN=TVY486_0403150 PE=3 SV=1	7	4	3	3	9.66	50.8	5.29
	Sequence	Modifications	# Missed Cleavages	# Protein Groups	# Proteins	# PSMs	Theo. MH+ [Da]	Charge (by Search Engine): Sequest HT	m/z [Da] (by Search Engine): Sequest HT
	FIDTTYTSNHR		0	1	1	2	1354.64	3	452.217
	VLVPGAGLCR	1xCarbamidomethyl [C9]	0	1	1	1	1041.59	2	521.297
	DWSVEGAEER		0	1	1	1	1177.51	2	589.26
G0U4G4	Glycylpeptide N-tetradecanoyltransferase OS=Trypanosoma vivax (strain Y486) OX=1055687 GN=TVY486_1013710 PE=3 SV=1	13	4	4	4	13.18	51.5	7.24
	Sequence	Modifications	# Missed Cleavages	# Protein Groups	# Proteins	# PSMs	Theo. MH+ [Da]	Charge (by Search Engine): Sequest HT	m/z [Da] (by Search Engine): Sequest HT
	VDDGASQATEDYLEPR		0	1	1	1	1765.79	2	883.398
	ENVITSYVVER		0	1	1	1	1308.68	2	654.843
	FWNTQPVQQPGAPEADR		0	1	1	1	1940.92	2	970.966
	GSEGDLFEETEAPK		0	1	1	1	1508.68	2	754.841
G0TXA0	Putative kinesin OS=Trypanosoma vivax (strain Y486) OX=1055687 GN=TVY486_0603810 PE=3 SV=1	5	4	4	4	11.87	126	5.59
	Sequence	Modifications	# Missed Cleavages	# Protein Groups	# Proteins	# PSMs	Theo. MH+ [Da]	Charge (by Search Engine): Sequest HT	m/z [Da] (by Search Engine): Sequest HT
	ILQDSIGGR		0	1	4	2	958.532	2	479.769
	MTDQVAAVQTVASPLVAPK	1xMet-loss+Acetyl [N-Term]	0	1	1	1	1837.01	2	919.008
	TGASEQQILNLR		0	1	1	1	1329.71	2	665.36
	AVPASGVATVEGDEPK		0	1	1	1	1526.77	2	763.887
G0UD43	Putative activated protein kinase C receptor OS=Trypanosoma vivax (strain Y486) OX=1055687 GN=TVY486_1112370 PE=3 SV=1	10	4	3	3	11.49	34.7	6.44
	Sequence	Modifications	# Missed Cleavages	# Protein Groups	# Proteins	# PSMs	Theo. MH+ [Da]	Charge (by Search Engine): Sequest HT	m/z [Da] (by Search Engine): Sequest HT
	HAEENDYCIPER	1xCarbamidomethyl [C8]	0	1	2	2	1532.64	2	766.825
	MAVVYEGQLK	1xMet-loss+Acetyl [N-Term]	0	1	2	1	1048.57	2	524.787
	TLISWSDNPNR		0	1	2	1	1302.64	2	651.825
G0TYE2	Intraflagellar transport protein-like protein OS=Trypanosoma vivax (strain Y486) OX=1055687 GN=TVY486_0703230 PE=4 SV=1	7	4	4	4	10.79	67.6	7.14
	Sequence	Modifications	# Missed Cleavages	# Protein Groups	# Proteins	# PSMs	Theo. MH+ [Da]	Charge (by Search Engine): Sequest HT	m/z [Da] (by Search Engine): Sequest HT
	QCALSVEEER	1xCarbamidomethyl [C2]	0	1	1	1	1220.56	2	610.783
	QVDQLFLSVK		0	1	1	1	1176.66	2	588.835
	NSSVLTQLQQR		0	1	1	1	1273.69	2	637.347
	ISELTTEIER		0	1	1	1	1190.63	2	595.816
G0TYC4	Putative adaptor complex AP-1 medium subunit OS=Trypanosoma vivax (strain Y486) OX=1055687 GN=TVY486_0703050 PE=3 SV=1	12	4	4	4	12.94	48.6	8
	Sequence	Modifications	# Missed Cleavages	# Protein Groups	# Proteins	# PSMs	Theo. MH+ [Da]	Charge (by Search Engine): Sequest HT	m/z [Da] (by Search Engine): Sequest HT
	YVTQSGDYQIR		0	1	1	1	1329.64	2	665.325
	MASVLYILDSK	1xMet-loss+Acetyl [N-Term]	0	1	1	1	1150.64	2	575.822
	VTEESNYSATPWVR		0	1	1	1	1638.78	2	819.891
	ELPAAASGTAGDTPWR		0	1	1	1	1599.78	2	800.391
G0TS97	Uncharacterized protein OS=Trypanosoma vivax (strain Y486) OX=1055687 GN=TVY486_0300170 PE=4 SV=1	8	4	4	4	11.31	58.1	6.58
	Sequence	Modifications	# Missed Cleavages	# Protein Groups	# Proteins	# PSMs	Theo. MH+ [Da]	Charge (by Search Engine): Sequest HT	m/z [Da] (by Search Engine): Sequest HT
	TYLFEDASVR		0	1	1	1	1200.59	2	600.797
	HKEDAPSDVYITEK		1	1	1	1	1631.79	3	544.601
	GSAQLPISR		0	1	1	1	928.521	2	464.765
	LAAIDCFATSR	1xCarbamidomethyl [C6]	0	1	1	1	1224.6	2	612.806
G0TY64	Uncharacterized protein (Fragment) OS=Trypanosoma vivax (strain Y486) OX=1055687 GN=TVY486_0702440 PE=4 SV=1	25	4	4	4	10.7	27.5	7.97
	Sequence	Modifications	# Missed Cleavages	# Protein Groups	# Proteins	# PSMs	Theo. MH+ [Da]	Charge (by Search Engine): Sequest HT	m/z [Da] (by Search Engine): Sequest HT
	QQDVSLYASLPIIK		0	1	1	1	1574.88	2	787.945
	IVSSYTLQQR		0	1	1	1	1194.65	2	597.827
	LADDDVSDALPSEHGQLVYVSEDETR		0	1	1	1	2860.31	3	954.108
	LADVVTEDFVK		0	1	1	1	1235.65	2	618.33
G0TZ36	glutamine--fructose-6-phosphate transaminase (isomerizing) OS=Trypanosoma vivax (strain Y486) OX=1055687 GN=TVY486_0705620 PE=4 SV=1	7	4	4	4	11.27	75.4	6.07
	Sequence	Modifications	# Missed Cleavages	# Protein Groups	# Proteins	# PSMs	Theo. MH+ [Da]	Charge (by Search Engine): Sequest HT	m/z [Da] (by Search Engine): Sequest HT
	AEGTYALLIK		0	1	1	1	1078.61	2	539.811
	GASQTSYGNLEAVK		0	1	1	1	1424.7	2	712.855
	GYDHATALESALK		0	1	1	1	1375.69	3	459.234
	KDPTVDLLR		1	1	1	1	1056.6	2	528.806
G0U352	Enriched in surface-labeled proteome protein 9 OS=Trypanosoma vivax (strain Y486) OX=1055687 GN=TVY486_0905280 PE=4 SV=1	7	4	4	4	9.1	61.2	5.69
	Sequence	Modifications	# Missed Cleavages	# Protein Groups	# Proteins	# PSMs	Theo. MH+ [Da]	Charge (by Search Engine): Sequest HT	m/z [Da] (by Search Engine): Sequest HT
	VWASSVSGVR		0	1	1	1	1047.56	2	524.283
	VEVLSFGGR		0	1	1	1	963.526	2	482.267
	AQLGVGLVAR		0	1	1	1	983.6	2	492.303
	EFLWGDTDTCK	1xCarbamidomethyl [C10]	0	1	1	1	1371.59	2	686.298
F9WR73	dolichyl-diphosphooligosaccharide--protein glycotransferase (Fragment) OS=Trypanosoma vivax (strain Y486) OX=1055687 GN=TvY486_0028220 PE=3 SV=1	5	4	3	1	12.82	86.1	9.09
	Sequence	Modifications	# Missed Cleavages	# Protein Groups	# Proteins	# PSMs	Theo. MH+ [Da]	Charge (by Search Engine): Sequest HT	m/z [Da] (by Search Engine): Sequest HT
	ARPVEGDGSSEALQPIR		0	1	3	2	1781.91	3	594.642
	ESSGYVFPVDK		0	2	4	1	1227.59	2	614.297
	IGNSVYHDICPK	1xCarbamidomethyl [C10]	0	2	5	1	1402.68	2	701.841
G0TR03	Phosphoglycerate kinase OS=Trypanosoma vivax (strain Y486) OX=1055687 GN=TVY486_0100140 PE=3 SV=1	8	4	3	3	10.18	44.7	6.57
	Sequence	Modifications	# Missed Cleavages	# Protein Groups	# Proteins	# PSMs	Theo. MH+ [Da]	Charge (by Search Engine): Sequest HT	m/z [Da] (by Search Engine): Sequest HT
	LAPGDVVLLENVR		0	1	1	2	1394.8	2	697.904
	VDFNVPLK		0	1	1	1	931.525	2	466.266
	GVSMAGAAAVR		0	1	1	1	989.52	2	495.264
F9WQY2	Inosine-5'-monophosphate dehydrogenase OS=Trypanosoma vivax (strain Y486) OX=1055687 GN=TvY486_0027160 PE=3 SV=1	11	4	4	4	14.05	55.5	8.27
	Sequence	Modifications	# Missed Cleavages	# Protein Groups	# Proteins	# PSMs	Theo. MH+ [Da]	Charge (by Search Engine): Sequest HT	m/z [Da] (by Search Engine): Sequest HT
	NLIDAGADALR		0	1	1	1	1128.6	2	564.804
	SPTAQSEGGVHSLQSYETK		0	1	1	1	2005.95	3	669.32
	SSLQVAQGVSGAVVEK		0	1	1	1	1558.84	2	779.926
	SVSPDVPVSEIR		0	1	1	1	1284.68	2	642.843
G0U648	Probable eukaryotic initiation factor 4A OS=Trypanosoma vivax (strain Y486) OX=1055687 GN=TVY486_1004030 PE=3 SV=1	10	4	3	3	13.84	47.1	7.36
	Sequence	Modifications	# Missed Cleavages	# Protein Groups	# Proteins	# PSMs	Theo. MH+ [Da]	Charge (by Search Engine): Sequest HT	m/z [Da] (by Search Engine): Sequest HT
	GFERPSPVQEEAIPVALQGK		0	1	1	2	2152.14	3	718.052
	ELALQTAQVTK		0	1	1	1	1201.68	2	601.343
	ELYDYLPQDR		0	1	1	1	1311.62	2	656.315
F9WN50	Uncharacterized protein (Fragment) OS=Trypanosoma vivax (strain Y486) OX=1055687 GN=TvY486_0016800 PE=4 SV=1	40	4	4	4	12.72	28.7	6.54
	Sequence	Modifications	# Missed Cleavages	# Protein Groups	# Proteins	# PSMs	Theo. MH+ [Da]	Charge (by Search Engine): Sequest HT	m/z [Da] (by Search Engine): Sequest HT
	QLNLGAAGPLSEK		0	1	3	1	1297.71	2	649.359
	QLDLGAAGPLSEK		0	1	2	1	1298.7	2	649.851
	ALGLPAGSVEDAR		0	1	2	1	1255.66	2	628.336
	ALEASGMPETAR		0	1	2	1	1232.59	2	616.8
G0TTS0	Coatomer subunit alpha OS=Trypanosoma vivax (strain Y486) OX=1055687 GN=TVY486_0400150 PE=4 SV=1	4	4	4	4	8.41	132.9	6.77
	Sequence	Modifications	# Missed Cleavages	# Protein Groups	# Proteins	# PSMs	Theo. MH+ [Da]	Charge (by Search Engine): Sequest HT	m/z [Da] (by Search Engine): Sequest HT
	MDPQVAENIQQTEVK		0	1	1	1	1729.84	2	865.425
	NILYYTTSNQLK		0	1	1	1	1457.76	2	729.384
	TIAIVTEPTTR		0	1	1	1	1201.68	2	601.344
	LLVCGTQSER	1xCarbamidomethyl [C4]	0	1	1	1	1162.59	2	581.799
G0U7A7	Protein disulfide isomerase OS=Trypanosoma vivax (strain Y486) OX=1055687 GN=TVY486_1008110 PE=3 SV=1	9	4	4	4	10.36	55.6	5.08
	Sequence	Modifications	# Missed Cleavages	# Protein Groups	# Proteins	# PSMs	Theo. MH+ [Da]	Charge (by Search Engine): Sequest HT	m/z [Da] (by Search Engine): Sequest HT
	YGEVADTYVGAR		0	1	1	1	1300.62	2	650.812
	VTGLPTIYFLPQGK		0	1	1	1	1533.87	2	767.437
	FLLATDTK		0	1	1	1	908.509	2	454.758
	FYSPSCIFCQK	2xCarbamidomethyl [C6; C9]	0	1	1	1	1436.63	2	718.821
F9WSB0	RNA-binding protein, putative OS=Trypanosoma vivax (strain Y486) OX=1055687 GN=TvY486_0032740 PE=4 SV=1	5	4	3	3	13.34	54.3	5.83
	Sequence	Modifications	# Missed Cleavages	# Protein Groups	# Proteins	# PSMs	Theo. MH+ [Da]	Charge (by Search Engine): Sequest HT	m/z [Da] (by Search Engine): Sequest HT
	RLPDNATEQQLR		1	1	1	2	1440.76	3	480.923
	VSGLPEGKNEDDVR		1	1	1	1	1514.74	3	505.587
	LPDNATEQQLR		0	1	1	1	1284.65	2	642.831
F9WVG5	Retrotransposon hot spot (RHS) protein, putative (Fragment) OS=Trypanosoma vivax (strain Y486) OX=1055687 GN=TvY486_0044890 PE=4 SV=1	7	4	4	2	9.71	65.2	7.09
	Sequence	Modifications	# Missed Cleavages	# Protein Groups	# Proteins	# PSMs	Theo. MH+ [Da]	Charge (by Search Engine): Sequest HT	m/z [Da] (by Search Engine): Sequest HT
	SFVVVGTPGIGK		0	3	9	1	1160.67	2	580.837
	EQLEVLDKR		1	1	1	1	1129.62	3	377.212
	DGLADDGLWNTTR		0	1	2	1	1433.67	2	717.336
	IQTVGPLPR		0	2	4	1	980.589	2	490.798
G0TTM0	Putative Hsc70-interacting protein (Hip) OS=Trypanosoma vivax (strain Y486) OX=1055687 GN=TVY486_03047 PE=4 SV=1	10	4	4	4	10.68	38.6	4.96
	Sequence	Modifications	# Missed Cleavages	# Protein Groups	# Proteins	# PSMs	Theo. MH+ [Da]	Charge (by Search Engine): Sequest HT	m/z [Da] (by Search Engine): Sequest HT
	MATVSPADFEAVR	1xMet-loss+Acetyl [N-Term]	0	1	1	1	1304.65	2	652.827
	MATVSPADFEAVRR	1xMet-loss+Acetyl [N-Term]	1	1	1	1	1460.75	2	730.877
	DLSEAQIVDYDEK		0	1	1	1	1524.71	2	762.856
	LGPLLNK		0	1	1	1	754.482	2	377.745
G0TXF7	Uncharacterized protein OS=Trypanosoma vivax (strain Y486) OX=1055687 GN=TVY486_0604380 PE=4 SV=1	7	4	3	3	10.45	55.8	6.71
	Sequence	Modifications	# Missed Cleavages	# Protein Groups	# Proteins	# PSMs	Theo. MH+ [Da]	Charge (by Search Engine): Sequest HT	m/z [Da] (by Search Engine): Sequest HT
	ELIAEHDIVDAK		0	1	1	2	1352.71	3	451.573
	DVDSILSHR		0	1	1	1	1041.53	2	521.27
	LNEAIEANVSK		0	1	1	1	1187.63	2	594.317
G0TVH6	Inosine-5'-monophosphate dehydrogenase OS=Trypanosoma vivax (strain Y486) OX=1055687 GN=TVY486_0501510 PE=3 SV=1	9	4	3	3	10.74	52.3	8.75
	Sequence	Modifications	# Missed Cleavages	# Protein Groups	# Proteins	# PSMs	Theo. MH+ [Da]	Charge (by Search Engine): Sequest HT	m/z [Da] (by Search Engine): Sequest HT
	AAHKGGVPCIADGGVRTSGDVSK	1xCarbamidomethyl [C9]	2	1	1	2	2239.12	3	747.05
	AQSFLIENPR		0	1	1	1	1174.62	2	587.814
	FCSVEEQCEMLR	2xCarbamidomethyl [C2; C8]	0	1	1	1	1587.66	2	794.333
G0TUN6	Putative translation elongation factor 1-beta OS=Trypanosoma vivax (strain Y486) OX=1055687 GN=TVY486_0403370 PE=3 SV=1	25	4	4	4	10.85	24.9	5.25
	Sequence	Modifications	# Missed Cleavages	# Protein Groups	# Proteins	# PSMs	Theo. MH+ [Da]	Charge (by Search Engine): Sequest HT	m/z [Da] (by Search Engine): Sequest HT
	NMASFTESER		0	1	2	1	1171.5	2	586.256
	ADDDDDIDLFGEATEEEK		0	1	1	1	2026.82	2	1013.92
	VFNDLLGVGNTCVYR	1xCarbamidomethyl [C12]	0	1	2	1	1726.86	2	863.933
	LFLGGVKPSEEDVK		0	1	2	1	1517.82	3	506.612
G0U4R6	Plastid-encoded RNA polymerase subunit alpha OS=Trypanosoma vivax (strain Y486) OX=1055687 GN=TVY486_1014740 PE=3 SV=1	11	4	4	4	11.74	42.9	6.73
	Sequence	Modifications	# Missed Cleavages	# Protein Groups	# Proteins	# PSMs	Theo. MH+ [Da]	Charge (by Search Engine): Sequest HT	m/z [Da] (by Search Engine): Sequest HT
	SALQLFSER		0	1	1	1	1050.56	2	525.782
	VEAHEDETPVDTGGGR		0	1	1	1	1668.75	3	556.92
	VKVEAHEDETPVDTGGGR		1	1	1	1	1895.91	3	632.641
	IVSAASPVLLSGTR		0	1	1	1	1370.8	2	685.904
G0UD96	Coatomer subunit gamma OS=Trypanosoma vivax (strain Y486) OX=1055687 GN=TVY486_1112910 PE=3 SV=1	5	4	3	3	12.11	96.8	5.54
	Sequence	Modifications	# Missed Cleavages	# Protein Groups	# Proteins	# PSMs	Theo. MH+ [Da]	Charge (by Search Engine): Sequest HT	m/z [Da] (by Search Engine): Sequest HT
	SSPLGGDGQGESQASQAVLQGR		0	1	1	2	2129.02	2	1065.02
	VLTYLGDEVPR		0	1	1	1	1261.68	2	631.342
	IAAQVTGLR		0	1	1	1	928.557	2	464.782
G0TXP0	Glucosidase 2 subunit beta OS=Trypanosoma vivax (strain Y486) OX=1055687 GN=TVY486_0700740 PE=4 SV=1	9	4	4	4	11.73	53.5	5.22
	Sequence	Modifications	# Missed Cleavages	# Protein Groups	# Proteins	# PSMs	Theo. MH+ [Da]	Charge (by Search Engine): Sequest HT	m/z [Da] (by Search Engine): Sequest HT
	MIQQVLAQR		0	1	1	1	1086.61	2	543.807
	SYTYELCPFK	1xCarbamidomethyl [C7]	0	1	1	1	1307.6	2	654.302
	ISALSSSLEATQSR		0	1	1	1	1449.75	2	725.381
	HYASLKEEDSFK		1	1	1	1	1453.7	3	485.235
G0U1V5	Uncharacterized protein (Fragment) OS=Trypanosoma vivax (strain Y486) OX=1055687 GN=TVY486_0900770 PE=4 SV=1	7	4	4	4	10.37	75.5	4.63
	Sequence	Modifications	# Missed Cleavages	# Protein Groups	# Proteins	# PSMs	Theo. MH+ [Da]	Charge (by Search Engine): Sequest HT	m/z [Da] (by Search Engine): Sequest HT
	SPGNPPDELIPLTR		0	1	1	1	1505.8	2	753.402
	TAWEIIPR		0	1	1	1	985.547	2	493.277
	AQSAEDEGVPQGIDK		0	1	1	1	1543.72	2	772.367
	LLADELAK		0	1	1	1	872.509	2	436.758
F9WQ78	Uncharacterized protein OS=Trypanosoma vivax (strain Y486) OX=1055687 GN=TvY486_0024150 PE=4 SV=1	10	4	4	4	12.43	55.2	6.04
	Sequence	Modifications	# Missed Cleavages	# Protein Groups	# Proteins	# PSMs	Theo. MH+ [Da]	Charge (by Search Engine): Sequest HT	m/z [Da] (by Search Engine): Sequest HT
	NALELTESALR		0	1	1	1	1216.65	2	608.831
	MEVGCEVER	1xCarbamidomethyl [C5]	0	1	4	1	1108.48	2	554.742
	VAGSVAHTEETLLQR		0	1	1	1	1610.85	2	805.93
	IVASIVGDKYK		1	1	1	1	1192.69	3	398.237
G0TXR8	Putative regulator of chromosome condensation OS=Trypanosoma vivax (strain Y486) OX=1055687 GN=TVY486_0701030 PE=4 SV=1	4	4	4	4	10.53	126	7.05
	Sequence	Modifications	# Missed Cleavages	# Protein Groups	# Proteins	# PSMs	Theo. MH+ [Da]	Charge (by Search Engine): Sequest HT	m/z [Da] (by Search Engine): Sequest HT
	APELIDVSDR		0	1	1	1	1114.57	2	557.79
	DAAFCSSCGVLVK	2xCarbamidomethyl [C5; C8]	0	1	1	1	1413.65	2	707.329
	CGQLGLPTASPR	1xCarbamidomethyl [C1]	0	1	1	1	1256.64	2	628.826
	LGLGEVGYVEK		0	1	1	1	1163.63	2	582.319
G0UBK2	Uncharacterized protein OS=Trypanosoma vivax (strain Y486) OX=1055687 GN=TVY486_1106830 PE=4 SV=1	9	4	3	3	16.66	50.8	7.69
	Sequence	Modifications	# Missed Cleavages	# Protein Groups	# Proteins	# PSMs	Theo. MH+ [Da]	Charge (by Search Engine): Sequest HT	m/z [Da] (by Search Engine): Sequest HT
	AETLNKEEAELK		1	1	1	2	1374.71	3	458.909
	TEEVAAPTGPVIK		0	1	1	1	1311.72	2	656.362
	APAAHQDFESCAAELSK	1xCarbamidomethyl [C11]	0	1	1	1	1831.83	3	611.281
F9WR22	Uncharacterized protein OS=Trypanosoma vivax (strain Y486) OX=1055687 GN=TvY486_0027620 PE=4 SV=1	10	4	3	1	13.87	43	6.47
	Sequence	Modifications	# Missed Cleavages	# Protein Groups	# Proteins	# PSMs	Theo. MH+ [Da]	Charge (by Search Engine): Sequest HT	m/z [Da] (by Search Engine): Sequest HT
	EYVSEADHLSR		0	1	1	2	1305.61	3	435.874
	SSADAPLEPTAR		0	3	3	1	1214.6	2	607.803
	GILAANEASEGQSDEK		0	2	2	1	1618.76	2	809.881
G0U5M6	Vacuolar protein sorting-associated protein 35 OS=Trypanosoma vivax (strain Y486) OX=1055687 GN=TVY486_1002300 PE=3 SV=1	5	4	4	4	11.13	113.1	6.37
	Sequence	Modifications	# Missed Cleavages	# Protein Groups	# Proteins	# PSMs	Theo. MH+ [Da]	Charge (by Search Engine): Sequest HT	m/z [Da] (by Search Engine): Sequest HT
	WSEIELPGDTQK		0	1	1	1	1402.68	2	701.845
	QLEQSEEGEHGADLK		0	1	1	1	1669.77	3	557.26
	APSNNISSLSAAAR		0	1	1	1	1358.7	2	679.854
	DAYASGILPR		0	1	1	1	1062.56	2	531.781
F9WVM3	65 kDa invariant surface glycoprotein OS=Trypanosoma vivax (strain Y486) OX=1055687 GN=TvY486_0045500 PE=4 SV=1	13	4	4	2	11.8	44.4	6.24
	Sequence	Modifications	# Missed Cleavages	# Protein Groups	# Proteins	# PSMs	Theo. MH+ [Da]	Charge (by Search Engine): Sequest HT	m/z [Da] (by Search Engine): Sequest HT
	NSLQYGTLHTAFK		0	2	2	1	1479.76	2	740.382
	EVESDLLSK		0	1	1	1	1019.53	2	510.267
	DWATYNEETPDK		0	1	1	1	1468.62	2	734.815
	ALEGVPGADAAVNEAR		0	2	2	1	1539.78	2	770.39
G0UDB4	EF-hand domain-containing protein OS=Trypanosoma vivax (strain Y486) OX=1055687 GN=TVY486_1113090 PE=4 SV=1	8	4	4	4	12.26	67.1	5.74
	Sequence	Modifications	# Missed Cleavages	# Protein Groups	# Proteins	# PSMs	Theo. MH+ [Da]	Charge (by Search Engine): Sequest HT	m/z [Da] (by Search Engine): Sequest HT
	YTSLQTSTSNALVPR		0	1	1	1	1637.85	2	819.428
	FTSGPLVAQSSR		0	1	1	1	1249.65	2	625.33
	ITFSEFER		0	1	1	1	1028.5	2	514.756
	IAEGNVTTAEQNAR		0	1	1	1	1473.73	2	737.368
G0U289	thioredoxin-dependent peroxiredoxin OS=Trypanosoma vivax (strain Y486) OX=1055687 GN=TVY486_0902150 PE=3 SV=1	23	4	4	3	12.36	22.6	5.97
	Sequence	Modifications	# Missed Cleavages	# Protein Groups	# Proteins	# PSMs	Theo. MH+ [Da]	Charge (by Search Engine): Sequest HT	m/z [Da] (by Search Engine): Sequest HT
	QITLNDLPVGR		0	2	10	2	1225.69	2	613.349
	ADPNNAQDYFNNLK		0	1	1	1	1623.74	2	812.374
	HGEVCPANWKPGDK	1xCarbamidomethyl [C5]	0	1	4	1	1594.74	3	532.252
	IDLASYK		0	1	4	1	809.44	2	405.224
G0TSY9	non-specific serine/threonine protein kinase OS=Trypanosoma vivax (strain Y486) OX=1055687 GN=TVY486_0302560 PE=3 SV=1	9	3	3	3	7.21	56.3	6.9
	Sequence	Modifications	# Missed Cleavages	# Protein Groups	# Proteins	# PSMs	Theo. MH+ [Da]	Charge (by Search Engine): Sequest HT	m/z [Da] (by Search Engine): Sequest HT
	QAASEPPVEQQQPSVSK		0	1	1	1	1809.9	2	905.454
	TDEEGACDIDDDGDYIEQK	1xCarbamidomethyl [C7]	0	1	1	1	2187.85	2	1094.43
	ELCDLIGPK	1xCarbamidomethyl [C3]	0	1	1	1	1044.54	2	522.773
G0TRY1	Putative trypanothione synthetase (Fragment) OS=Trypanosoma vivax (strain Y486) OX=1055687 GN=TVY486_0201160 PE=3 SV=1	4	3	2	2	9.45	69.4	6.42
	Sequence	Modifications	# Missed Cleavages	# Protein Groups	# Proteins	# PSMs	Theo. MH+ [Da]	Charge (by Search Engine): Sequest HT	m/z [Da] (by Search Engine): Sequest HT
	VHFLVDNDGEEK		0	1	1	2	1401.66	2	701.336
	TAEHVPCLLVK	1xCarbamidomethyl [C7]	0	1	1	1	1266.69	3	422.901
G0U8J4	Uncharacterized protein (Fragment) OS=Trypanosoma vivax (strain Y486) OX=1055687 GN=TVY486_1114040 PE=4 SV=1	8	3	1	1	11.01	25.6	7.65
	Sequence	Modifications	# Missed Cleavages	# Protein Groups	# Proteins	# PSMs	Theo. MH+ [Da]	Charge (by Search Engine): Sequest HT	m/z [Da] (by Search Engine): Sequest HT
	TVDGVVISTAYEGEQQQK		0	1	1	3	1951.96	2	976.485
G0UAE8	Uncharacterized protein OS=Trypanosoma vivax (strain Y486) OX=1055687 GN=TVY486_1102660 PE=4 SV=1	7	3	3	3	7.43	47.1	5.1
	Sequence	Modifications	# Missed Cleavages	# Protein Groups	# Proteins	# PSMs	Theo. MH+ [Da]	Charge (by Search Engine): Sequest HT	m/z [Da] (by Search Engine): Sequest HT
	VANLELQNR		0	1	1	1	1056.58	2	528.793
	GEFTPNIR		0	1	1	1	933.479	2	467.243
	IETDEVDAMFIK	1xOxidation [M9]	0	1	1	1	1426.68	2	713.842
G0U0X9	Uncharacterized protein OS=Trypanosoma vivax (strain Y486) OX=1055687 GN=TVY486_0803420 PE=4 SV=1	4	3	3	3	7.63	75.7	6.62
	Sequence	Modifications	# Missed Cleavages	# Protein Groups	# Proteins	# PSMs	Theo. MH+ [Da]	Charge (by Search Engine): Sequest HT	m/z [Da] (by Search Engine): Sequest HT
	SDYTVYLSK		0	1	1	1	1075.53	2	538.269
	RSDYTVYLSK		1	1	1	1	1231.63	2	616.319
	ALGTTDTVVDPQSIR		0	1	1	1	1572.82	2	786.915
G0U159	Clu domain-containing protein OS=Trypanosoma vivax (strain Y486) OX=1055687 GN=TVY486_0804220 PE=4 SV=1	1	3	3	3	7.8	324.7	5.82
	Sequence	Modifications	# Missed Cleavages	# Protein Groups	# Proteins	# PSMs	Theo. MH+ [Da]	Charge (by Search Engine): Sequest HT	m/z [Da] (by Search Engine): Sequest HT
	YAFLPEEPAR		0	1	1	1	1192.6	2	596.803
	AQNPFLVYDDR		0	1	1	1	1337.65	2	669.328
	LAELEEALR		0	1	1	1	1043.57	2	522.29
G0UCS3	Uncharacterized protein OS=Trypanosoma vivax (strain Y486) OX=1055687 GN=TVY486_1111170 PE=3 SV=1	10	3	3	3	9.3	47	4.64
	Sequence	Modifications	# Missed Cleavages	# Protein Groups	# Proteins	# PSMs	Theo. MH+ [Da]	Charge (by Search Engine): Sequest HT	m/z [Da] (by Search Engine): Sequest HT
	VSEASSSQPVQQVVAR		0	1	1	1	1671.87	2	836.438
	EYESELLTYR		0	1	1	1	1302.62	2	651.815
	FLQQEKPSEVPHGR		0	1	1	1	1651.86	4	413.719
G0U8S6	PTBP1-like RNA recognition motif 2 domain-containing protein OS=Trypanosoma vivax (strain Y486) OX=1055687 GN=TVY486_1114910 PE=4 SV=1	9	3	3	3	7.83	52.2	7.47
	Sequence	Modifications	# Missed Cleavages	# Protein Groups	# Proteins	# PSMs	Theo. MH+ [Da]	Charge (by Search Engine): Sequest HT	m/z [Da] (by Search Engine): Sequest HT
	SNVLFIEGPK		0	1	1	1	1103.61	2	552.309
	ETPAPSAPSEEKPAENPSANEAE		0	1	1	1	2352.05	2	1176.53
	KIPFAGGTVSAK		1	1	1	1	1175.68	2	588.342
G0U495	Citrate synthase OS=Trypanosoma vivax (strain Y486) OX=1055687 GN=TVY486_1013010 PE=3 SV=1	5	3	2	1	8.5	52.5	8.12
	Sequence	Modifications	# Missed Cleavages	# Protein Groups	# Proteins	# PSMs	Theo. MH+ [Da]	Charge (by Search Engine): Sequest HT	m/z [Da] (by Search Engine): Sequest HT
	VVPGYGHAVLR		0	2	4	2	1167.66	3	389.893
	GNTIAECCECLPK	3xCarbamidomethyl [C7; C8; C10]	0	1	1	1	1551.66	2	776.333
G0UA78	RNA helicase OS=Trypanosoma vivax (strain Y486) OX=1055687 GN=TVY486_1101950 PE=4 SV=1	7	3	3	3	8.49	56	8.62
	Sequence	Modifications	# Missed Cleavages	# Protein Groups	# Proteins	# PSMs	Theo. MH+ [Da]	Charge (by Search Engine): Sequest HT	m/z [Da] (by Search Engine): Sequest HT
	MSSAVDALLTR	1xMet-loss+Acetyl [N-Term]	0	1	1	1	1074.58	2	537.793
	SLDEEGGESVPR		0	1	1	1	1274.59	2	637.797
	LLVTNEDYAK		0	1	1	1	1165.61	2	583.309
G0TSM2	Uncharacterized protein (Fragment) OS=Trypanosoma vivax (strain Y486) OX=1055687 GN=TVY486_0301380 PE=4 SV=1	2	3	3	3	7.14	157.9	9.06
	Sequence	Modifications	# Missed Cleavages	# Protein Groups	# Proteins	# PSMs	Theo. MH+ [Da]	Charge (by Search Engine): Sequest HT	m/z [Da] (by Search Engine): Sequest HT
	TGLTYSTLASGR		0	1	1	1	1226.64	2	613.822
	DVANIVGTVAK		0	1	1	1	1086.62	2	543.812
	LLVPECSSYTK	1xCarbamidomethyl [C6]	0	1	1	1	1296.65	2	648.83
G0UBJ6	Leucine-rich repeat protein (LRRP) OS=Trypanosoma vivax (strain Y486) OX=1055687 GN=TVY486_1106760 PE=3 SV=1	4	3	3	3	6.85	96.7	5.3
	Sequence	Modifications	# Missed Cleavages	# Protein Groups	# Proteins	# PSMs	Theo. MH+ [Da]	Charge (by Search Engine): Sequest HT	m/z [Da] (by Search Engine): Sequest HT
	NQLAAPDEAER		0	1	1	1	1213.58	2	607.294
	VIDVNETIK		0	1	1	1	1030.58	2	515.793
	ALDLSSNTLGPAGAR		0	1	1	1	1442.76	2	721.883
G0U7B7	Eukaryotic translation initiation factor 3 subunit 10 OS=Trypanosoma vivax (strain Y486) OX=1055687 GN=TVY486_1008210 PE=4 SV=1	5	3	3	3	8.14	88	9.11
	Sequence	Modifications	# Missed Cleavages	# Protein Groups	# Proteins	# PSMs	Theo. MH+ [Da]	Charge (by Search Engine): Sequest HT	m/z [Da] (by Search Engine): Sequest HT
	VLDAFDALASK		0	1	1	1	1149.62	2	575.311
	ILAALSGQGLSQR		0	1	1	1	1313.75	2	657.38
	LFSLSSAPDGR		0	1	1	1	1149.59	2	575.299
G0U3B2	RRM domain-containing protein OS=Trypanosoma vivax (strain Y486) OX=1055687 GN=TVY486_0905890 PE=4 SV=1	6	3	3	3	7.48	63.2	5.43
	Sequence	Modifications	# Missed Cleavages	# Protein Groups	# Proteins	# PSMs	Theo. MH+ [Da]	Charge (by Search Engine): Sequest HT	m/z [Da] (by Search Engine): Sequest HT
	VIDSCASINCGAR	2xCarbamidomethyl [C5; C10]	0	1	1	1	1422.65	2	711.827
	EVGGSTPLNIR		0	1	1	1	1142.62	2	571.812
	LIEEDGEPAR		0	1	1	1	1128.55	2	564.78
G0UA58	DUF4201 domain-containing protein OS=Trypanosoma vivax (strain Y486) OX=1055687 GN=TVY486_1101750 PE=4 SV=1	8	3	3	3	7.89	45.5	6.51
	Sequence	Modifications	# Missed Cleavages	# Protein Groups	# Proteins	# PSMs	Theo. MH+ [Da]	Charge (by Search Engine): Sequest HT	m/z [Da] (by Search Engine): Sequest HT
	DAIQATLTR		0	1	1	1	988.542	2	494.775
	EAALQQLAEK		0	1	1	1	1100.59	2	550.801
	LDSNIVDLDRR		1	1	1	1	1315.7	3	439.237
G0TU80	RuvB-like helicase OS=Trypanosoma vivax (strain Y486) OX=1055687 GN=TVY486_0401800 PE=3 SV=1	7	3	3	2	7.74	52.6	5.55
	Sequence	Modifications	# Missed Cleavages	# Protein Groups	# Proteins	# PSMs	Theo. MH+ [Da]	Charge (by Search Engine): Sequest HT	m/z [Da] (by Search Engine): Sequest HT
	TEALTQAFR		0	2	5	1	1036.54	2	518.775
	FVQTPEGELSK		0	1	1	1	1234.63	2	617.82
	CVLLAGGPGTGK	1xCarbamidomethyl [C1]	0	1	1	1	1129.6	2	565.305
G0U6L9	Putative N-acetyltransferase subunit Nat1 OS=Trypanosoma vivax (strain Y486) OX=1055687 GN=TVY486_1005740 PE=4 SV=1	5	3	3	3	8.41	82	6.83
	Sequence	Modifications	# Missed Cleavages	# Protein Groups	# Proteins	# PSMs	Theo. MH+ [Da]	Charge (by Search Engine): Sequest HT	m/z [Da] (by Search Engine): Sequest HT
	SGQVEAAAECADTAR	1xCarbamidomethyl [C10]	0	1	1	1	1535.68	2	768.34
	DISSLCVQVR	1xCarbamidomethyl [C6]	0	1	1	1	1176.6	2	588.806
	HSDEIIDVYEK		0	1	1	1	1347.64	2	674.324
F9WU21	Uncharacterized protein OS=Trypanosoma vivax (strain Y486) OX=1055687 GN=TvY486_0039735 PE=4 SV=1	9	3	3	1	8.05	37.6	4.94
	Sequence	Modifications	# Missed Cleavages	# Protein Groups	# Proteins	# PSMs	Theo. MH+ [Da]	Charge (by Search Engine): Sequest HT	m/z [Da] (by Search Engine): Sequest HT
	TSIEGINTPK		0	2	4	1	1059.57	2	530.288
	VTDLPTVR		0	1	5	1	900.515	2	450.761
	CVNYLCTPQTPAK	2xCarbamidomethyl [C1; C6]	0	3	3	1	1551.73	2	776.369
G0TUB6	asparagine--tRNA ligase OS=Trypanosoma vivax (strain Y486) OX=1055687 GN=TVY486_0402160 PE=3 SV=1	4	3	2	2	8.34	85.5	7.3
	Sequence	Modifications	# Missed Cleavages	# Protein Groups	# Proteins	# PSMs	Theo. MH+ [Da]	Charge (by Search Engine): Sequest HT	m/z [Da] (by Search Engine): Sequest HT
	DVGGNATVNEKPSAPK		0	1	1	2	1583.8	3	528.606
	GENWENVVSLSK		0	1	1	1	1361.67	2	681.339
F9WQX9	Uncharacterized protein OS=Trypanosoma vivax (strain Y486) OX=1055687 GN=TvY486_0027130 PE=4 SV=1	12	3	3	3	8.87	41.1	5.2
	Sequence	Modifications	# Missed Cleavages	# Protein Groups	# Proteins	# PSMs	Theo. MH+ [Da]	Charge (by Search Engine): Sequest HT	m/z [Da] (by Search Engine): Sequest HT
	YWENCGEYPSK	1xCarbamidomethyl [C5]	0	1	1	1	1432.58	2	716.796
	DNENQDEIQTSDESPK		0	1	1	1	1848.77	2	924.89
	GSDCGDCCVNDISFYAR	3xCarbamidomethyl [C4; C7; C8]	0	1	1	1	1995.76	2	998.386
G0TX92	DUF2817 domain-containing protein OS=Trypanosoma vivax (strain Y486) OX=1055687 GN=TVY486_0603730 PE=4 SV=1	10	3	3	3	8.91	44.6	8.65
	Sequence	Modifications	# Missed Cleavages	# Protein Groups	# Proteins	# PSMs	Theo. MH+ [Da]	Charge (by Search Engine): Sequest HT	m/z [Da] (by Search Engine): Sequest HT
	NTDIEDALK		0	1	1	1	1018.51	2	509.757
	ETIFTSTAQDETLAK		0	1	1	1	1654.82	2	827.913
	DAVGVFYGGQEEQR		0	1	1	1	1554.72	2	777.862
G0TSW4	Putative inosine-adenosine-guanosine-nucleoside hydrolase OS=Trypanosoma vivax (strain Y486) OX=1055687 GN=TVY486_0302300 PE=3 SV=1	7	3	2	2	9.63	36.3	4.78
	Sequence	Modifications	# Missed Cleavages	# Protein Groups	# Proteins	# PSMs	Theo. MH+ [Da]	Charge (by Search Engine): Sequest HT	m/z [Da] (by Search Engine): Sequest HT
	SAATAVNPFPK		0	1	1	2	1102.59	2	551.798
	TDAENYPLTFVAR		0	1	1	1	1496.74	2	748.873
F9WLC5	Uncharacterized protein OS=Trypanosoma vivax (strain Y486) OX=1055687 GN=TvY486_0009910 PE=4 SV=1	11	3	3	3	11.01	42.3	6.87
	Sequence	Modifications	# Missed Cleavages	# Protein Groups	# Proteins	# PSMs	Theo. MH+ [Da]	Charge (by Search Engine): Sequest HT	m/z [Da] (by Search Engine): Sequest HT
	AVLFSSSSAEVAAAR		0	1	1	1	1465.76	2	733.387
	LNEISGEITPK		0	1	1	1	1200.65	2	600.827
	GILATNEASGEQNDEK		0	1	1	1	1675.78	2	838.392
G0TUT8	Uncharacterized protein OS=Trypanosoma vivax (strain Y486) OX=1055687 GN=TVY486_04039 PE=4 SV=1	7	3	2	2	8.43	36.9	7.97
	Sequence	Modifications	# Missed Cleavages	# Protein Groups	# Proteins	# PSMs	Theo. MH+ [Da]	Charge (by Search Engine): Sequest HT	m/z [Da] (by Search Engine): Sequest HT
	SASFVKEDEEACR	1xCarbamidomethyl [C12]	1	1	1	2	1527.67	3	509.896
	TNPLSFGVIR		0	1	1	1	1103.62	2	552.314
G0UA88	60S acidic ribosomal protein P0 OS=Trypanosoma vivax (strain Y486) OX=1055687 GN=TVY486_1102050 PE=3 SV=1	6	3	2	2	7.62	35.1	5.01
	Sequence	Modifications	# Missed Cleavages	# Protein Groups	# Proteins	# PSMs	Theo. MH+ [Da]	Charge (by Search Engine): Sequest HT	m/z [Da] (by Search Engine): Sequest HT
	VITDVLDK		0	1	1	2	902.519	2	451.764
	DDLSVTDDIVEK		0	1	1	1	1348.65	2	674.827
G0TZX2	Mitochondrial RNA binding protein OS=Trypanosoma vivax (strain Y486) OX=1055687 GN=TVY486_0807570 PE=4 SV=1	5	3	3	3	10.08	98.1	9.64
	Sequence	Modifications	# Missed Cleavages	# Protein Groups	# Proteins	# PSMs	Theo. MH+ [Da]	Charge (by Search Engine): Sequest HT	m/z [Da] (by Search Engine): Sequest HT
	YAPSSSVGTNVR		0	1	1	1	1237.62	2	619.313
	TGNEALTVSAERPK		0	1	1	1	1472.77	3	491.595
	LQDSNVSPASSDDQVLR		0	1	1	1	1830.88	2	915.945
G0U4E8	C-CAP/cofactor C-like domain-containing protein OS=Trypanosoma vivax (strain Y486) OX=1055687 GN=TVY486_1013550 PE=3 SV=1	9	3	2	2	9.92	50.1	5.38
	Sequence	Modifications	# Missed Cleavages	# Protein Groups	# Proteins	# PSMs	Theo. MH+ [Da]	Charge (by Search Engine): Sequest HT	m/z [Da] (by Search Engine): Sequest HT
	EKLEESGELVK		1	1	1	2	1260.67	3	420.894
	VNPAHSQAAAEASTAPSTDHVNNPTPPTR		0	1	1	1	2938.4	4	735.358
G0U0X2	Putative oxidoreductase OS=Trypanosoma vivax (strain Y486) OX=1055687 GN=TVY486_0803350 PE=4 SV=1	8	3	3	3	7.04	46.2	6.61
	Sequence	Modifications	# Missed Cleavages	# Protein Groups	# Proteins	# PSMs	Theo. MH+ [Da]	Charge (by Search Engine): Sequest HT	m/z [Da] (by Search Engine): Sequest HT
	ATFGQPSGGLK		0	1	1	1	1062.56	2	531.782
	DIVVVPPGPTQVR		0	1	1	1	1376.79	2	688.898
	IYAAGVNPLDAR		0	1	1	1	1259.67	2	630.341
G0U4F3	Nuclear segregation protein OS=Trypanosoma vivax (strain Y486) OX=1055687 GN=TVY486_1013600 PE=4 SV=1	4	3	2	2	6.85	56.6	6.4
	Sequence	Modifications	# Missed Cleavages	# Protein Groups	# Proteins	# PSMs	Theo. MH+ [Da]	Charge (by Search Engine): Sequest HT	m/z [Da] (by Search Engine): Sequest HT
	EFDEINER		0	1	1	2	1051.47	2	526.238
	ELTTELSGFK		0	1	1	1	1124.58	2	562.796
G0TSD1	GTP-binding nuclear protein OS=Trypanosoma vivax (strain Y486) OX=1055687 GN=TVY486_0300500 PE=3 SV=1	17	3	3	3	7.89	24.4	7.36
	Sequence	Modifications	# Missed Cleavages	# Protein Groups	# Proteins	# PSMs	Theo. MH+ [Da]	Charge (by Search Engine): Sequest HT	m/z [Da] (by Search Engine): Sequest HT
	VCDNIPIVLVGNK	1xCarbamidomethyl [C2]	0	1	1	1	1440.79	2	720.897
	LVLVGDGGTGK		0	1	8	1	1015.58	2	508.292
	ICFNCWDTAGQEK	2xCarbamidomethyl [C2; C5]	0	1	1	1	1628.68	2	814.845
G0U6Y0	Glyceraldehyde-3-phosphate dehydrogenase OS=Trypanosoma vivax (strain Y486) OX=1055687 GN=TVY486_1006840 PE=3 SV=1	11	3	3	2	7.62	35.6	8.12
	Sequence	Modifications	# Missed Cleavages	# Protein Groups	# Proteins	# PSMs	Theo. MH+ [Da]	Charge (by Search Engine): Sequest HT	m/z [Da] (by Search Engine): Sequest HT
	GAAQNIIPSATGAAK		0	1	1	1	1369.74	2	685.375
	LISWYDNETGYSNK		0	1	1	1	1689.78	2	845.392
	LTGMAFR		0	3	5	1	795.418	2	398.213
G0U231	Mitochondrial processing peptide beta subunit,putative (Fragment) OS=Trypanosoma vivax (strain Y486) OX=1055687 GN=TVY486_0901570 PE=3 SV=1	6	3	3	3	6.53	52.6	6.07
	Sequence	Modifications	# Missed Cleavages	# Protein Groups	# Proteins	# PSMs	Theo. MH+ [Da]	Charge (by Search Engine): Sequest HT	m/z [Da] (by Search Engine): Sequest HT
	VDEGLLEEAK		0	1	1	1	1102.56	2	551.785
	AVEDLFEQK		0	1	1	1	1078.54	2	539.774
	LLNELATSK		0	1	1	1	988.567	2	494.788
F9WL91	Uncharacterized protein (Fragment) OS=Trypanosoma vivax (strain Y486) OX=1055687 GN=TvY486_0009420 PE=4 SV=1	9	3	3	1	11.82	35.7	5.26
	Sequence	Modifications	# Missed Cleavages	# Protein Groups	# Proteins	# PSMs	Theo. MH+ [Da]	Charge (by Search Engine): Sequest HT	m/z [Da] (by Search Engine): Sequest HT
	SSADAPLEPTAR		0	3	3	1	1214.6	2	607.803
	GILAANEASEGQSDEK		0	2	2	1	1618.76	2	809.881
	GILAANEASEGQSDEKEK		1	1	1	1	1875.89	3	625.97
G0TXD1	Dynein heavy chain region D6 P-loop domain-containing protein (Fragment) OS=Trypanosoma vivax (strain Y486) OX=1055687 GN=TVY486_0604120 PE=4 SV=1	8	3	3	3	10.39	69.2	7.17
	Sequence	Modifications	# Missed Cleavages	# Protein Groups	# Proteins	# PSMs	Theo. MH+ [Da]	Charge (by Search Engine): Sequest HT	m/z [Da] (by Search Engine): Sequest HT
	SATAPVECETAGGEGITR	1xCarbamidomethyl [C8]	0	1	1	1	1805.83	2	903.422
	SVGALVSASEQTGPGR		0	1	1	1	1515.78	2	758.392
	GDSPAVSGEKPEISTTK		0	1	1	1	1702.85	3	568.287
F9WRK6	adenylate cyclase OS=Trypanosoma vivax (strain Y486) OX=1055687 GN=TvY486_0029610 PE=3 SV=1	3	3	3	3	9.44	136.8	6.07
	Sequence	Modifications	# Missed Cleavages	# Protein Groups	# Proteins	# PSMs	Theo. MH+ [Da]	Charge (by Search Engine): Sequest HT	m/z [Da] (by Search Engine): Sequest HT
	VLAQALSNPEYR		0	1	1	1	1360.72	2	680.865
	SPFAAAQLVK		0	1	1	1	1031.59	2	516.298
	ESLNSMVTLDSK		0	1	1	1	1323.65	2	662.326
G0TV05	Putative paraflagellar rod component par4 OS=Trypanosoma vivax (strain Y486) OX=1055687 GN=TVY486_0503890 PE=4 SV=1	6	3	3	3	10.7	68.2	5.26
	Sequence	Modifications	# Missed Cleavages	# Protein Groups	# Proteins	# PSMs	Theo. MH+ [Da]	Charge (by Search Engine): Sequest HT	m/z [Da] (by Search Engine): Sequest HT
	SQQLQQQTVIQDR		0	1	1	1	1571.81	2	786.409
	EQLALETETQLK		0	1	1	1	1402.74	2	701.875
	IANQEEVIEGLR		0	1	1	1	1370.73	2	685.868
G0UCD8	Putative proteasome regulatory non-ATP-ase subunit 2 OS=Trypanosoma vivax (strain Y486) OX=1055687 GN=TVY486_1109740 PE=3 SV=1	4	3	3	3	6.89	107.2	6
	Sequence	Modifications	# Missed Cleavages	# Protein Groups	# Proteins	# PSMs	Theo. MH+ [Da]	Charge (by Search Engine): Sequest HT	m/z [Da] (by Search Engine): Sequest HT
	WILQEDTPVK		0	1	1	1	1228.66	2	614.833
	ESDPDVLQFALK		0	1	1	1	1361.69	2	681.351
	EAEPSFVVLTNPSR		0	1	1	1	1545.79	2	773.4
F9WUQ7	adenylate cyclase OS=Trypanosoma vivax (strain Y486) OX=1055687 GN=TvY486_0042180 PE=3 SV=1	2	3	2	2	10.17	136.1	7.62
	Sequence	Modifications	# Missed Cleavages	# Protein Groups	# Proteins	# PSMs	Theo. MH+ [Da]	Charge (by Search Engine): Sequest HT	m/z [Da] (by Search Engine): Sequest HT
	TESVAHGGQVLLTR		0	1	11	2	1467.79	3	489.935
	SEEASAISDALR		0	1	1	1	1248.61	2	624.807
F9WPU4	Uncharacterized protein OS=Trypanosoma vivax (strain Y486) OX=1055687 GN=TvY486_0022700 PE=4 SV=1	10	3	3	3	7.66	36.7	8
	Sequence	Modifications	# Missed Cleavages	# Protein Groups	# Proteins	# PSMs	Theo. MH+ [Da]	Charge (by Search Engine): Sequest HT	m/z [Da] (by Search Engine): Sequest HT
	NTANDVCDISR	1xCarbamidomethyl [C7]	0	1	1	1	1264.56	2	632.782
	YGSSFCVGDGVDK	1xCarbamidomethyl [C6]	0	1	1	1	1390.59	2	695.802
	SSVFDCNFYK	1xCarbamidomethyl [C6]	0	1	1	1	1266.55	2	633.776
G0TYI9	Uncharacterized protein OS=Trypanosoma vivax (strain Y486) OX=1055687 GN=TVY486_0703700 PE=4 SV=1	5	3	3	3	7.74	88.3	5.21
	Sequence	Modifications	# Missed Cleavages	# Protein Groups	# Proteins	# PSMs	Theo. MH+ [Da]	Charge (by Search Engine): Sequest HT	m/z [Da] (by Search Engine): Sequest HT
	MTAIVTNDGCEIDLEK	1xCarbamidomethyl [C10]; 1xMet-loss+Acetyl [N-Term]	0	1	1	1	1719.81	2	860.409
	VAQVEGNVLDLDDR		0	1	1	1	1542.78	2	771.891
	LPQNLPSDQVVGR		0	1	1	1	1422.77	2	711.888
G0U0V6	Nucleolar protein 56 OS=Trypanosoma vivax (strain Y486) OX=1055687 GN=TVY486_0803170 PE=3 SV=1	7	3	3	3	7.69	53.7	8.7
	Sequence	Modifications	# Missed Cleavages	# Protein Groups	# Proteins	# PSMs	Theo. MH+ [Da]	Charge (by Search Engine): Sequest HT	m/z [Da] (by Search Engine): Sequest HT
	AAEAPGDVETPAPASK		0	1	1	1	1510.74	2	755.873
	VALLIGSR		0	1	1	1	828.53	2	414.769
	ESLQQYLVDK		0	1	1	1	1222.63	2	611.819
G0TSY2	SAM domain-containing protein OS=Trypanosoma vivax (strain Y486) OX=1055687 GN=TVY486_0302490 PE=4 SV=1	2	3	3	3	6.66	165	5.07
	Sequence	Modifications	# Missed Cleavages	# Protein Groups	# Proteins	# PSMs	Theo. MH+ [Da]	Charge (by Search Engine): Sequest HT	m/z [Da] (by Search Engine): Sequest HT
	FITEGTPVK		0	1	1	1	991.546	2	496.276
	ATQEETQSEPSELLSR		0	1	1	1	1804.86	2	902.932
	LLLESEGFK		0	1	1	1	1035.57	2	518.289
G0U7L1	Putative G-actin binding protein (Fragment) OS=Trypanosoma vivax (strain Y486) OX=1055687 GN=TVY486_1009140 PE=3 SV=1	11	3	3	3	6.91	27.6	6.35
	Sequence	Modifications	# Missed Cleavages	# Protein Groups	# Proteins	# PSMs	Theo. MH+ [Da]	Charge (by Search Engine): Sequest HT	m/z [Da] (by Search Engine): Sequest HT
	QNIQHGAVDFSDLEAK		0	1	1	1	1771.86	2	886.434
	YKIETKPSEVV		1	1	1	1	1292.71	2	646.858
	IETKPSEVV		0	1	1	1	1001.55	2	501.28
G0UBL6	RRM domain-containing protein (Fragment) OS=Trypanosoma vivax (strain Y486) OX=1055687 GN=TVY486_1106970 PE=4 SV=1	12	3	3	3	8.89	38.2	7.31
	Sequence	Modifications	# Missed Cleavages	# Protein Groups	# Proteins	# PSMs	Theo. MH+ [Da]	Charge (by Search Engine): Sequest HT	m/z [Da] (by Search Engine): Sequest HT
	AAASSSLVNAFK		0	1	1	1	1165.62	2	583.315
	EQGEVQLQSNVVQAQK		0	1	1	1	1784.91	2	892.962
	LGNLSLANATLK		0	1	1	1	1214.71	2	607.859
G0U2V7	Uncharacterized protein OS=Trypanosoma vivax (strain Y486) OX=1055687 GN=TVY486_0904320 PE=4 SV=1	4	3	3	3	8.59	85.5	6.57
	Sequence	Modifications	# Missed Cleavages	# Protein Groups	# Proteins	# PSMs	Theo. MH+ [Da]	Charge (by Search Engine): Sequest HT	m/z [Da] (by Search Engine): Sequest HT
	MLAENPVIGSR		0	1	1	1	1186.62	2	593.816
	TPVTVEGIAPER		0	1	1	1	1268.68	2	634.846
	ALSISGLSLK		0	1	1	1	988.604	2	494.806
G0TTY6	Uncharacterized protein OS=Trypanosoma vivax (strain Y486) OX=1055687 GN=TVY486_0400840 PE=4 SV=1	8	3	3	3	8.52	54.5	8.48
	Sequence	Modifications	# Missed Cleavages	# Protein Groups	# Proteins	# PSMs	Theo. MH+ [Da]	Charge (by Search Engine): Sequest HT	m/z [Da] (by Search Engine): Sequest HT
	QLLTDDESWNK		0	1	1	1	1348.64	2	674.823
	STYEEIQECVNPGK	1xCarbamidomethyl [C9]	0	1	1	1	1653.74	2	827.375
	LNEALAVNEEK		0	1	1	1	1229.64	2	615.322
G0U1S1	Uncharacterized protein OS=Trypanosoma vivax (strain Y486) OX=1055687 GN=TVY486_0900430 PE=4 SV=1	6	3	3	3	8.76	62	5.39
	Sequence	Modifications	# Missed Cleavages	# Protein Groups	# Proteins	# PSMs	Theo. MH+ [Da]	Charge (by Search Engine): Sequest HT	m/z [Da] (by Search Engine): Sequest HT
	AAEDAITNAFASNR		0	1	1	1	1450.69	2	725.848
	DAVESLWNK		0	1	1	1	1061.53	2	531.267
	IGVGCEVER	1xCarbamidomethyl [C5]	0	1	1	1	1018.5	2	509.753
G0U257	Proliferating cell nuclear antigen OS=Trypanosoma vivax (strain Y486) OX=1055687 GN=TVY486_0901830 PE=3 SV=1	10	3	2	2	8.73	32.3	5.12
	Sequence	Modifications	# Missed Cleavages	# Protein Groups	# Proteins	# PSMs	Theo. MH+ [Da]	Charge (by Search Engine): Sequest HT	m/z [Da] (by Search Engine): Sequest HT
	HEDDSDVVTLSSENVDK		0	1	1	2	1888.84	2	944.923
	IVEATDSLTLR		0	1	1	1	1217.67	2	609.341
F9WPP9	methionine--tRNA ligase (Fragment) OS=Trypanosoma vivax (strain Y486) OX=1055687 GN=TvY486_0022230 PE=3 SV=1	10	3	3	3	8.05	39.7	7.21
	Sequence	Modifications	# Missed Cleavages	# Protein Groups	# Proteins	# PSMs	Theo. MH+ [Da]	Charge (by Search Engine): Sequest HT	m/z [Da] (by Search Engine): Sequest HT
	SLGNAFDPLEK		0	1	4	1	1190.61	2	595.807
	ESGFSDDGDYSDR		0	1	4	1	1449.54	2	725.274
	GAEFGLDALK		0	1	4	1	1020.54	2	510.772
G0TZV8	Cilia- and flagella-associated protein 300 OS=Trypanosoma vivax (strain Y486) OX=1055687 GN=TVY486_0807430 PE=3 SV=1	8	3	3	3	7.36	53.5	6.02
	Sequence	Modifications	# Missed Cleavages	# Protein Groups	# Proteins	# PSMs	Theo. MH+ [Da]	Charge (by Search Engine): Sequest HT	m/z [Da] (by Search Engine): Sequest HT
	QENIDFDELR		0	1	1	1	1278.6	2	639.802
	NVADELDTPTFDGAR		0	1	1	1	1620.75	2	810.88
	ESLGLSTNAETLHRQENIDFDELR		1	1	1	1	2787.35	3	929.782
F9WKS8	Retrotransposon hot spot (RHS) protein, putative OS=Trypanosoma vivax (strain Y486) OX=1055687 GN=TvY486_0007450 PE=4 SV=1	5	3	3	1	6.58	70.8	8
	Sequence	Modifications	# Missed Cleavages	# Protein Groups	# Proteins	# PSMs	Theo. MH+ [Da]	Charge (by Search Engine): Sequest HT	m/z [Da] (by Search Engine): Sequest HT
	SFVVVGTPGIGK		0	3	9	1	1160.67	2	580.837
	IQTVGPLPR		0	2	4	1	980.589	2	490.798
	GVEILPTAR		0	1	2	1	955.557	2	478.282
G0UBQ7	inorganic diphosphatase OS=Trypanosoma vivax (strain Y486) OX=1055687 GN=TVY486_1107390 PE=3 SV=1	5	3	2	2	8.23	47.7	6.15
	Sequence	Modifications	# Missed Cleavages	# Protein Groups	# Proteins	# PSMs	Theo. MH+ [Da]	Charge (by Search Engine): Sequest HT	m/z [Da] (by Search Engine): Sequest HT
	VICISHGDPVCR	2xCarbamidomethyl [C3; C11]	0	1	2	2	1412.68	3	471.564
	YNFVCEIPK	1xCarbamidomethyl [C5]	0	1	1	1	1169.57	2	585.287
G0UB91	Malic enzyme OS=Trypanosoma vivax (strain Y486) OX=1055687 GN=TVY486_1105620 PE=3 SV=1	7	3	3	2	9.86	62.2	6.33
	Sequence	Modifications	# Missed Cleavages	# Protein Groups	# Proteins	# PSMs	Theo. MH+ [Da]	Charge (by Search Engine): Sequest HT	m/z [Da] (by Search Engine): Sequest HT
	NAAVTVITDGSR		0	1	1	1	1203.63	2	602.32
	TDITAEQSNSLR		0	2	2	1	1334.65	2	667.83
	FVSAGSSASSVLTDR		0	1	1	1	1483.74	2	742.373
F9WQM5	Uncharacterized protein OS=Trypanosoma vivax (strain Y486) OX=1055687 GN=TvY486_0025790 PE=4 SV=1	8	3	3	3	8.72	48.6	8.16
	Sequence	Modifications	# Missed Cleavages	# Protein Groups	# Proteins	# PSMs	Theo. MH+ [Da]	Charge (by Search Engine): Sequest HT	m/z [Da] (by Search Engine): Sequest HT
	SSISTVNNLVK		0	1	1	1	1161.65	2	581.328
	GDGLSSPLTTNVEK		0	1	1	1	1417.72	2	709.36
	ILSEYDNVK		0	1	1	1	1080.56	2	540.783
G0U217	Putative fatty acyl CoA synthetase 2 OS=Trypanosoma vivax (strain Y486) OX=1055687 GN=TVY486_0901430 PE=4 SV=1	4	3	3	2	7.42	80.7	6.32
	Sequence	Modifications	# Missed Cleavages	# Protein Groups	# Proteins	# PSMs	Theo. MH+ [Da]	Charge (by Search Engine): Sequest HT	m/z [Da] (by Search Engine): Sequest HT
	ANVAIYEETR		0	1	1	1	1165.58	2	583.296
	LLDVDGYK		0	2	3	1	922.488	2	461.748
	GLVELGIQPR		0	1	1	1	1081.64	2	541.321
F9WTZ5	Cyclic nucleotide phosphodiesterase (Fragment) OS=Trypanosoma vivax (strain Y486) OX=1055687 GN=TvY486_0039420 PE=4 SV=1	4	3	3	1	8.24	77.4	6.33
	Sequence	Modifications	# Missed Cleavages	# Protein Groups	# Proteins	# PSMs	Theo. MH+ [Da]	Charge (by Search Engine): Sequest HT	m/z [Da] (by Search Engine): Sequest HT
	TDCQSSPLLEATLR	1xCarbamidomethyl [C3]	0	1	1	1	1590.78	2	795.894
	CSIFLVK	1xCarbamidomethyl [C1]	0	2	2	1	866.48	2	433.744
	LDLTTASGVR		0	2	2	1	1032.57	2	516.789
G0U4I8	Uncharacterized protein OS=Trypanosoma vivax (strain Y486) OX=1055687 GN=TVY486_1013950 PE=4 SV=1	6	3	3	3	8.87	75.1	8.63
	Sequence	Modifications	# Missed Cleavages	# Protein Groups	# Proteins	# PSMs	Theo. MH+ [Da]	Charge (by Search Engine): Sequest HT	m/z [Da] (by Search Engine): Sequest HT
	NVNLAEEVR		0	1	1	1	1043.55	2	522.278
	ACVSVSVGTPK	1xCarbamidomethyl [C2]	0	1	1	1	1104.57	2	552.789
	AVVVGQGGKPSTFSTCSSSTR	1xCarbamidomethyl [C16]	0	1	1	1	2113.03	3	705.016
F9WP98	Retrotransposon hot spot (RHS) protein (Fragment) OS=Trypanosoma vivax (strain Y486) OX=1055687 GN=TvY486_0020740 PE=4 SV=1	6	3	3	3	7.38	67.6	5.53
	Sequence	Modifications	# Missed Cleavages	# Protein Groups	# Proteins	# PSMs	Theo. MH+ [Da]	Charge (by Search Engine): Sequest HT	m/z [Da] (by Search Engine): Sequest HT
	VVLLEGAAPPADVK		0	1	3	1	1378.79	2	689.9
	SIGEDIVPTR		0	1	6	1	1086.58	2	543.793
	IYDGTVDGVVVPR		0	1	5	1	1389.74	2	695.373
F9WQE9	Uncharacterized protein OS=Trypanosoma vivax (strain Y486) OX=1055687 GN=TvY486_0024890 PE=4 SV=1	5	3	3	1	7.84	70.1	4.67
	Sequence	Modifications	# Missed Cleavages	# Protein Groups	# Proteins	# PSMs	Theo. MH+ [Da]	Charge (by Search Engine): Sequest HT	m/z [Da] (by Search Engine): Sequest HT
	TSIEGINTPK		0	2	4	1	1059.57	2	530.288
	GADVVTLLER		0	1	2	1	1072.6	2	536.804
	CVNYLCTPQTPAK	2xCarbamidomethyl [C1; C6]	0	3	3	1	1551.73	2	776.369
F9WQ65	Retrotransposon hot spot protein,C-terminal domain-containing protein OS=Trypanosoma vivax (strain Y486) OX=1055687 GN=TvY486_0024010 PE=4 SV=1	9	3	3	3	7.24	39.7	9.61
	Sequence	Modifications	# Missed Cleavages	# Protein Groups	# Proteins	# PSMs	Theo. MH+ [Da]	Charge (by Search Engine): Sequest HT	m/z [Da] (by Search Engine): Sequest HT
	SVVDEIVGK		0	1	22	2	945.525	2	473.266
	NYPASVVIAR		0	1	11	1	1089.61	2	545.306
	MPGVDGAAVLEK		0	1	23	1	1186.61	2	593.811
G0TZM8	non-specific serine/threonine protein kinase OS=Trypanosoma vivax (strain Y486) OX=1055687 GN=TVY486_0806630 PE=3 SV=1	8	3	3	3	8.88	49.8	7.81
	Sequence	Modifications	# Missed Cleavages	# Protein Groups	# Proteins	# PSMs	Theo. MH+ [Da]	Charge (by Search Engine): Sequest HT	m/z [Da] (by Search Engine): Sequest HT
	NVCDQLLTVDPK	1xCarbamidomethyl [C3]	0	1	1	1	1401.7	2	701.356
	VEETETGTVYAAK		0	1	2	1	1397.68	2	699.345
	LGDFGFSR		0	1	2	1	898.442	2	449.724
G0TV72	Putative oligosaccharyl transferase subunit (Fragment) OS=Trypanosoma vivax (strain Y486) OX=1055687 GN=TVY486_0500470 PE=3 SV=1	6	3	3	1	6.75	58.4	9.35
	Sequence	Modifications	# Missed Cleavages	# Protein Groups	# Proteins	# PSMs	Theo. MH+ [Da]	Charge (by Search Engine): Sequest HT	m/z [Da] (by Search Engine): Sequest HT
	ESSGYVFPVDK		0	2	4	1	1227.59	2	614.297
	EIQDLLAK		0	1	2	1	929.53	2	465.269
	IGNSVYHDICPK	1xCarbamidomethyl [C10]	0	2	5	1	1402.68	2	701.841
F9WKS0	Trypanosome variant surface glycoprotein A-type N-terminal domain-containing protein (Fragment) OS=Trypanosoma vivax (strain Y486) OX=1055687 GN=TvY486_0007370 PE=4 SV=1	10	3	3	3	9.86	38.5	6.86
	Sequence	Modifications	# Missed Cleavages	# Protein Groups	# Proteins	# PSMs	Theo. MH+ [Da]	Charge (by Search Engine): Sequest HT	m/z [Da] (by Search Engine): Sequest HT
	VGGEETTLSAVR		0	1	8	1	1218.63	2	609.819
	AVASAVEQELR		0	1	1	1	1172.63	2	586.817
	CAPGAASAIVCDR	2xCarbamidomethyl [C1; C11]	0	1	5	1	1347.61	2	674.311
G0TZI6	ATP synthase subunit alpha, mitochondrial OS=Trypanosoma vivax (strain Y486) OX=1055687 GN=TVY486_0707020 PE=3 SV=1	6	3	3	2	8.92	63.7	9.63
	Sequence	Modifications	# Missed Cleavages	# Protein Groups	# Proteins	# PSMs	Theo. MH+ [Da]	Charge (by Search Engine): Sequest HT	m/z [Da] (by Search Engine): Sequest HT
	VDTGAPNIVSR		0	1	1	1	1128.6	2	564.804
	EAYPGDVFYLHSR		0	2	3	1	1553.74	3	518.584
	LLQSYGALR		0	1	1	1	1020.58	2	510.796
G0U4R4	CYTH domain-containing protein OS=Trypanosoma vivax (strain Y486) OX=1055687 GN=TVY486_1014710 PE=4 SV=1	6	3	3	3	8.92	69.7	5.9
	Sequence	Modifications	# Missed Cleavages	# Protein Groups	# Proteins	# PSMs	Theo. MH+ [Da]	Charge (by Search Engine): Sequest HT	m/z [Da] (by Search Engine): Sequest HT
	NLPTQEINEGDVK		0	1	1	1	1456.73	2	728.867
	TYSYVIPSTPK		0	1	1	1	1255.66	2	628.334
	SLGHSELHVAPDSK		0	1	1	1	1476.74	3	492.92
G0TYT0	Thioredoxin domain-containing protein OS=Trypanosoma vivax (strain Y486) OX=1055687 GN=TVY486_0704640 PE=4 SV=1	16	3	2	2	9.8	22.4	4.79
	Sequence	Modifications	# Missed Cleavages	# Protein Groups	# Proteins	# PSMs	Theo. MH+ [Da]	Charge (by Search Engine): Sequest HT	m/z [Da] (by Search Engine): Sequest HT
	GADVVNEELTVLSEQYGSK		0	1	1	2	2038	2	1019.5
	MTDIIDVTTYCDDK	1xCarbamidomethyl [C11]; 1xMet-loss+Acetyl [N-Term]	0	1	1	1	1600.7	2	800.856
G0TVI6	META domain containing protein (Fragment) OS=Trypanosoma vivax (strain Y486) OX=1055687 GN=TVY486_0501620 PE=4 SV=1	7	3	3	3	6.58	42.8	5.54
	Sequence	Modifications	# Missed Cleavages	# Protein Groups	# Proteins	# PSMs	Theo. MH+ [Da]	Charge (by Search Engine): Sequest HT	m/z [Da] (by Search Engine): Sequest HT
	GELELCCGR	2xCarbamidomethyl [C6; C7]	0	1	1	1	1093.48	2	547.241
	ATSALVIAGFK		0	1	1	1	1077.63	2	539.32
	LTILPSR		0	1	1	1	799.504	2	400.255
F9WV18	Syntaxin (Fragment) OS=Trypanosoma vivax (strain Y486) OX=1055687 GN=TvY486_0003770 PE=4 SV=1	11	3	3	3	10.8	37.9	8.51
	Sequence	Modifications	# Missed Cleavages	# Protein Groups	# Proteins	# PSMs	Theo. MH+ [Da]	Charge (by Search Engine): Sequest HT	m/z [Da] (by Search Engine): Sequest HT
	QEADAAVASGAEVQR		0	1	2	1	1501.72	2	751.366
	RVDDLLR		1	1	2	1	886.51	2	443.759
	LATVALGSSGHTYK		0	1	2	1	1404.75	2	702.878
G0U398	6-phosphogluconate dehydrogenase, decarboxylating OS=Trypanosoma vivax (strain Y486) OX=1055687 GN=TVY486_0905750 PE=3 SV=1	4	2	2	2	5.44	52.2	6.46
	Sequence	Modifications	# Missed Cleavages	# Protein Groups	# Proteins	# PSMs	Theo. MH+ [Da]	Charge (by Search Engine): Sequest HT	m/z [Da] (by Search Engine): Sequest HT
	RAEQLEAVGLR		1	1	1	1	1241.7	2	621.35
	YGQLVSLQR		0	1	1	1	1063.59	2	532.299
F9WUU9	Retrotransposon hot spot protein (RHS) OS=Trypanosoma vivax (strain Y486) OX=1055687 GN=TvY486_0042580 PE=4 SV=1	3	2	2	1	4.62	71.4	8.07
	Sequence	Modifications	# Missed Cleavages	# Protein Groups	# Proteins	# PSMs	Theo. MH+ [Da]	Charge (by Search Engine): Sequest HT	m/z [Da] (by Search Engine): Sequest HT
	SFVVVGTPGIGK		0	3	9	1	1160.67	2	580.837
	GVVILPTAR		0	1	2	1	925.583	2	463.295
G0U3W5	Putative tyrosine protein kinase OS=Trypanosoma vivax (strain Y486) OX=1055687 GN=TVY486_1011680 PE=4 SV=1	3	2	1	1	4.69	43.9	6.18
	Sequence	Modifications	# Missed Cleavages	# Protein Groups	# Proteins	# PSMs	Theo. MH+ [Da]	Charge (by Search Engine): Sequest HT	m/z [Da] (by Search Engine): Sequest HT
	AVYDESVSYHK		0	1	1	2	1297.61	3	433.207
G0TRX7	Putative NUP-1 protein (Fragment) OS=Trypanosoma vivax (strain Y486) OX=1055687 GN=TVY486_0201120 PE=4 SV=1	2	2	2	2	5.71	162	5
	Sequence	Modifications	# Missed Cleavages	# Protein Groups	# Proteins	# PSMs	Theo. MH+ [Da]	Charge (by Search Engine): Sequest HT	m/z [Da] (by Search Engine): Sequest HT
	LTAEANAGATAAR		0	1	1	1	1216.63	2	608.817
	LAELSDTASR		0	1	1	1	1062.54	2	531.775
G0TWV6	Uncharacterized protein OS=Trypanosoma vivax (strain Y486) OX=1055687 GN=TVY486_0602350 PE=4 SV=1	6	2	2	2	6.41	50.2	7.97
	Sequence	Modifications	# Missed Cleavages	# Protein Groups	# Proteins	# PSMs	Theo. MH+ [Da]	Charge (by Search Engine): Sequest HT	m/z [Da] (by Search Engine): Sequest HT
	SISVENYGDSPYAR		0	1	1	1	1557.72	2	779.363
	SVDESSYLITAGADK		0	1	1	1	1555.75	2	778.378
F9WTM5	65 kDa invariant surface glycoprotein OS=Trypanosoma vivax (strain Y486) OX=1055687 GN=TvY486_0037990 PE=4 SV=1	8	2	2	2	6.56	41.2	6.7
	Sequence	Modifications	# Missed Cleavages	# Protein Groups	# Proteins	# PSMs	Theo. MH+ [Da]	Charge (by Search Engine): Sequest HT	m/z [Da] (by Search Engine): Sequest HT
	SFGPCENIQNYYK	1xCarbamidomethyl [C5]	0	1	1	1	1619.72	2	810.361
	EAAEAAMETSGDAWNDAK		0	1	1	1	1866.78	2	933.895
G0TR69	Uncharacterized protein (Fragment) OS=Trypanosoma vivax (strain Y486) OX=1055687 GN=TVY486_0100810 PE=4 SV=1	39	2	1	1	8.47	41.9	4.54
	Sequence	Modifications	# Missed Cleavages	# Protein Groups	# Proteins	# PSMs	Theo. MH+ [Da]	Charge (by Search Engine): Sequest HT	m/z [Da] (by Search Engine): Sequest HT
	SDVTQQQQQLQSVSEPEATSTLHGDIADAQEDATASAR		0	1	2	2	4012.86	3	1338.29
G0TT75	Nodulin-like domain-containing protein (Fragment) OS=Trypanosoma vivax (strain Y486) OX=1055687 GN=TVY486_0303320 PE=4 SV=1	8	2	2	2	5.46	40	9
	Sequence	Modifications	# Missed Cleavages	# Protein Groups	# Proteins	# PSMs	Theo. MH+ [Da]	Charge (by Search Engine): Sequest HT	m/z [Da] (by Search Engine): Sequest HT
	NEPCEPLGPGDTDAVQR	1xCarbamidomethyl [C4]	0	1	3	1	1854.83	2	927.918
	EAPSCGDPECVR	2xCarbamidomethyl [C5; C10]	0	1	3	1	1376.56	2	688.782
G0U093	Paraflagellar rod protein (Fragment) OS=Trypanosoma vivax (strain Y486) OX=1055687 GN=TVY486_0800990 PE=4 SV=1	4	2	2	2	7.04	70.6	5.95
	Sequence	Modifications	# Missed Cleavages	# Protein Groups	# Proteins	# PSMs	Theo. MH+ [Da]	Charge (by Search Engine): Sequest HT	m/z [Da] (by Search Engine): Sequest HT
	FTEDEQTALEGCADR	1xCarbamidomethyl [C12]	0	1	1	1	1741.73	2	871.371
	DLYNCEAQSYVR	1xCarbamidomethyl [C5]	0	1	1	1	1517.67	2	759.338
G0TVU9	WW domain-containing protein OS=Trypanosoma vivax (strain Y486) OX=1055687 GN=TVY486_0502670 PE=4 SV=1	2	2	2	2	6.98	173.9	6.06
	Sequence	Modifications	# Missed Cleavages	# Protein Groups	# Proteins	# PSMs	Theo. MH+ [Da]	Charge (by Search Engine): Sequest HT	m/z [Da] (by Search Engine): Sequest HT
	TLSVPQDQDGHSEESR		0	1	1	1	1784.8	3	595.606
	SNYYGGDADDVDLGGR		0	1	1	1	1673.7	2	837.356
G0UAP1	Uncharacterized protein OS=Trypanosoma vivax (strain Y486) OX=1055687 GN=TVY486_1103600 PE=4 SV=1	3	2	2	2	6.02	88.3	7.83
	Sequence	Modifications	# Missed Cleavages	# Protein Groups	# Proteins	# PSMs	Theo. MH+ [Da]	Charge (by Search Engine): Sequest HT	m/z [Da] (by Search Engine): Sequest HT
	NNCLDLISSNTER	1xCarbamidomethyl [C3]	0	1	1	1	1535.71	2	768.361
	VQEVVSEGVLGTVK		0	1	1	1	1443.81	2	722.405
G0U5T9	Putative importin beta-1 subunit OS=Trypanosoma vivax (strain Y486) OX=1055687 GN=TVY486_1002930 PE=3 SV=1	3	2	2	2	6.4	95.2	4.97
	Sequence	Modifications	# Missed Cleavages	# Protein Groups	# Proteins	# PSMs	Theo. MH+ [Da]	Charge (by Search Engine): Sequest HT	m/z [Da] (by Search Engine): Sequest HT
	QIVLSTLGSPK		0	1	1	1	1142.68	2	571.843
	IIDSGVDHNLR		0	1	1	1	1238.65	3	413.555
G0U488	Putative elongation factor Tu OS=Trypanosoma vivax (strain Y486) OX=1055687 GN=TVY486_1012940 PE=4 SV=1	11	2	2	2	6.49	27	8.69
	Sequence	Modifications	# Missed Cleavages	# Protein Groups	# Proteins	# PSMs	Theo. MH+ [Da]	Charge (by Search Engine): Sequest HT	m/z [Da] (by Search Engine): Sequest HT
	CADVTADLNFPESEK	1xCarbamidomethyl [C1]	0	1	1	1	1695.75	2	848.379
	LGADAELSGFSTK		0	1	1	1	1295.65	2	648.327
G0TXC2	Putative UV excision repair RAD23 protein (Fragment) OS=Trypanosoma vivax (strain Y486) OX=1055687 GN=TVY486_0604030 PE=4 SV=1	9	2	2	2	6.3	32.5	5.14
	Sequence	Modifications	# Missed Cleavages	# Protein Groups	# Proteins	# PSMs	Theo. MH+ [Da]	Charge (by Search Engine): Sequest HT	m/z [Da] (by Search Engine): Sequest HT
	TMSTATDVATKPSEGSAR		0	1	1	1	1809.86	3	603.96
	TQVALALR		0	1	1	1	871.536	2	436.272
F9WKA3	Uncharacterized protein OS=Trypanosoma vivax (strain Y486) OX=1055687 GN=TvY486_0005500 PE=4 SV=1	17	2	2	2	5.66	31.8	4.91
	Sequence	Modifications	# Missed Cleavages	# Protein Groups	# Proteins	# PSMs	Theo. MH+ [Da]	Charge (by Search Engine): Sequest HT	m/z [Da] (by Search Engine): Sequest HT
	GGGGSVDGSSGDAGEVGVGEGESEGEGEGADGQLAPGSAAHNAPK		0	1	1	1	3966.71	3	1322.91
	AVVESLWSK		0	1	4	1	1018.56	2	509.782
G0TT40	Putative RNA-binding protein OS=Trypanosoma vivax (strain Y486) OX=1055687 GN=TVY486_0303070 PE=4 SV=1	5	2	2	2	5.5	63.8	9.44
	Sequence	Modifications	# Missed Cleavages	# Protein Groups	# Proteins	# PSMs	Theo. MH+ [Da]	Charge (by Search Engine): Sequest HT	m/z [Da] (by Search Engine): Sequest HT
	VGAATSTPTTTVPR		0	1	1	1	1358.73	2	679.865
	DVQAASGDTSGADVGK		0	1	1	1	1477.68	2	739.342
G0TXQ4	Putative 40S ribosomal protein S16 OS=Trypanosoma vivax (strain Y486) OX=1055687 GN=TVY486_0700870 PE=4 SV=1	15	2	2	2	6.57	16.9	10.51
	Sequence	Modifications	# Missed Cleavages	# Protein Groups	# Proteins	# PSMs	Theo. MH+ [Da]	Charge (by Search Engine): Sequest HT	m/z [Da] (by Search Engine): Sequest HT
	TAIAVATVTK		0	1	1	1	974.588	2	487.797
[truncated: 1,199 more rows]
