# Supplementary material for: Immunoproteomic Identification and Vaccine Assessment of Trypanosoma vivax Invariant Surface Glycoprotein
Source: Vaccines (Basel). 2026 Feb 28;14(3):226. doi: 10.3390/vaccines14030226 (PMC13030271; doi:10.3390/vaccines14030226)
Supplement: Supplementary file 1 [file vaccines-14-00226-s001.zip › Table S3. GO - proteins - positive exclusive.xlsx]

## Sheet: positive exclusive
From	Entry	Reviewed	Entry Name	Protein names	Gene Names	Organism	Length	Catalytic activity	Binding site	DNA binding	Pathway	Activity regulation	Gene Ontology (biological process)	Gene Ontology (cellular component)	Gene Ontology (molecular function)	Gene Ontology (GO)	Gene Ontology IDs	Intramembrane	Subcellular location [CC]	Transmembrane	Topological domain	Signal peptide	Transit peptide
F9WQM4	F9WQM4	unreviewed	F9WQM4_TRYVY	Heat shock protein 70, putative	TvY486_0025780	Trypanosoma vivax (strain Y486)	261								ATP binding [GO:0005524]; ATP-dependent protein folding chaperone [GO:0140662]	ATP binding [GO:0005524]; ATP-dependent protein folding chaperone [GO:0140662]	GO:0005524; GO:0140662
F9WL13	F9WL13	unreviewed	F9WL13_TRYVY	Uncharacterized protein	TvY486_0008350	Trypanosoma vivax (strain Y486)	244
G0TYS5	G0TYS5	unreviewed	G0TYS5_TRYVY	PX domain-containing protein	TVY486_0704590	Trypanosoma vivax (strain Y486)	539								phosphatidylinositol binding [GO:0035091]	phosphatidylinositol binding [GO:0035091]	GO:0035091
F9WRM5	F9WRM5	unreviewed	F9WRM5_TRYVY	Uncharacterized protein	TvY486_0029810	Trypanosoma vivax (strain Y486)	327															SIGNAL 1..21; /evidence="ECO:0000256|SAM:SignalP"
F9WKR3	F9WKR3	unreviewed	F9WKR3_TRYVY	65 kDa invariant surface glycoprotein	TvY486_0007290	Trypanosoma vivax (strain Y486)	629							membrane [GO:0016020]		membrane [GO:0016020]	GO:0016020			TRANSMEM 557..579; /note="Helical"; /evidence="ECO:0000256|SAM:Phobius"		SIGNAL 1..20; /evidence="ECO:0000256|SAM:SignalP"
G0TWB8	G0TWB8	unreviewed	G0TWB8_TRYVY	Cysteine peptidase (EC 3.4.22.-)	TVY486_0600470	Trypanosoma vivax (strain Y486)	452						proteolysis [GO:0006508]		cysteine-type endopeptidase activity [GO:0004197]	cysteine-type endopeptidase activity [GO:0004197]; proteolysis [GO:0006508]	GO:0004197; GO:0006508					SIGNAL 1..22; /evidence="ECO:0000256|SAM:SignalP"
F9WKP9	F9WKP9	unreviewed	F9WKP9_TRYVY	Uncharacterized protein	TvY486_0007180	Trypanosoma vivax (strain Y486)	327															SIGNAL 1..21; /evidence="ECO:0000256|SAM:SignalP"
F9WRA9	F9WRA9	unreviewed	F9WRA9_TRYVY	Cysteine peptidase	TvY486_0028580	Trypanosoma vivax (strain Y486)	454						proteolysis [GO:0006508]		cysteine-type endopeptidase activity [GO:0004197]	cysteine-type endopeptidase activity [GO:0004197]; proteolysis [GO:0006508]	GO:0004197; GO:0006508					SIGNAL 1..22; /evidence="ECO:0000256|SAM:SignalP"
G0TXE3	G0TXE3	unreviewed	G0TXE3_TRYVY	S-adenosylmethionine synthase (EC 2.5.1.6)	TVY486_0604240	Trypanosoma vivax (strain Y486)	305	CATALYTIC ACTIVITY: Reaction=L-methionine + ATP + H2O = S-adenosyl-L-methionine + phosphate + diphosphate; Xref=Rhea:RHEA:21080, ChEBI:CHEBI:15377, ChEBI:CHEBI:30616, ChEBI:CHEBI:33019, ChEBI:CHEBI:43474, ChEBI:CHEBI:57844, ChEBI:CHEBI:59789; EC=2.5.1.6; Evidence={ECO:0000256|ARBA:ARBA00048344, ECO:0000256|RuleBase:RU000541};			PATHWAY: Amino-acid biosynthesis; S-adenosyl-L-methionine biosynthesis; S-adenosyl-L-methionine from L-methionine: step 1/1. {ECO:0000256|ARBA:ARBA00005224, ECO:0000256|RuleBase:RU000541}.		one-carbon metabolic process [GO:0006730]; S-adenosylmethionine biosynthetic process [GO:0006556]		ATP binding [GO:0005524]; metal ion binding [GO:0046872]; methionine adenosyltransferase activity [GO:0004478]	ATP binding [GO:0005524]; metal ion binding [GO:0046872]; methionine adenosyltransferase activity [GO:0004478]; one-carbon metabolic process [GO:0006730]; S-adenosylmethionine biosynthetic process [GO:0006556]	GO:0004478; GO:0005524; GO:0006556; GO:0006730; GO:0046872
F9WLE3	F9WLE3	unreviewed	F9WLE3_TRYVY	Uncharacterized protein	TvY486_0000900	Trypanosoma vivax (strain Y486)	633							membrane [GO:0016020]		membrane [GO:0016020]	GO:0016020			TRANSMEM 558..580; /note="Helical"; /evidence="ECO:0000256|SAM:Phobius"		SIGNAL 1..23; /evidence="ECO:0000256|SAM:SignalP"
F9WP50	F9WP50	unreviewed	F9WP50_TRYVY	Retrotransposon hot spot protein (RHS)	TvY486_0020190	Trypanosoma vivax (strain Y486)	850
G0U1S2	G0U1S2	unreviewed	G0U1S2_TRYVY	Uncharacterized protein	TVY486_0900440	Trypanosoma vivax (strain Y486)	378							membrane [GO:0016020]		membrane [GO:0016020]	GO:0016020			TRANSMEM 346..367; /note="Helical"; /evidence="ECO:0000256|SAM:Phobius"		SIGNAL 1..19; /evidence="ECO:0000256|SAM:SignalP"
G0W2X9	G0W2X9	unreviewed	G0W2X9_TRYVY	RHS	TVY486_BAC56L19_003	Trypanosoma vivax (strain Y486)	782
G0U5J6	G0U5J6	unreviewed	G0U5J6_TRYVY	Phosphotransferase (EC 2.7.1.-)	TVY486_1002000	Trypanosoma vivax (strain Y486)	116	CATALYTIC ACTIVITY: Reaction=a D-hexose + ATP = a D-hexose 6-phosphate + ADP + H(+); Xref=Rhea:RHEA:22740, ChEBI:CHEBI:4194, ChEBI:CHEBI:15378, ChEBI:CHEBI:30616, ChEBI:CHEBI:229467, ChEBI:CHEBI:456216; EC=2.7.1.1; Evidence={ECO:0000256|ARBA:ARBA00044613}; PhysiologicalDirection=left-to-right; Xref=Rhea:RHEA:22741; Evidence={ECO:0000256|ARBA:ARBA00044613};			PATHWAY: Carbohydrate degradation; glycolysis; D-glyceraldehyde 3-phosphate and glycerone phosphate from D-glucose: step 1/4. {ECO:0000256|ARBA:ARBA00004888}.; PATHWAY: Carbohydrate metabolism; hexose metabolism. {ECO:0000256|ARBA:ARBA00005028}.		glucose metabolic process [GO:0006006]; glycolytic process [GO:0006096]; intracellular glucose homeostasis [GO:0001678]	cytosol [GO:0005829]; mitochondrion [GO:0005739]	ATP binding [GO:0005524]; D-glucose binding [GO:0005536]; fructokinase activity [GO:0008865]; glucokinase activity [GO:0004340]	cytosol [GO:0005829]; mitochondrion [GO:0005739]; ATP binding [GO:0005524]; D-glucose binding [GO:0005536]; fructokinase activity [GO:0008865]; glucokinase activity [GO:0004340]; glucose metabolic process [GO:0006006]; glycolytic process [GO:0006096]; intracellular glucose homeostasis [GO:0001678]	GO:0001678; GO:0004340; GO:0005524; GO:0005536; GO:0005739; GO:0005829; GO:0006006; GO:0006096; GO:0008865
F9WUY2	F9WUY2	unreviewed	F9WUY2_TRYVY	Uncharacterized protein	TvY486_0042870	Trypanosoma vivax (strain Y486)	392							membrane [GO:0016020]		membrane [GO:0016020]	GO:0016020			TRANSMEM 358..378; /note="Helical"; /evidence="ECO:0000256|SAM:Phobius"		SIGNAL 1..22; /evidence="ECO:0000256|SAM:SignalP"
G0UA80	G0UA80	unreviewed	G0UA80_TRYVY	arginine--tRNA ligase (EC 6.1.1.19) (Arginyl-tRNA synthetase)	TVY486_1101970	Trypanosoma vivax (strain Y486)	692	CATALYTIC ACTIVITY: Reaction=tRNA(Arg) + L-arginine + ATP = L-arginyl-tRNA(Arg) + AMP + diphosphate; Xref=Rhea:RHEA:20301, Rhea:RHEA-COMP:9658, Rhea:RHEA-COMP:9673, ChEBI:CHEBI:30616, ChEBI:CHEBI:32682, ChEBI:CHEBI:33019, ChEBI:CHEBI:78442, ChEBI:CHEBI:78513, ChEBI:CHEBI:456215; EC=6.1.1.19; Evidence={ECO:0000256|ARBA:ARBA00049339};					arginyl-tRNA aminoacylation [GO:0006420]	cytoplasm [GO:0005737]	arginine-tRNA ligase activity [GO:0004814]; ATP binding [GO:0005524]	cytoplasm [GO:0005737]; arginine-tRNA ligase activity [GO:0004814]; ATP binding [GO:0005524]; arginyl-tRNA aminoacylation [GO:0006420]	GO:0004814; GO:0005524; GO:0005737; GO:0006420
G0UBE7	G0UBE7	unreviewed	G0UBE7_TRYVY	Leucine-rich repeat protein (LRRP)	TVY486_1106260	Trypanosoma vivax (strain Y486)	534						SCF-dependent proteasomal ubiquitin-dependent protein catabolic process [GO:0031146]	SCF ubiquitin ligase complex [GO:0019005]		SCF ubiquitin ligase complex [GO:0019005]; SCF-dependent proteasomal ubiquitin-dependent protein catabolic process [GO:0031146]	GO:0019005; GO:0031146
G0TRX1	G0TRX1	unreviewed	G0TRX1_TRYVY	Mitochondrial processing peptidase alpha subunit	TVY486_0201060	Trypanosoma vivax (strain Y486)	471							mitochondrion [GO:0005739]	metal ion binding [GO:0046872]	mitochondrion [GO:0005739]; metal ion binding [GO:0046872]	GO:0005739; GO:0046872
G0TRA9	G0TRA9	unreviewed	G0TRA9_TRYVY	Coatomer subunit beta (Beta-coat protein)	TVY486_0101210	Trypanosoma vivax (strain Y486)	966						endoplasmic reticulum to Golgi vesicle-mediated transport [GO:0006888]; intra-Golgi vesicle-mediated transport [GO:0006891]; intracellular protein transport [GO:0006886]	COPI vesicle coat [GO:0030126]; Golgi membrane [GO:0000139]	structural molecule activity [GO:0005198]	COPI vesicle coat [GO:0030126]; Golgi membrane [GO:0000139]; structural molecule activity [GO:0005198]; endoplasmic reticulum to Golgi vesicle-mediated transport [GO:0006888]; intra-Golgi vesicle-mediated transport [GO:0006891]; intracellular protein transport [GO:0006886]	GO:0000139; GO:0005198; GO:0006886; GO:0006888; GO:0006891; GO:0030126		SUBCELLULAR LOCATION: Cytoplasm {ECO:0000256|PIRNR:PIRNR005727}. Golgi apparatus membrane {ECO:0000256|ARBA:ARBA00004255, ECO:0000256|PIRNR:PIRNR005727}; Peripheral membrane protein {ECO:0000256|ARBA:ARBA00004255, ECO:0000256|PIRNR:PIRNR005727}; Cytoplasmic side {ECO:0000256|ARBA:ARBA00004255, ECO:0000256|PIRNR:PIRNR005727}. Cytoplasmic vesicle, COPI-coated vesicle membrane {ECO:0000256|PIRNR:PIR…
G0TRV6	G0TRV6	unreviewed	G0TRV6_TRYVY	RESC1/2 CYTH-like domain-containing protein	TVY486_0200900	Trypanosoma vivax (strain Y486)	486
G0U4F5	G0U4F5	unreviewed	G0U4F5_TRYVY	Uncharacterized protein	TVY486_1013620	Trypanosoma vivax (strain Y486)	369						COPII-coated vesicle budding [GO:0090114]; protein import into nucleus [GO:0006606]	COPII vesicle coat [GO:0030127]; nuclear pore outer ring [GO:0031080]	structural molecule activity [GO:0005198]	COPII vesicle coat [GO:0030127]; nuclear pore outer ring [GO:0031080]; structural molecule activity [GO:0005198]; COPII-coated vesicle budding [GO:0090114]; protein import into nucleus [GO:0006606]	GO:0005198; GO:0006606; GO:0030127; GO:0031080; GO:0090114
G0TUL4	G0TUL4	unreviewed	G0TUL4_TRYVY	carnosine N-methyltransferase (EC 2.1.1.22)	TVY486_0403150	Trypanosoma vivax (strain Y486)	451						methylation [GO:0032259]		S-adenosylmethionine-dependent methyltransferase activity [GO:0008757]	S-adenosylmethionine-dependent methyltransferase activity [GO:0008757]; methylation [GO:0032259]	GO:0008757; GO:0032259
G0U4G4	G0U4G4	unreviewed	G0U4G4_TRYVY	Glycylpeptide N-tetradecanoyltransferase (EC 2.3.1.97)	TVY486_1013710	Trypanosoma vivax (strain Y486)	449	CATALYTIC ACTIVITY: Reaction=N-terminal glycyl-[protein] + tetradecanoyl-CoA = N-tetradecanoylglycyl-[protein] + CoA + H(+); Xref=Rhea:RHEA:15521, Rhea:RHEA-COMP:12666, Rhea:RHEA-COMP:12667, ChEBI:CHEBI:15378, ChEBI:CHEBI:57287, ChEBI:CHEBI:57385, ChEBI:CHEBI:64723, ChEBI:CHEBI:133050; EC=2.3.1.97; Evidence={ECO:0000256|RuleBase:RU000586};						cytoplasm [GO:0005737]	glycylpeptide N-tetradecanoyltransferase activity [GO:0004379]	cytoplasm [GO:0005737]; glycylpeptide N-tetradecanoyltransferase activity [GO:0004379]	GO:0004379; GO:0005737
G0TXA0	G0TXA0	unreviewed	G0TXA0_TRYVY	Putative kinesin	TVY486_0603810	Trypanosoma vivax (strain Y486)	1107		BINDING 129..136; /ligand="ATP"; /ligand_id="ChEBI:CHEBI:30616"; /evidence="ECO:0000256|PROSITE-ProRule:PRU00283"				microtubule-based movement [GO:0007018]	microtubule [GO:0005874]	ATP binding [GO:0005524]; microtubule binding [GO:0008017]; microtubule motor activity [GO:0003777]	microtubule [GO:0005874]; ATP binding [GO:0005524]; microtubule binding [GO:0008017]; microtubule motor activity [GO:0003777]; microtubule-based movement [GO:0007018]	GO:0003777; GO:0005524; GO:0005874; GO:0007018; GO:0008017
G0TS97	G0TS97	unreviewed	G0TS97_TRYVY	Uncharacterized protein	TVY486_0300170	Trypanosoma vivax (strain Y486)	540
G0U352	G0U352	unreviewed	G0U352_TRYVY	Enriched in surface-labeled proteome protein 9	TVY486_0905280	Trypanosoma vivax (strain Y486)	558							membrane [GO:0016020]		membrane [GO:0016020]	GO:0016020			TRANSMEM 509..531; /note="Helical"; /evidence="ECO:0000256|SAM:Phobius"		SIGNAL 1..25; /evidence="ECO:0000256|SAM:SignalP"
F9WVG5	F9WVG5	unreviewed	F9WVG5_TRYVY	Retrotransposon hot spot (RHS) protein, putative	TvY486_0044890	Trypanosoma vivax (strain Y486)	576
G0TTM0	G0TTM0	unreviewed	G0TTM0_TRYVY	Putative Hsc70-interacting protein (Hip)	TVY486_03047	Trypanosoma vivax (strain Y486)	354								Hsp70 protein binding [GO:0030544]	Hsp70 protein binding [GO:0030544]	GO:0030544
G0TXF7	G0TXF7	unreviewed	G0TXF7_TRYVY	Uncharacterized protein	TVY486_0604380	Trypanosoma vivax (strain Y486)	488
G0TUN6	G0TUN6	unreviewed	G0TUN6_TRYVY	Putative translation elongation factor 1-beta	TVY486_0403370	Trypanosoma vivax (strain Y486)	228							cytosol [GO:0005829]; eukaryotic translation elongation factor 1 complex [GO:0005853]	guanyl-nucleotide exchange factor activity [GO:0005085]; translation elongation factor activity [GO:0003746]	cytosol [GO:0005829]; eukaryotic translation elongation factor 1 complex [GO:0005853]; guanyl-nucleotide exchange factor activity [GO:0005085]; translation elongation factor activity [GO:0003746]	GO:0003746; GO:0005085; GO:0005829; GO:0005853
G0U4R6	G0U4R6	unreviewed	G0U4R6_TRYVY	Plastid-encoded RNA polymerase subunit alpha	TVY486_1014740	Trypanosoma vivax (strain Y486)	389						DNA-templated transcription [GO:0006351]	RNA polymerase I complex [GO:0005736]; RNA polymerase III complex [GO:0005666]	DNA-directed RNA polymerase activity [GO:0003899]; protein dimerization activity [GO:0046983]	RNA polymerase I complex [GO:0005736]; RNA polymerase III complex [GO:0005666]; DNA-directed RNA polymerase activity [GO:0003899]; protein dimerization activity [GO:0046983]; DNA-templated transcription [GO:0006351]	GO:0003899; GO:0005666; GO:0005736; GO:0006351; GO:0046983
F9WR22	F9WR22	unreviewed	F9WR22_TRYVY	Uncharacterized protein	TvY486_0027620	Trypanosoma vivax (strain Y486)	393							membrane [GO:0016020]		membrane [GO:0016020]	GO:0016020			TRANSMEM 359..379; /note="Helical"; /evidence="ECO:0000256|SAM:Phobius"		SIGNAL 1..22; /evidence="ECO:0000256|SAM:SignalP"
F9WVM3	F9WVM3	unreviewed	F9WVM3_TRYVY	65 kDa invariant surface glycoprotein	TvY486_0045500	Trypanosoma vivax (strain Y486)	400							membrane [GO:0016020]		membrane [GO:0016020]	GO:0016020			TRANSMEM 367..388; /note="Helical"; /evidence="ECO:0000256|SAM:Phobius"		SIGNAL 1..38; /evidence="ECO:0000256|SAM:SignalP"
G0U289	G0U289	unreviewed	G0U289_TRYVY	thioredoxin-dependent peroxiredoxin (EC 1.11.1.24)	TVY486_0902150	Trypanosoma vivax (strain Y486)	199	CATALYTIC ACTIVITY: Reaction=a hydroperoxide + [thioredoxin]-dithiol = an alcohol + [thioredoxin]-disulfide + H2O; Xref=Rhea:RHEA:62620, Rhea:RHEA-COMP:10698, Rhea:RHEA-COMP:10700, ChEBI:CHEBI:15377, ChEBI:CHEBI:29950, ChEBI:CHEBI:30879, ChEBI:CHEBI:35924, ChEBI:CHEBI:50058; EC=1.11.1.24; Evidence={ECO:0000256|ARBA:ARBA00049091};					cell redox homeostasis [GO:0045454]; cellular response to stress [GO:0033554]; hydrogen peroxide catabolic process [GO:0042744]; response to oxidative stress [GO:0006979]	cytosol [GO:0005829]	thioredoxin peroxidase activity [GO:0008379]	cytosol [GO:0005829]; thioredoxin peroxidase activity [GO:0008379]; cell redox homeostasis [GO:0045454]; cellular response to stress [GO:0033554]; hydrogen peroxide catabolic process [GO:0042744]; response to oxidative stress [GO:0006979]	GO:0005829; GO:0006979; GO:0008379; GO:0033554; GO:0042744; GO:0045454
G0TSY9	G0TSY9	unreviewed	G0TSY9_TRYVY	non-specific serine/threonine protein kinase (EC 2.7.11.1)	TVY486_0302560	Trypanosoma vivax (strain Y486)	503	CATALYTIC ACTIVITY: Reaction=L-seryl-[protein] + ATP = O-phospho-L-seryl-[protein] + ADP + H(+); Xref=Rhea:RHEA:17989, Rhea:RHEA-COMP:9863, Rhea:RHEA-COMP:11604, ChEBI:CHEBI:15378, ChEBI:CHEBI:29999, ChEBI:CHEBI:30616, ChEBI:CHEBI:83421, ChEBI:CHEBI:456216; EC=2.7.11.1; Evidence={ECO:0000256|ARBA:ARBA00048679}; CATALYTIC ACTIVITY: Reaction=L-threonyl-[protein] + ATP = O-phospho-L-threonyl-[protei…	BINDING 49; /ligand="ATP"; /ligand_id="ChEBI:CHEBI:30616"; /evidence="ECO:0000256|PROSITE-ProRule:PRU10141"						ATP binding [GO:0005524]; protein serine kinase activity [GO:0106310]; protein serine/threonine kinase activity [GO:0004674]	ATP binding [GO:0005524]; protein serine kinase activity [GO:0106310]; protein serine/threonine kinase activity [GO:0004674]	GO:0004674; GO:0005524; GO:0106310
G0U8S6	G0U8S6	unreviewed	G0U8S6_TRYVY	PTBP1-like RNA recognition motif 2 domain-containing protein	TVY486_1114910	Trypanosoma vivax (strain Y486)	478								nucleic acid binding [GO:0003676]	nucleic acid binding [GO:0003676]	GO:0003676
G0TSM2	G0TSM2	unreviewed	G0TSM2_TRYVY	Uncharacterized protein	TVY486_0301380	Trypanosoma vivax (strain Y486)	1454															SIGNAL 1..19; /evidence="ECO:0000256|SAM:SignalP"
G0UA58	G0UA58	unreviewed	G0UA58_TRYVY	DUF4201 domain-containing protein	TVY486_1101750	Trypanosoma vivax (strain Y486)	398
G0TU80	G0TU80	unreviewed	G0TU80_TRYVY	RuvB-like helicase (EC 3.6.4.12)	TVY486_0401800	Trypanosoma vivax (strain Y486)	474	CATALYTIC ACTIVITY: Reaction=ATP + H2O = ADP + phosphate + H(+); Xref=Rhea:RHEA:13065, ChEBI:CHEBI:15377, ChEBI:CHEBI:15378, ChEBI:CHEBI:30616, ChEBI:CHEBI:43474, ChEBI:CHEBI:456216; EC=3.6.4.12; Evidence={ECO:0000256|RuleBase:RU363048};					DNA repair [GO:0006281]	nucleus [GO:0005634]	ATP binding [GO:0005524]; ATP hydrolysis activity [GO:0016887]; ATP-dependent activity, acting on DNA [GO:0008094]; helicase activity [GO:0004386]	nucleus [GO:0005634]; ATP binding [GO:0005524]; ATP hydrolysis activity [GO:0016887]; ATP-dependent activity, acting on DNA [GO:0008094]; helicase activity [GO:0004386]; DNA repair [GO:0006281]	GO:0004386; GO:0005524; GO:0005634; GO:0006281; GO:0008094; GO:0016887		SUBCELLULAR LOCATION: Nucleus {ECO:0000256|ARBA:ARBA00004123}.
G0U6L9	G0U6L9	unreviewed	G0U6L9_TRYVY	Putative N-acetyltransferase subunit Nat1	TVY486_1005740	Trypanosoma vivax (strain Y486)	711							cytoplasm [GO:0005737]	transferase activity [GO:0016740]	cytoplasm [GO:0005737]; transferase activity [GO:0016740]	GO:0005737; GO:0016740
G0TUB6	G0TUB6	unreviewed	G0TUB6_TRYVY	asparagine--tRNA ligase (EC 6.1.1.22) (Asparaginyl-tRNA synthetase)	TVY486_0402160	Trypanosoma vivax (strain Y486)	751	CATALYTIC ACTIVITY: Reaction=tRNA(Asn) + L-asparagine + ATP = L-asparaginyl-tRNA(Asn) + AMP + diphosphate + H(+); Xref=Rhea:RHEA:11180, Rhea:RHEA-COMP:9659, Rhea:RHEA-COMP:9674, ChEBI:CHEBI:15378, ChEBI:CHEBI:30616, ChEBI:CHEBI:33019, ChEBI:CHEBI:58048, ChEBI:CHEBI:78442, ChEBI:CHEBI:78515, ChEBI:CHEBI:456215; EC=6.1.1.22; Evidence={ECO:0000256|ARBA:ARBA00047844};					asparaginyl-tRNA aminoacylation [GO:0006421]	cytoplasm [GO:0005737]	asparagine-tRNA ligase activity [GO:0004816]; ATP binding [GO:0005524]; nucleic acid binding [GO:0003676]	cytoplasm [GO:0005737]; asparagine-tRNA ligase activity [GO:0004816]; ATP binding [GO:0005524]; nucleic acid binding [GO:0003676]; asparaginyl-tRNA aminoacylation [GO:0006421]	GO:0003676; GO:0004816; GO:0005524; GO:0005737; GO:0006421		SUBCELLULAR LOCATION: Cytoplasm {ECO:0000256|ARBA:ARBA00004496}.
F9WQX9	F9WQX9	unreviewed	F9WQX9_TRYVY	Uncharacterized protein	TvY486_0027130	Trypanosoma vivax (strain Y486)	373															SIGNAL 1..20; /evidence="ECO:0000256|SAM:SignalP"
G0TZX2	G0TZX2	unreviewed	G0TZX2_TRYVY	Mitochondrial RNA binding protein	TVY486_0807570	Trypanosoma vivax (strain Y486)	887
G0U4E8	G0U4E8	unreviewed	G0U4E8_TRYVY	C-CAP/cofactor C-like domain-containing protein	TVY486_1013550	Trypanosoma vivax (strain Y486)	456						post-Golgi vesicle-mediated transport [GO:0006892]	cilium [GO:0005929]; periciliary membrane compartment [GO:1990075]	GTPase activator activity [GO:0005096]; nucleotide binding [GO:0000166]	cilium [GO:0005929]; periciliary membrane compartment [GO:1990075]; GTPase activator activity [GO:0005096]; nucleotide binding [GO:0000166]; post-Golgi vesicle-mediated transport [GO:0006892]	GO:0000166; GO:0005096; GO:0005929; GO:0006892; GO:1990075
G0U0X2	G0U0X2	unreviewed	G0U0X2_TRYVY	Putative oxidoreductase (EC 1.6.5.5)	TVY486_0803350	Trypanosoma vivax (strain Y486)	440								NADPH:quinone reductase activity [GO:0003960]	NADPH:quinone reductase activity [GO:0003960]	GO:0003960
G0U4F3	G0U4F3	unreviewed	G0U4F3_TRYVY	Nuclear segregation protein	TVY486_1013600	Trypanosoma vivax (strain Y486)	491						intracellular mRNA localization [GO:0008298]	endoplasmic reticulum [GO:0005783]; nuclear outer membrane-endoplasmic reticulum membrane network [GO:0042175]; ribonucleoprotein complex [GO:1990904]	mRNA binding [GO:0003729]	endoplasmic reticulum [GO:0005783]; nuclear outer membrane-endoplasmic reticulum membrane network [GO:0042175]; ribonucleoprotein complex [GO:1990904]; mRNA binding [GO:0003729]; intracellular mRNA localization [GO:0008298]	GO:0003729; GO:0005783; GO:0008298; GO:0042175; GO:1990904
G0U6Y0	G0U6Y0	unreviewed	G0U6Y0_TRYVY	Glyceraldehyde-3-phosphate dehydrogenase (EC 1.2.1.12)	TVY486_1006840	Trypanosoma vivax (strain Y486)	332	CATALYTIC ACTIVITY: Reaction=D-glyceraldehyde 3-phosphate + phosphate + NAD(+) = (2R)-3-phospho-glyceroyl phosphate + NADH + H(+); Xref=Rhea:RHEA:10300, ChEBI:CHEBI:15378, ChEBI:CHEBI:43474, ChEBI:CHEBI:57540, ChEBI:CHEBI:57604, ChEBI:CHEBI:57945, ChEBI:CHEBI:59776; EC=1.2.1.12; Evidence={ECO:0000256|RuleBase:RU361160};	BINDING 12..13; /ligand="NAD(+)"; /ligand_id="ChEBI:CHEBI:57540"; /evidence="ECO:0000256|PIRSR:PIRSR000149-3"; BINDING 34; /ligand="NAD(+)"; /ligand_id="ChEBI:CHEBI:57540"; /evidence="ECO:0000256|PIRSR:PIRSR000149-3"; BINDING 78; /ligand="NAD(+)"; /ligand_id="ChEBI:CHEBI:57540"; /evidence="ECO:0000256|PIRSR:PIRSR000149-3"; BINDING 120; /ligand="NAD(+)"; /ligand_id="ChEBI:CHEBI:57540"; /evidence="…		PATHWAY: Carbohydrate degradation; glycolysis; pyruvate from D-glyceraldehyde 3-phosphate: step 1/5. {ECO:0000256|RuleBase:RU361160}.		glucose metabolic process [GO:0006006]; glycolytic process [GO:0006096]		glyceraldehyde-3-phosphate dehydrogenase (NAD+) (phosphorylating) activity [GO:0004365]; NAD binding [GO:0051287]; NADP binding [GO:0050661]	glyceraldehyde-3-phosphate dehydrogenase (NAD+) (phosphorylating) activity [GO:0004365]; NAD binding [GO:0051287]; NADP binding [GO:0050661]; glucose metabolic process [GO:0006006]; glycolytic process [GO:0006096]	GO:0004365; GO:0006006; GO:0006096; GO:0050661; GO:0051287
G0U231	G0U231	unreviewed	G0U231_TRYVY	Mitochondrial processing peptide beta subunit,putative	TVY486_0901570	Trypanosoma vivax (strain Y486)	468						proteolysis [GO:0006508]	mitochondrion [GO:0005739]	metal ion binding [GO:0046872]; metalloendopeptidase activity [GO:0004222]	mitochondrion [GO:0005739]; metal ion binding [GO:0046872]; metalloendopeptidase activity [GO:0004222]; proteolysis [GO:0006508]	GO:0004222; GO:0005739; GO:0006508; GO:0046872		SUBCELLULAR LOCATION: Mitochondrion {ECO:0000256|ARBA:ARBA00004173}.
F9WL91	F9WL91	unreviewed	F9WL91_TRYVY	Uncharacterized protein	TvY486_0009420	Trypanosoma vivax (strain Y486)	326
G0TXD1	G0TXD1	unreviewed	G0TXD1_TRYVY	Dynein heavy chain region D6 P-loop domain-containing protein	TVY486_0604120	Trypanosoma vivax (strain Y486)	640						microtubule-based movement [GO:0007018]	dynein complex [GO:0030286]; ribosome [GO:0005840]	minus-end-directed microtubule motor activity [GO:0008569]	dynein complex [GO:0030286]; ribosome [GO:0005840]; minus-end-directed microtubule motor activity [GO:0008569]; microtubule-based movement [GO:0007018]	GO:0005840; GO:0007018; GO:0008569; GO:0030286
G0TV05	G0TV05	unreviewed	G0TV05_TRYVY	Putative paraflagellar rod component par4	TVY486_0503890	Trypanosoma vivax (strain Y486)	578							motile cilium [GO:0031514]		motile cilium [GO:0031514]	GO:0031514
F9WUQ7	F9WUQ7	unreviewed	F9WUQ7_TRYVY	adenylate cyclase (EC 4.6.1.1) (ATP pyrophosphate-lyase) (Adenylyl cyclase)	TvY486_0042180	Trypanosoma vivax (strain Y486)	1236	CATALYTIC ACTIVITY: Reaction=ATP = 3',5'-cyclic AMP + diphosphate; Xref=Rhea:RHEA:15389, ChEBI:CHEBI:30616, ChEBI:CHEBI:33019, ChEBI:CHEBI:58165; EC=4.6.1.1; Evidence={ECO:0000256|ARBA:ARBA00001593};					cAMP biosynthetic process [GO:0006171]; intracellular signal transduction [GO:0035556]	membrane [GO:0016020]	ATP binding [GO:0005524]; lyase activity [GO:0016829]	membrane [GO:0016020]; ATP binding [GO:0005524]; lyase activity [GO:0016829]; cAMP biosynthetic process [GO:0006171]; intracellular signal transduction [GO:0035556]	GO:0005524; GO:0006171; GO:0016020; GO:0016829; GO:0035556		SUBCELLULAR LOCATION: Membrane {ECO:0000256|ARBA:ARBA00004141}; Multi-pass membrane protein {ECO:0000256|ARBA:ARBA00004141}.	TRANSMEM 832..857; /note="Helical"; /evidence="ECO:0000256|SAM:Phobius"		SIGNAL 1..40; /evidence="ECO:0000256|SAM:SignalP"
F9WPU4	F9WPU4	unreviewed	F9WPU4_TRYVY	Uncharacterized protein	TvY486_0022700	Trypanosoma vivax (strain Y486)	325															SIGNAL 1..25; /evidence="ECO:0000256|SAM:SignalP"
G0TYI9	G0TYI9	unreviewed	G0TYI9_TRYVY	Uncharacterized protein	TVY486_0703700	Trypanosoma vivax (strain Y486)	799
G0TSY2	G0TSY2	unreviewed	G0TSY2_TRYVY	SAM domain-containing protein	TVY486_0302490	Trypanosoma vivax (strain Y486)	1505
G0U7L1	G0U7L1	unreviewed	G0U7L1_TRYVY	Putative G-actin binding protein	TVY486_1009140	Trypanosoma vivax (strain Y486)	253						actin filament organization [GO:0007015]; cAMP-mediated signaling [GO:0019933]	cytoplasm [GO:0005737]	actin binding [GO:0003779]; adenylate cyclase binding [GO:0008179]	cytoplasm [GO:0005737]; actin binding [GO:0003779]; adenylate cyclase binding [GO:0008179]; actin filament organization [GO:0007015]; cAMP-mediated signaling [GO:0019933]	GO:0003779; GO:0005737; GO:0007015; GO:0008179; GO:0019933
G0UBL6	G0UBL6	unreviewed	G0UBL6_TRYVY	RRM domain-containing protein	TVY486_1106970	Trypanosoma vivax (strain Y486)	345								nucleic acid binding [GO:0003676]	nucleic acid binding [GO:0003676]	GO:0003676
G0U2V7	G0U2V7	unreviewed	G0U2V7_TRYVY	Uncharacterized protein	TVY486_0904320	Trypanosoma vivax (strain Y486)	774						endoplasmic reticulum unfolded protein response [GO:0030968]	endoplasmic reticulum chaperone complex [GO:0034663]	ATP binding [GO:0005524]; ATP-dependent protein folding chaperone [GO:0140662]	endoplasmic reticulum chaperone complex [GO:0034663]; ATP binding [GO:0005524]; ATP-dependent protein folding chaperone [GO:0140662]; endoplasmic reticulum unfolded protein response [GO:0030968]	GO:0005524; GO:0030968; GO:0034663; GO:0140662
G0TTY6	G0TTY6	unreviewed	G0TTY6_TRYVY	Uncharacterized protein	TVY486_0400840	Trypanosoma vivax (strain Y486)	480								hydrolase activity [GO:0016787]	hydrolase activity [GO:0016787]	GO:0016787
G0U257	G0U257	unreviewed	G0U257_TRYVY	Proliferating cell nuclear antigen	TVY486_0901830	Trypanosoma vivax (strain Y486)	290						leading strand elongation [GO:0006272]; mismatch repair [GO:0006298]; regulation of DNA replication [GO:0006275]; translesion synthesis [GO:0019985]	PCNA complex [GO:0043626]	DNA binding [GO:0003677]; DNA polymerase processivity factor activity [GO:0030337]	PCNA complex [GO:0043626]; DNA binding [GO:0003677]; DNA polymerase processivity factor activity [GO:0030337]; leading strand elongation [GO:0006272]; mismatch repair [GO:0006298]; regulation of DNA replication [GO:0006275]; translesion synthesis [GO:0019985]	GO:0003677; GO:0006272; GO:0006275; GO:0006298; GO:0019985; GO:0030337; GO:0043626		SUBCELLULAR LOCATION: Nucleus {ECO:0000256|ARBA:ARBA00004123, ECO:0000256|RuleBase:RU000641}.
G0TZV8	G0TZV8	unreviewed	G0TZV8_TRYVY	Cilia- and flagella-associated protein 300	TVY486_0807430	Trypanosoma vivax (strain Y486)	476							cell projection [GO:0042995]; cytoplasm [GO:0005737]; cytoskeleton [GO:0005856]		cell projection [GO:0042995]; cytoplasm [GO:0005737]; cytoskeleton [GO:0005856]	GO:0005737; GO:0005856; GO:0042995		SUBCELLULAR LOCATION: Cytoplasm, cytoskeleton, cilium axoneme {ECO:0000256|ARBA:ARBA00004430}.			SIGNAL 1..17; /evidence="ECO:0000256|SAM:SignalP"
G0U217	G0U217	unreviewed	G0U217_TRYVY	Putative fatty acyl CoA synthetase 2 (EC 6.2.1.3)	TVY486_0901430	Trypanosoma vivax (strain Y486)	721							endoplasmic reticulum [GO:0005783]; membrane [GO:0016020]	long-chain fatty acid-CoA ligase activity [GO:0004467]	endoplasmic reticulum [GO:0005783]; membrane [GO:0016020]; long-chain fatty acid-CoA ligase activity [GO:0004467]	GO:0004467; GO:0005783; GO:0016020
G0U4I8	G0U4I8	unreviewed	G0U4I8_TRYVY	Uncharacterized protein	TVY486_1013950	Trypanosoma vivax (strain Y486)	680
F9WP98	F9WP98	unreviewed	F9WP98_TRYVY	Retrotransposon hot spot (RHS) protein	TvY486_0020740	Trypanosoma vivax (strain Y486)	597
F9WQ65	F9WQ65	unreviewed	F9WQ65_TRYVY	Retrotransposon hot spot protein,C-terminal domain-containing protein	TvY486_0024010	Trypanosoma vivax (strain Y486)	346
G0TZM8	G0TZM8	unreviewed	G0TZM8_TRYVY	non-specific serine/threonine protein kinase (EC 2.7.11.1)	TVY486_0806630	Trypanosoma vivax (strain Y486)	440	CATALYTIC ACTIVITY: Reaction=L-seryl-[protein] + ATP = O-phospho-L-seryl-[protein] + ADP + H(+); Xref=Rhea:RHEA:17989, Rhea:RHEA-COMP:9863, Rhea:RHEA-COMP:11604, ChEBI:CHEBI:15378, ChEBI:CHEBI:29999, ChEBI:CHEBI:30616, ChEBI:CHEBI:83421, ChEBI:CHEBI:456216; EC=2.7.11.1; Evidence={ECO:0000256|ARBA:ARBA00048679}; CATALYTIC ACTIVITY: Reaction=L-threonyl-[protein] + ATP = O-phospho-L-threonyl-[protei…	BINDING 70; /ligand="ATP"; /ligand_id="ChEBI:CHEBI:30616"; /evidence="ECO:0000256|PROSITE-ProRule:PRU10141"						ATP binding [GO:0005524]; protein serine/threonine kinase activity [GO:0004674]	ATP binding [GO:0005524]; protein serine/threonine kinase activity [GO:0004674]	GO:0004674; GO:0005524
G0TV72	G0TV72	unreviewed	G0TV72_TRYVY	Putative oligosaccharyl transferase subunit	TVY486_0500470	Trypanosoma vivax (strain Y486)	515				PATHWAY: Protein modification; protein glycosylation. {ECO:0000256|ARBA:ARBA00004922}.		protein glycosylation [GO:0006486]	endomembrane system [GO:0012505]; membrane [GO:0016020]	metal ion binding [GO:0046872]; oligosaccharyl transferase activity [GO:0004576]	endomembrane system [GO:0012505]; membrane [GO:0016020]; metal ion binding [GO:0046872]; oligosaccharyl transferase activity [GO:0004576]; protein glycosylation [GO:0006486]	GO:0004576; GO:0006486; GO:0012505; GO:0016020; GO:0046872		SUBCELLULAR LOCATION: Endomembrane system {ECO:0000256|ARBA:ARBA00004127}; Multi-pass membrane protein {ECO:0000256|ARBA:ARBA00004127}.	TRANSMEM 27..45; /note="Helical"; /evidence="ECO:0000256|SAM:Phobius"; TRANSMEM 65..86; /note="Helical"; /evidence="ECO:0000256|SAM:Phobius"; TRANSMEM 125..144; /note="Helical"; /evidence="ECO:0000256|SAM:Phobius"; TRANSMEM 179..201; /note="Helical"; /evidence="ECO:0000256|SAM:Phobius"
G0TZI6	G0TZI6	unreviewed	G0TZI6_TRYVY	Putative ATP synthase alpha chain, mitochondrial (Putative atp synthase f1, alpha subunit)	TVY486_0707020	Trypanosoma vivax (strain Y486)	585							proton-transporting ATP synthase complex [GO:0045259]	ADP binding [GO:0043531]; ATP binding [GO:0005524]; proton-transporting ATP synthase activity, rotational mechanism [GO:0046933]	proton-transporting ATP synthase complex [GO:0045259]; ADP binding [GO:0043531]; ATP binding [GO:0005524]; proton-transporting ATP synthase activity, rotational mechanism [GO:0046933]	GO:0005524; GO:0043531; GO:0045259; GO:0046933		SUBCELLULAR LOCATION: Membrane {ECO:0000256|ARBA:ARBA00004370}.			SIGNAL 1..19; /evidence="ECO:0000256|SAM:SignalP"
G0U4R4	G0U4R4	unreviewed	G0U4R4_TRYVY	CYTH domain-containing protein	TVY486_1014710	Trypanosoma vivax (strain Y486)	615								pyrophosphatase activity [GO:0016462]	pyrophosphatase activity [GO:0016462]	GO:0016462
G0TYT0	G0TYT0	unreviewed	G0TYT0_TRYVY	Thioredoxin domain-containing protein	TVY486_0704640	Trypanosoma vivax (strain Y486)	201
G0U398	G0U398	unreviewed	G0U398_TRYVY	6-phosphogluconate dehydrogenase, decarboxylating (EC 1.1.1.44)	TVY486_0905750	Trypanosoma vivax (strain Y486)	479	CATALYTIC ACTIVITY: Reaction=6-phospho-D-gluconate + NADP(+) = D-ribulose 5-phosphate + CO2 + NADPH; Xref=Rhea:RHEA:10116, ChEBI:CHEBI:16526, ChEBI:CHEBI:57783, ChEBI:CHEBI:58121, ChEBI:CHEBI:58349, ChEBI:CHEBI:58759; EC=1.1.1.44; Evidence={ECO:0000256|ARBA:ARBA00048640, ECO:0000256|PIRNR:PIRNR000109, ECO:0000256|RuleBase:RU000485};	BINDING 9..14; /ligand="NADP(+)"; /ligand_id="ChEBI:CHEBI:58349"; /evidence="ECO:0000256|PIRSR:PIRSR000109-3"; BINDING 32..34; /ligand="NADP(+)"; /ligand_id="ChEBI:CHEBI:58349"; /evidence="ECO:0000256|PIRSR:PIRSR000109-3"; BINDING 77..79; /ligand="NADP(+)"; /ligand_id="ChEBI:CHEBI:58349"; /evidence="ECO:0000256|PIRSR:PIRSR000109-3"; BINDING 105; /ligand="NADP(+)"; /ligand_id="ChEBI:CHEBI:58349"; …		PATHWAY: Carbohydrate degradation; pentose phosphate pathway; D-ribulose 5-phosphate from D-glucose 6-phosphate (oxidative stage): step 3/3. {ECO:0000256|ARBA:ARBA00004874, ECO:0000256|PIRNR:PIRNR000109, ECO:0000256|RuleBase:RU000485}.		D-gluconate metabolic process [GO:0019521]; pentose-phosphate shunt [GO:0006098]		NADP binding [GO:0050661]; phosphogluconate dehydrogenase (decarboxylating) activity [GO:0004616]	NADP binding [GO:0050661]; phosphogluconate dehydrogenase (decarboxylating) activity [GO:0004616]; D-gluconate metabolic process [GO:0019521]; pentose-phosphate shunt [GO:0006098]	GO:0004616; GO:0006098; GO:0019521; GO:0050661
F9WUU9	F9WUU9	unreviewed	F9WUU9_TRYVY	Retrotransposon hot spot protein (RHS)	TvY486_0042580	Trypanosoma vivax (strain Y486)	626
G0TWV6	G0TWV6	unreviewed	G0TWV6_TRYVY	Uncharacterized protein	TVY486_0602350	Trypanosoma vivax (strain Y486)	465							ribonucleoprotein complex [GO:1990904]		ribonucleoprotein complex [GO:1990904]	GO:1990904
G0TR69	G0TR69	unreviewed	G0TR69_TRYVY	Uncharacterized protein	TVY486_0100810	Trypanosoma vivax (strain Y486)	394
G0TT75	G0TT75	unreviewed	G0TT75_TRYVY	Nodulin-like domain-containing protein	TVY486_0303320	Trypanosoma vivax (strain Y486)	373							membrane [GO:0016020]		membrane [GO:0016020]	GO:0016020		SUBCELLULAR LOCATION: Membrane {ECO:0000256|ARBA:ARBA00004141}; Multi-pass membrane protein {ECO:0000256|ARBA:ARBA00004141}.	TRANSMEM 27..51; /note="Helical"; /evidence="ECO:0000256|SAM:Phobius"; TRANSMEM 57..79; /note="Helical"; /evidence="ECO:0000256|SAM:Phobius"; TRANSMEM 138..158; /note="Helical"; /evidence="ECO:0000256|SAM:Phobius"; TRANSMEM 178..203; /note="Helical"; /evidence="ECO:0000256|SAM:Phobius"; TRANSMEM 215..237; /note="Helical"; /evidence="ECO:0000256|SAM:Phobius"; TRANSMEM 243..264; /note="Helical"; /e…
G0TVU9	G0TVU9	unreviewed	G0TVU9_TRYVY	WW domain-containing protein	TVY486_0502670	Trypanosoma vivax (strain Y486)	1580
G0UAP1	G0UAP1	unreviewed	G0UAP1_TRYVY	Uncharacterized protein	TVY486_1103600	Trypanosoma vivax (strain Y486)	802
G0U488	G0U488	unreviewed	G0U488_TRYVY	Putative elongation factor Tu	TVY486_1012940	Trypanosoma vivax (strain Y486)	245						mitochondrial translational elongation [GO:0070125]	mitochondrion [GO:0005739]	GTP binding [GO:0005525]; translation elongation factor activity [GO:0003746]	mitochondrion [GO:0005739]; GTP binding [GO:0005525]; translation elongation factor activity [GO:0003746]; mitochondrial translational elongation [GO:0070125]	GO:0003746; GO:0005525; GO:0005739; GO:0070125
F9WKA3	F9WKA3	unreviewed	F9WKA3_TRYVY	Uncharacterized protein	TvY486_0005500	Trypanosoma vivax (strain Y486)	309							membrane [GO:0016020]		membrane [GO:0016020]	GO:0016020			TRANSMEM 272..295; /note="Helical"; /evidence="ECO:0000256|SAM:Phobius"
G0TT40	G0TT40	unreviewed	G0TT40_TRYVY	Putative RNA-binding protein	TVY486_0303070	Trypanosoma vivax (strain Y486)	599								mRNA binding [GO:0003729]	mRNA binding [GO:0003729]	GO:0003729
G0U454	G0U454	unreviewed	G0U454_TRYVY	RING-type E3 ubiquitin transferase (EC 2.3.2.27)	TVY486_1012590	Trypanosoma vivax (strain Y486)	332	CATALYTIC ACTIVITY: Reaction=S-ubiquitinyl-[E2 ubiquitin-conjugating enzyme]-L-cysteine + [acceptor protein]-L-lysine = [E2 ubiquitin-conjugating enzyme]-L-cysteine + N(6)-ubiquitinyl-[acceptor protein]-L-lysine.; EC=2.3.2.27; Evidence={ECO:0000256|ARBA:ARBA00000900};					protein ubiquitination [GO:0016567]		ubiquitin protein ligase activity [GO:0061630]; zinc ion binding [GO:0008270]	ubiquitin protein ligase activity [GO:0061630]; zinc ion binding [GO:0008270]; protein ubiquitination [GO:0016567]	GO:0008270; GO:0016567; GO:0061630
G0TZF2	G0TZF2	unreviewed	G0TZF2_TRYVY	RSE1/DDB1/CPSF1 first beta-propeller domain-containing protein	TVY486_0706700	Trypanosoma vivax (strain Y486)	1684
F9WN04	F9WN04	unreviewed	F9WN04_TRYVY	Invariant surface glycoprotein	TvY486_0016290	Trypanosoma vivax (strain Y486)	347							membrane [GO:0016020]		membrane [GO:0016020]	GO:0016020			TRANSMEM 314..337; /note="Helical"; /evidence="ECO:0000256|SAM:Phobius"		SIGNAL 1..19; /evidence="ECO:0000256|SAM:SignalP"
G0TXC9	G0TXC9	unreviewed	G0TXC9_TRYVY	Phosphoglycerate kinase (EC 2.7.2.3)	TVY486_0604100	Trypanosoma vivax (strain Y486)	371	CATALYTIC ACTIVITY: Reaction=(2R)-3-phosphoglycerate + ATP = (2R)-3-phospho-glyceroyl phosphate + ADP; Xref=Rhea:RHEA:14801, ChEBI:CHEBI:30616, ChEBI:CHEBI:57604, ChEBI:CHEBI:58272, ChEBI:CHEBI:456216; EC=2.7.2.3; Evidence={ECO:0000256|ARBA:ARBA00000642, ECO:0000256|RuleBase:RU000532};	BINDING 167; /ligand="ATP"; /ligand_id="ChEBI:CHEBI:30616"; /evidence="ECO:0000256|PIRSR:PIRSR000724-2"; BINDING 266; /ligand="ATP"; /ligand_id="ChEBI:CHEBI:30616"; /evidence="ECO:0000256|PIRSR:PIRSR000724-2"; BINDING 297; /ligand="ATP"; /ligand_id="ChEBI:CHEBI:30616"; /evidence="ECO:0000256|PIRSR:PIRSR000724-2"		PATHWAY: Carbohydrate degradation; glycolysis; pyruvate from D-glyceraldehyde 3-phosphate: step 2/5. {ECO:0000256|ARBA:ARBA00004838, ECO:0000256|RuleBase:RU000532}.		gluconeogenesis [GO:0006094]; glycolytic process [GO:0006096]	cytosol [GO:0005829]	ADP binding [GO:0043531]; ATP binding [GO:0005524]; phosphoglycerate kinase activity [GO:0004618]	cytosol [GO:0005829]; ADP binding [GO:0043531]; ATP binding [GO:0005524]; phosphoglycerate kinase activity [GO:0004618]; gluconeogenesis [GO:0006094]; glycolytic process [GO:0006096]	GO:0004618; GO:0005524; GO:0005829; GO:0006094; GO:0006096; GO:0043531
G0UBW9	G0UBW9	unreviewed	G0UBW9_TRYVY	Leishmanolysin-like peptidase (EC 3.4.24.-)	TVY486_1108010	Trypanosoma vivax (strain Y486)	695	CATALYTIC ACTIVITY: Reaction=Preference for hydrophobic residues at P1 and P1' and basic residues at P2' and P3'. A model nonapeptide is cleaved at -Ala-Tyr-|-Leu-Lys-Lys-.; EC=3.4.24.36; Evidence={ECO:0000256|ARBA:ARBA00001249};	BINDING 248; /ligand="Zn(2+)"; /ligand_id="ChEBI:CHEBI:29105"; /ligand_note="catalytic"; /evidence="ECO:0000256|PIRSR:PIRSR601577-2"; BINDING 252; /ligand="Zn(2+)"; /ligand_id="ChEBI:CHEBI:29105"; /ligand_note="catalytic"; /evidence="ECO:0000256|PIRSR:PIRSR601577-2"; BINDING 327; /ligand="Zn(2+)"; /ligand_id="ChEBI:CHEBI:29105"; /ligand_note="catalytic"; /evidence="ECO:0000256|PIRSR:PIRSR601577-2"				cell adhesion [GO:0007155]; proteolysis [GO:0006508]	cytoplasm [GO:0005737]; membrane [GO:0016020]	metal ion binding [GO:0046872]; metalloendopeptidase activity [GO:0004222]	cytoplasm [GO:0005737]; membrane [GO:0016020]; metal ion binding [GO:0046872]; metalloendopeptidase activity [GO:0004222]; cell adhesion [GO:0007155]; proteolysis [GO:0006508]	GO:0004222; GO:0005737; GO:0006508; GO:0007155; GO:0016020; GO:0046872		SUBCELLULAR LOCATION: Membrane {ECO:0000256|ARBA:ARBA00004370}.			SIGNAL 1..36; /evidence="ECO:0000256|RuleBase:RU366077"
G0UD49	G0UD49	unreviewed	G0UD49_TRYVY	Putative cullin 2	TVY486_1112430	Trypanosoma vivax (strain Y486)	806						ubiquitin-dependent protein catabolic process [GO:0006511]		ubiquitin protein ligase binding [GO:0031625]	ubiquitin protein ligase binding [GO:0031625]; ubiquitin-dependent protein catabolic process [GO:0006511]	GO:0006511; GO:0031625
G0U0J0	G0U0J0	unreviewed	G0U0J0_TRYVY	acetate--CoA ligase (EC 6.2.1.1)	TVY486_0801980	Trypanosoma vivax (strain Y486)	633						acetyl-CoA biosynthetic process [GO:0006085]		acetate-CoA ligase activity [GO:0003987]; ATP binding [GO:0005524]	acetate-CoA ligase activity [GO:0003987]; ATP binding [GO:0005524]; acetyl-CoA biosynthetic process [GO:0006085]	GO:0003987; GO:0005524; GO:0006085
F9WRY8	F9WRY8	unreviewed	F9WRY8_TRYVY	Leucine-rich repeat protein (LRRP)	TvY486_0031090	Trypanosoma vivax (strain Y486)	607						SCF-dependent proteasomal ubiquitin-dependent protein catabolic process [GO:0031146]	SCF ubiquitin ligase complex [GO:0019005]		SCF ubiquitin ligase complex [GO:0019005]; SCF-dependent proteasomal ubiquitin-dependent protein catabolic process [GO:0031146]	GO:0019005; GO:0031146
F9WTG7	F9WTG7	unreviewed	F9WTG7_TRYVY	Retrotransposon hot spot (RHS) protein	TvY486_0037380	Trypanosoma vivax (strain Y486)	668
G0UD12	G0UD12	unreviewed	G0UD12_TRYVY	Uncharacterized protein	TVY486_1112060	Trypanosoma vivax (strain Y486)	777
G0TSX0	G0TSX0	unreviewed	G0TSX0_TRYVY	Uncharacterized protein	TVY486_0302360	Trypanosoma vivax (strain Y486)	566						intraciliary anterograde transport [GO:0035720]; intraciliary transport involved in cilium assembly [GO:0035735]	ciliary basal body [GO:0036064]; ciliary base [GO:0097546]; intraciliary transport particle B [GO:0030992]	intraciliary transport particle B binding [GO:0120170]	ciliary basal body [GO:0036064]; ciliary base [GO:0097546]; intraciliary transport particle B [GO:0030992]; intraciliary transport particle B binding [GO:0120170]; intraciliary anterograde transport [GO:0035720]; intraciliary transport involved in cilium assembly [GO:0035735]	GO:0030992; GO:0035720; GO:0035735; GO:0036064; GO:0097546; GO:0120170		SUBCELLULAR LOCATION: Cell projection, cilium {ECO:0000256|ARBA:ARBA00004138}.
G0U4V8	G0U4V8	unreviewed	G0U4V8_TRYVY	Uncharacterized protein	TVY486_1015150	Trypanosoma vivax (strain Y486)	323
G0TY42	G0TY42	unreviewed	G0TY42_TRYVY	Putative tyrosyl-tRNA synthetase	TVY486_0702240	Trypanosoma vivax (strain Y486)	397								aminoacyl-tRNA ligase activity [GO:0004812]; tRNA binding [GO:0000049]	aminoacyl-tRNA ligase activity [GO:0004812]; tRNA binding [GO:0000049]	GO:0000049; GO:0004812
G0U2V4	G0U2V4	unreviewed	G0U2V4_TRYVY	Putative glyceraldehyde-3-phosphate dehydrogenase (EC 5.3.1.1)	TVY486_0904290	Trypanosoma vivax (strain Y486)	355		BINDING 46; /ligand="NAD(+)"; /ligand_id="ChEBI:CHEBI:57540"; /evidence="ECO:0000256|PIRSR:PIRSR000149-3"				glycolytic process [GO:0006096]	cytosol [GO:0005829]	glyceraldehyde-3-phosphate dehydrogenase (NAD+) (phosphorylating) activity [GO:0004365]; NAD binding [GO:0051287]; triose-phosphate isomerase activity [GO:0004807]	cytosol [GO:0005829]; glyceraldehyde-3-phosphate dehydrogenase (NAD+) (phosphorylating) activity [GO:0004365]; NAD binding [GO:0051287]; triose-phosphate isomerase activity [GO:0004807]; glycolytic process [GO:0006096]	GO:0004365; GO:0004807; GO:0005829; GO:0006096; GO:0051287
G0TX66	G0TX66	unreviewed	G0TX66_TRYVY	Putative conserved TPR domain protein	TVY486_0603470	Trypanosoma vivax (strain Y486)	413						post-translational protein targeting to endoplasmic reticulum membrane [GO:0006620]	membrane [GO:0016020]; TRC complex [GO:0072380]	molecular adaptor activity [GO:0060090]	membrane [GO:0016020]; TRC complex [GO:0072380]; molecular adaptor activity [GO:0060090]; post-translational protein targeting to endoplasmic reticulum membrane [GO:0006620]	GO:0006620; GO:0016020; GO:0060090; GO:0072380
G0U030	G0U030	unreviewed	G0U030_TRYVY	Putative small GTP-binding protein Rab1	TVY486_0800350	Trypanosoma vivax (strain Y486)	208							endomembrane system [GO:0012505]; membrane [GO:0016020]	GTP binding [GO:0005525]; GTPase activity [GO:0003924]	endomembrane system [GO:0012505]; membrane [GO:0016020]; GTP binding [GO:0005525]; GTPase activity [GO:0003924]	GO:0003924; GO:0005525; GO:0012505; GO:0016020		SUBCELLULAR LOCATION: Endomembrane system {ECO:0000256|ARBA:ARBA00037868}; Lipid-anchor {ECO:0000256|ARBA:ARBA00037868}.
G0TR47	G0TR47	unreviewed	G0TR47_TRYVY	Serine/threonine protein phosphatase	TVY486_0100590	Trypanosoma vivax (strain Y486)	471							cytosol [GO:0005829]; nucleus [GO:0005634]; protein phosphatase type 2A complex [GO:0000159]	protein phosphatase regulator activity [GO:0019888]	cytosol [GO:0005829]; nucleus [GO:0005634]; protein phosphatase type 2A complex [GO:0000159]; protein phosphatase regulator activity [GO:0019888]	GO:0000159; GO:0005634; GO:0005829; GO:0019888
F9WKD4	F9WKD4	unreviewed	F9WKD4_TRYVY	RHS	TvY486_0005840 TVY486_BAC13K24_001	Trypanosoma vivax (strain Y486)	822
G0TVQ3	G0TVQ3	unreviewed	G0TVQ3_TRYVY	Uncharacterized protein	TVY486_0502250	Trypanosoma vivax (strain Y486)	522							Set1C/COMPASS complex [GO:0048188]		Set1C/COMPASS complex [GO:0048188]	GO:0048188
G0UCX8	G0UCX8	unreviewed	G0UCX8_TRYVY	PUM-HD domain-containing protein	TVY486_1111720	Trypanosoma vivax (strain Y486)	823						post-transcriptional regulation of gene expression [GO:0010608]	cytoplasm [GO:0005737]	mRNA binding [GO:0003729]	cytoplasm [GO:0005737]; mRNA binding [GO:0003729]; post-transcriptional regulation of gene expression [GO:0010608]	GO:0003729; GO:0005737; GO:0010608
F9WP77	F9WP77	unreviewed	F9WP77_TRYVY	Uncharacterized protein	TvY486_0020520	Trypanosoma vivax (strain Y486)	393							membrane [GO:0016020]		membrane [GO:0016020]	GO:0016020			TRANSMEM 359..379; /note="Helical"; /evidence="ECO:0000256|SAM:Phobius"		SIGNAL 1..22; /evidence="ECO:0000256|SAM:SignalP"
G0TS70	G0TS70	unreviewed	G0TS70_TRYVY	Coatomer subunit beta'	TVY486_0202060	Trypanosoma vivax (strain Y486)	895						endoplasmic reticulum to Golgi vesicle-mediated transport [GO:0006888]; intra-Golgi vesicle-mediated transport [GO:0006891]; intracellular protein transport [GO:0006886]; retrograde vesicle-mediated transport, Golgi to endoplasmic reticulum [GO:0006890]	COPI vesicle coat [GO:0030126]; Golgi membrane [GO:0000139]; ribonucleoprotein complex [GO:1990904]	structural molecule activity [GO:0005198]	COPI vesicle coat [GO:0030126]; Golgi membrane [GO:0000139]; ribonucleoprotein complex [GO:1990904]; structural molecule activity [GO:0005198]; endoplasmic reticulum to Golgi vesicle-mediated transport [GO:0006888]; intra-Golgi vesicle-mediated transport [GO:0006891]; intracellular protein transport [GO:0006886]; retrograde vesicle-mediated transport, Golgi to endoplasmic reticulum [GO:0006890]	GO:0000139; GO:0005198; GO:0006886; GO:0006888; GO:0006890; GO:0006891; GO:0030126; GO:1990904		SUBCELLULAR LOCATION: Cytoplasmic vesicle, COPI-coated vesicle membrane {ECO:0000256|ARBA:ARBA00004347, ECO:0000256|PIRNR:PIRNR005567}; Peripheral membrane protein {ECO:0000256|ARBA:ARBA00004347, ECO:0000256|PIRNR:PIRNR005567}; Cytoplasmic side {ECO:0000256|ARBA:ARBA00004347, ECO:0000256|PIRNR:PIRNR005567}. Golgi apparatus membrane {ECO:0000256|PIRNR:PIRNR005567}; Peripheral membrane protein {ECO…
G0U807	G0U807	unreviewed	G0U807_TRYVY	Argonaute-like protein	TVY486_1010580	Trypanosoma vivax (strain Y486)	846								RNA binding [GO:0003723]	RNA binding [GO:0003723]	GO:0003723
G0U8D7	G0U8D7	unreviewed	G0U8D7_TRYVY	Uncharacterized protein	TVY486_1113450	Trypanosoma vivax (strain Y486)	799
G0U7N2	G0U7N2	unreviewed	G0U7N2_TRYVY	ribose-phosphate diphosphokinase (EC 2.7.6.1)	TVY486_1009350	Trypanosoma vivax (strain Y486)	378	CATALYTIC ACTIVITY: Reaction=D-ribose 5-phosphate + ATP = 5-phospho-alpha-D-ribose 1-diphosphate + AMP + H(+); Xref=Rhea:RHEA:15609, ChEBI:CHEBI:15378, ChEBI:CHEBI:30616, ChEBI:CHEBI:58017, ChEBI:CHEBI:78346, ChEBI:CHEBI:456215; EC=2.7.6.1; Evidence={ECO:0000256|ARBA:ARBA00049535};			PATHWAY: Metabolic intermediate biosynthesis; 5-phospho-alpha-D-ribose 1-diphosphate biosynthesis; 5-phospho-alpha-D-ribose 1-diphosphate from D-ribose 5-phosphate (route I): step 1/1. {ECO:0000256|ARBA:ARBA00004996}.		5-phosphoribose 1-diphosphate biosynthetic process [GO:0006015]; purine nucleotide biosynthetic process [GO:0006164]	cytoplasm [GO:0005737]; ribose phosphate diphosphokinase complex [GO:0002189]	ATP binding [GO:0005524]; kinase activity [GO:0016301]; magnesium ion binding [GO:0000287]; ribose phosphate diphosphokinase activity [GO:0004749]	cytoplasm [GO:0005737]; ribose phosphate diphosphokinase complex [GO:0002189]; ATP binding [GO:0005524]; kinase activity [GO:0016301]; magnesium ion binding [GO:0000287]; ribose phosphate diphosphokinase activity [GO:0004749]; 5-phosphoribose 1-diphosphate biosynthetic process [GO:0006015]; purine nucleotide biosynthetic process [GO:0006164]	GO:0000287; GO:0002189; GO:0004749; GO:0005524; GO:0005737; GO:0006015; GO:0006164; GO:0016301
F9WKB3	F9WKB3	unreviewed	F9WKB3_TRYVY	Retrotransposon hot spot (RHS) protein, putative	TvY486_0005590	Trypanosoma vivax (strain Y486)	849
G0TSH3	G0TSH3	unreviewed	G0TSH3_TRYVY	Mitochondrial RNA binding complex 1 subunit	TVY486_0300920	Trypanosoma vivax (strain Y486)	664
F9WUL4	F9WUL4	unreviewed	F9WUL4_TRYVY	Uncharacterized protein	TvY486_0003600	Trypanosoma vivax (strain Y486)	750															SIGNAL 1..23; /evidence="ECO:0000256|SAM:SignalP"
G0U9L2	G0U9L2	unreviewed	G0U9L2_TRYVY	Cytoplasmic dynein 2 light intermediate chain 1	TVY486_1117830	Trypanosoma vivax (strain Y486)	410						intraciliary retrograde transport [GO:0035721]; intraciliary transport involved in cilium assembly [GO:0035735]	axoneme [GO:0005930]; centrosome [GO:0005813]; ciliary basal body [GO:0036064]; cytoplasmic dynein complex [GO:0005868]; microtubule [GO:0005874]	dynein heavy chain binding [GO:0045504]	axoneme [GO:0005930]; centrosome [GO:0005813]; ciliary basal body [GO:0036064]; cytoplasmic dynein complex [GO:0005868]; microtubule [GO:0005874]; dynein heavy chain binding [GO:0045504]; intraciliary retrograde transport [GO:0035721]; intraciliary transport involved in cilium assembly [GO:0035735]	GO:0005813; GO:0005868; GO:0005874; GO:0005930; GO:0035721; GO:0035735; GO:0036064; GO:0045504		SUBCELLULAR LOCATION: Cytoplasm, cytoskeleton, cilium axoneme {ECO:0000256|ARBA:ARBA00004430}. Cytoplasm, cytoskeleton, cilium basal body {ECO:0000256|ARBA:ARBA00004120}. Cytoplasm, cytoskeleton, microtubule organizing center, centrosome {ECO:0000256|ARBA:ARBA00004300}.
G0U9T5	G0U9T5	unreviewed	G0U9T5_TRYVY	Putative epsin	TVY486_1100510	Trypanosoma vivax (strain Y486)	515						endocytosis [GO:0006897]	clathrin vesicle coat [GO:0030125]; endosome [GO:0005768]; plasma membrane [GO:0005886]	clathrin binding [GO:0030276]; phospholipid binding [GO:0005543]	clathrin vesicle coat [GO:0030125]; endosome [GO:0005768]; plasma membrane [GO:0005886]; clathrin binding [GO:0030276]; phospholipid binding [GO:0005543]; endocytosis [GO:0006897]	GO:0005543; GO:0005768; GO:0005886; GO:0006897; GO:0030125; GO:0030276
G0U9B7	G0U9B7	unreviewed	G0U9B7_TRYVY	Putative proteasome regulatory non-ATP-ase subunit 7	TVY486_1116860	Trypanosoma vivax (strain Y486)	393						proteasome-mediated ubiquitin-dependent protein catabolic process [GO:0043161]	proteasome complex [GO:0000502]		proteasome complex [GO:0000502]; proteasome-mediated ubiquitin-dependent protein catabolic process [GO:0043161]	GO:0000502; GO:0043161
G0TR52	G0TR52	unreviewed	G0TR52_TRYVY	Uncharacterized protein	TVY486_0100640	Trypanosoma vivax (strain Y486)	819
G0TT88	G0TT88	unreviewed	G0TT88_TRYVY	Transmembrane 9 superfamily member	TVY486_0303450	Trypanosoma vivax (strain Y486)	645						protein localization to membrane [GO:0072657]	cytoplasm [GO:0005737]; membrane [GO:0016020]		cytoplasm [GO:0005737]; membrane [GO:0016020]; protein localization to membrane [GO:0072657]	GO:0005737; GO:0016020; GO:0072657		SUBCELLULAR LOCATION: Membrane {ECO:0000256|ARBA:ARBA00004141}; Multi-pass membrane protein {ECO:0000256|ARBA:ARBA00004141}.	TRANSMEM 285..307; /note="Helical"; /evidence="ECO:0000256|RuleBase:RU363079"; TRANSMEM 356..375; /note="Helical"; /evidence="ECO:0000256|RuleBase:RU363079"; TRANSMEM 381..405; /note="Helical"; /evidence="ECO:0000256|RuleBase:RU363079"; TRANSMEM 417..437; /note="Helical"; /evidence="ECO:0000256|RuleBase:RU363079"; TRANSMEM 449..475; /note="Helical"; /evidence="ECO:0000256|RuleBase:RU363079"; TRAN…		SIGNAL 1..24; /evidence="ECO:0000256|RuleBase:RU363079"
G0TTH6	G0TTH6	unreviewed	G0TTH6_TRYVY	Generic methyltransferase	TVY486_0304300	Trypanosoma vivax (strain Y486)	749								formylglycine-generating oxidase activity [GO:0120147]	formylglycine-generating oxidase activity [GO:0120147]	GO:0120147
G0UBN6	G0UBN6	unreviewed	G0UBN6_TRYVY	UspA domain-containing protein	TVY486_1107170	Trypanosoma vivax (strain Y486)	518
G0U4J3	G0U4J3	unreviewed	G0U4J3_TRYVY	26S proteasome regulatory subunit	TVY486_1014000	Trypanosoma vivax (strain Y486)	379						proteasome-mediated ubiquitin-dependent protein catabolic process [GO:0043161]	membrane [GO:0016020]; proteasome complex [GO:0000502]	metallopeptidase activity [GO:0008237]	membrane [GO:0016020]; proteasome complex [GO:0000502]; metallopeptidase activity [GO:0008237]; proteasome-mediated ubiquitin-dependent protein catabolic process [GO:0043161]	GO:0000502; GO:0008237; GO:0016020; GO:0043161			TRANSMEM 307..326; /note="Helical"; /evidence="ECO:0000256|SAM:Phobius"
F9WM57	F9WM57	unreviewed	F9WM57_TRYVY	Retrotransposon hot spot (RHS) protein	TvY486_0013060	Trypanosoma vivax (strain Y486)	260
G0U5Z6	G0U5Z6	unreviewed	G0U5Z6_TRYVY	Putative 26S protease regulatory subunit (EC 3.6.4.8)	TVY486_1003500	Trypanosoma vivax (strain Y486)	397						proteolysis [GO:0006508]	cytoplasm [GO:0005737]; nucleus [GO:0005634]; proteasome complex [GO:0000502]	ATP binding [GO:0005524]; ATP hydrolysis activity [GO:0016887]; peptidase activity [GO:0008233]	cytoplasm [GO:0005737]; nucleus [GO:0005634]; proteasome complex [GO:0000502]; ATP binding [GO:0005524]; ATP hydrolysis activity [GO:0016887]; peptidase activity [GO:0008233]; proteolysis [GO:0006508]	GO:0000502; GO:0005524; GO:0005634; GO:0005737; GO:0006508; GO:0008233; GO:0016887		SUBCELLULAR LOCATION: Cytoplasm {ECO:0000256|ARBA:ARBA00004496}. Nucleus {ECO:0000256|ARBA:ARBA00004123}.
G0TVT9	G0TVT9	unreviewed	G0TVT9_TRYVY	Putative ribose-phosphate pyrophosphokinase	TVY486_0502575	Trypanosoma vivax (strain Y486)	561						5-phosphoribose 1-diphosphate biosynthetic process [GO:0006015]; purine nucleotide biosynthetic process [GO:0006164]	cytoplasm [GO:0005737]; ribose phosphate diphosphokinase complex [GO:0002189]	kinase activity [GO:0016301]; magnesium ion binding [GO:0000287]; ribose phosphate diphosphokinase activity [GO:0004749]	cytoplasm [GO:0005737]; ribose phosphate diphosphokinase complex [GO:0002189]; kinase activity [GO:0016301]; magnesium ion binding [GO:0000287]; ribose phosphate diphosphokinase activity [GO:0004749]; 5-phosphoribose 1-diphosphate biosynthetic process [GO:0006015]; purine nucleotide biosynthetic process [GO:0006164]	GO:0000287; GO:0002189; GO:0004749; GO:0005737; GO:0006015; GO:0006164; GO:0016301
G0TWQ6	G0TWQ6	unreviewed	G0TWQ6_TRYVY	Adenosine kinase (AK) (EC 2.7.1.20) (Adenosine 5'-phosphotransferase)	TVY486_0601850	Trypanosoma vivax (strain Y486)	344	CATALYTIC ACTIVITY: Reaction=adenosine + ATP = AMP + ADP + H(+); Xref=Rhea:RHEA:20824, ChEBI:CHEBI:15378, ChEBI:CHEBI:16335, ChEBI:CHEBI:30616, ChEBI:CHEBI:456215, ChEBI:CHEBI:456216; EC=2.7.1.20; Evidence={ECO:0000256|ARBA:ARBA00051362, ECO:0000256|RuleBase:RU368116};			PATHWAY: Purine metabolism; AMP biosynthesis via salvage pathway; AMP from adenosine: step 1/1. {ECO:0000256|ARBA:ARBA00004801, ECO:0000256|RuleBase:RU368116}.		AMP salvage [GO:0044209]; purine nucleobase metabolic process [GO:0006144]; purine ribonucleoside salvage [GO:0006166]	cytosol [GO:0005829]; nucleus [GO:0005634]	adenosine kinase activity [GO:0004001]; ATP binding [GO:0005524]	cytosol [GO:0005829]; nucleus [GO:0005634]; adenosine kinase activity [GO:0004001]; ATP binding [GO:0005524]; AMP salvage [GO:0044209]; purine nucleobase metabolic process [GO:0006144]; purine ribonucleoside salvage [GO:0006166]	GO:0004001; GO:0005524; GO:0005634; GO:0005829; GO:0006144; GO:0006166; GO:0044209
G0TTN0	G0TTN0	unreviewed	G0TTN0_TRYVY	Protein transport protein Sec24A	TVY486_0304820	Trypanosoma vivax (strain Y486)	905						COPII-coated vesicle cargo loading [GO:0090110]; intracellular protein transport [GO:0006886]	COPII vesicle coat [GO:0030127]; endoplasmic reticulum exit site [GO:0070971]; endoplasmic reticulum membrane [GO:0005789]; Golgi membrane [GO:0000139]	SNARE binding [GO:0000149]; zinc ion binding [GO:0008270]	COPII vesicle coat [GO:0030127]; endoplasmic reticulum exit site [GO:0070971]; endoplasmic reticulum membrane [GO:0005789]; Golgi membrane [GO:0000139]; SNARE binding [GO:0000149]; zinc ion binding [GO:0008270]; COPII-coated vesicle cargo loading [GO:0090110]; intracellular protein transport [GO:0006886]	GO:0000139; GO:0000149; GO:0005789; GO:0006886; GO:0008270; GO:0030127; GO:0070971; GO:0090110		SUBCELLULAR LOCATION: Endoplasmic reticulum membrane {ECO:0000256|ARBA:ARBA00004586}. Golgi apparatus membrane {ECO:0000256|ARBA:ARBA00004394}.
G0U980	G0U980	unreviewed	G0U980_TRYVY	Putative conserved NUDIX hydrolase	TVY486_1116480	Trypanosoma vivax (strain Y486)	410								hydrolase activity [GO:0016787]	hydrolase activity [GO:0016787]	GO:0016787
G0U089	G0U089	unreviewed	G0U089_TRYVY	Probable eukaryotic initiation factor 4A (EC 3.6.4.13) (ATP-dependent RNA helicase eIF4A)	TVY486_0800950	Trypanosoma vivax (strain Y486)	573								ATP binding [GO:0005524]; hydrolase activity [GO:0016787]; nucleic acid binding [GO:0003676]; RNA helicase activity [GO:0003724]; translation initiation factor activity [GO:0003743]	ATP binding [GO:0005524]; hydrolase activity [GO:0016787]; nucleic acid binding [GO:0003676]; RNA helicase activity [GO:0003724]; translation initiation factor activity [GO:0003743]	GO:0003676; GO:0003724; GO:0003743; GO:0005524; GO:0016787
G0UCN2	G0UCN2	unreviewed	G0UCN2_TRYVY	oxoglutarate dehydrogenase (succinyl-transferring) (EC 1.2.4.2)	TVY486_1110760	Trypanosoma vivax (strain Y486)	1002						tricarboxylic acid cycle [GO:0006099]	mitochondrion [GO:0005739]; oxoglutarate dehydrogenase complex [GO:0045252]	oxoglutarate dehydrogenase (succinyl-transferring) activity [GO:0004591]; thiamine pyrophosphate binding [GO:0030976]	mitochondrion [GO:0005739]; oxoglutarate dehydrogenase complex [GO:0045252]; oxoglutarate dehydrogenase (succinyl-transferring) activity [GO:0004591]; thiamine pyrophosphate binding [GO:0030976]; tricarboxylic acid cycle [GO:0006099]	GO:0004591; GO:0005739; GO:0006099; GO:0030976; GO:0045252
G0U508	G0U508	unreviewed	G0U508_TRYVY	Putative centromere/microtubule binding protein cbf5	TVY486_1000080	Trypanosoma vivax (strain Y486)	428						box H/ACA sno(s)RNA 3'-end processing [GO:0000495]; mRNA pseudouridine synthesis [GO:1990481]; rRNA pseudouridine synthesis [GO:0031118]; snRNA pseudouridine synthesis [GO:0031120]	box H/ACA snoRNP complex [GO:0031429]	pseudouridine synthase activity [GO:0009982]; RNA binding [GO:0003723]	box H/ACA snoRNP complex [GO:0031429]; pseudouridine synthase activity [GO:0009982]; RNA binding [GO:0003723]; box H/ACA sno(s)RNA 3'-end processing [GO:0000495]; mRNA pseudouridine synthesis [GO:1990481]; rRNA pseudouridine synthesis [GO:0031118]; snRNA pseudouridine synthesis [GO:0031120]	GO:0000495; GO:0003723; GO:0009982; GO:0031118; GO:0031120; GO:0031429; GO:1990481
G0U426	G0U426	unreviewed	G0U426_TRYVY	Putative RNA-binding regulatory protein (Pumilio family)	TVY486_1012310	Trypanosoma vivax (strain Y486)	834						post-transcriptional regulation of gene expression [GO:0010608]	cytoplasm [GO:0005737]	mRNA binding [GO:0003729]	cytoplasm [GO:0005737]; mRNA binding [GO:0003729]; post-transcriptional regulation of gene expression [GO:0010608]	GO:0003729; GO:0005737; GO:0010608
F9WUY4	F9WUY4	unreviewed	F9WUY4_TRYVY	Uncharacterized protein	TvY486_0042890	Trypanosoma vivax (strain Y486)	380															SIGNAL 1..20; /evidence="ECO:0000256|SAM:SignalP"
G0TTR3	G0TTR3	unreviewed	G0TTR3_TRYVY	Uncharacterized protein	TVY486_0400080	Trypanosoma vivax (strain Y486)	334
G0U613	G0U613	unreviewed	G0U613_TRYVY	fumarate reductase (NADH) (EC 1.3.1.6) (NADH-dependent fumarate reductase)	TVY486_1003670	Trypanosoma vivax (strain Y486)	1253	CATALYTIC ACTIVITY: Reaction=succinate + NAD(+) = fumarate + NADH + H(+); Xref=Rhea:RHEA:18281, ChEBI:CHEBI:15378, ChEBI:CHEBI:29806, ChEBI:CHEBI:30031, ChEBI:CHEBI:57540, ChEBI:CHEBI:57945; EC=1.3.1.6; Evidence={ECO:0000256|ARBA:ARBA00050832};						membrane [GO:0016020]	FMN binding [GO:0010181]; fumarate reductase (NADH) activity [GO:0016156]	membrane [GO:0016020]; FMN binding [GO:0010181]; fumarate reductase (NADH) activity [GO:0016156]	GO:0010181; GO:0016020; GO:0016156			TRANSMEM 6..32; /note="Helical"; /evidence="ECO:0000256|SAM:Phobius"
G0TYH2	G0TYH2	unreviewed	G0TYH2_TRYVY	Putative TPR-repeat-containing chaperone protein DNAJ	TVY486_0703530	Trypanosoma vivax (strain Y486)	523						protein folding in endoplasmic reticulum [GO:0034975]	endoplasmic reticulum [GO:0005783]	misfolded protein binding [GO:0051787]; protein-folding chaperone binding [GO:0051087]	endoplasmic reticulum [GO:0005783]; misfolded protein binding [GO:0051787]; protein-folding chaperone binding [GO:0051087]; protein folding in endoplasmic reticulum [GO:0034975]	GO:0005783; GO:0034975; GO:0051087; GO:0051787		SUBCELLULAR LOCATION: Endoplasmic reticulum {ECO:0000256|ARBA:ARBA00004240}.			SIGNAL 1..33; /evidence="ECO:0000256|SAM:SignalP"
G0TVC6	G0TVC6	unreviewed	G0TVC6_TRYVY	Putative heat shock protein HslVU, ATPase subunit HslU	TVY486_0501010	Trypanosoma vivax (strain Y486)	447						proteolysis involved in protein catabolic process [GO:0051603]	HslUV protease complex [GO:0009376]	ATP binding [GO:0005524]; ATP hydrolysis activity [GO:0016887]; peptidase activity [GO:0008233]	HslUV protease complex [GO:0009376]; ATP binding [GO:0005524]; ATP hydrolysis activity [GO:0016887]; peptidase activity [GO:0008233]; proteolysis involved in protein catabolic process [GO:0051603]	GO:0005524; GO:0008233; GO:0009376; GO:0016887; GO:0051603
G0U901	G0U901	unreviewed	G0U901_TRYVY	Coatomer subunit epsilon	TVY486_1115670	Trypanosoma vivax (strain Y486)	324						endoplasmic reticulum to Golgi vesicle-mediated transport [GO:0006888]; intra-Golgi vesicle-mediated transport [GO:0006891]; protein transport [GO:0015031]; retrograde vesicle-mediated transport, Golgi to endoplasmic reticulum [GO:0006890]	COPI vesicle coat [GO:0030126]; Golgi membrane [GO:0000139]	structural molecule activity [GO:0005198]	COPI vesicle coat [GO:0030126]; Golgi membrane [GO:0000139]; structural molecule activity [GO:0005198]; endoplasmic reticulum to Golgi vesicle-mediated transport [GO:0006888]; intra-Golgi vesicle-mediated transport [GO:0006891]; protein transport [GO:0015031]; retrograde vesicle-mediated transport, Golgi to endoplasmic reticulum [GO:0006890]	GO:0000139; GO:0005198; GO:0006888; GO:0006890; GO:0006891; GO:0015031; GO:0030126		SUBCELLULAR LOCATION: Cytoplasmic vesicle, COPI-coated vesicle membrane {ECO:0000256|ARBA:ARBA00004347}; Peripheral membrane protein {ECO:0000256|ARBA:ARBA00004347}; Cytoplasmic side {ECO:0000256|ARBA:ARBA00004347}. Golgi apparatus membrane {ECO:0000256|ARBA:ARBA00004255}; Peripheral membrane protein {ECO:0000256|ARBA:ARBA00004255}; Cytoplasmic side {ECO:0000256|ARBA:ARBA00004255}.
G0U1C5	G0U1C5	unreviewed	G0U1C5_TRYVY	WW domain-containing protein	TVY486_0804880	Trypanosoma vivax (strain Y486)	666						hippo signaling [GO:0035329]; positive regulation of transcription by RNA polymerase II [GO:0045944]	cytoplasm [GO:0005737]; nucleus [GO:0005634]	transcription coactivator activity [GO:0003713]	cytoplasm [GO:0005737]; nucleus [GO:0005634]; transcription coactivator activity [GO:0003713]; hippo signaling [GO:0035329]; positive regulation of transcription by RNA polymerase II [GO:0045944]	GO:0003713; GO:0005634; GO:0005737; GO:0035329; GO:0045944		SUBCELLULAR LOCATION: Cytoplasm {ECO:0000256|ARBA:ARBA00004496}. Nucleus {ECO:0000256|ARBA:ARBA00004123}.
G0U7B0	G0U7B0	unreviewed	G0U7B0_TRYVY	Putative eukaryotic translation initiation factor 3 subunit 8	TVY486_1008140	Trypanosoma vivax (strain Y486)	710							eukaryotic translation initiation factor 3 complex [GO:0005852]	RNA binding [GO:0003723]; translation initiation factor activity [GO:0003743]; translation initiation factor binding [GO:0031369]	eukaryotic translation initiation factor 3 complex [GO:0005852]; RNA binding [GO:0003723]; translation initiation factor activity [GO:0003743]; translation initiation factor binding [GO:0031369]	GO:0003723; GO:0003743; GO:0005852; GO:0031369
G0TZU1	G0TZU1	unreviewed	G0TZU1_TRYVY	H(+)-exporting diphosphatase (EC 7.1.3.1)	TVY486_0807260	Trypanosoma vivax (strain Y486)	824							endomembrane system [GO:0012505]; membrane [GO:0016020]	diphosphate hydrolysis-driven proton transmembrane transporter activity [GO:0009678]; inorganic diphosphate phosphatase activity [GO:0004427]	endomembrane system [GO:0012505]; membrane [GO:0016020]; diphosphate hydrolysis-driven proton transmembrane transporter activity [GO:0009678]; inorganic diphosphate phosphatase activity [GO:0004427]	GO:0004427; GO:0009678; GO:0012505; GO:0016020		SUBCELLULAR LOCATION: Endomembrane system {ECO:0000256|ARBA:ARBA00004127}; Multi-pass membrane protein {ECO:0000256|ARBA:ARBA00004127}.	TRANSMEM 73..92; /note="Helical"; /evidence="ECO:0000256|SAM:Phobius"; TRANSMEM 143..163; /note="Helical"; /evidence="ECO:0000256|SAM:Phobius"; TRANSMEM 183..207; /note="Helical"; /evidence="ECO:0000256|SAM:Phobius"; TRANSMEM 250..280; /note="Helical"; /evidence="ECO:0000256|SAM:Phobius"; TRANSMEM 390..411; /note="Helical"; /evidence="ECO:0000256|SAM:Phobius"; TRANSMEM 431..450; /note="Helical"; …		SIGNAL 1..22; /evidence="ECO:0000256|SAM:SignalP"
G0UB86	G0UB86	unreviewed	G0UB86_TRYVY	Signal recognition particle 54 kDa protein	TVY486_1105570	Trypanosoma vivax (strain Y486)	487	CATALYTIC ACTIVITY: Reaction=GTP + H2O = GDP + phosphate + H(+); Xref=Rhea:RHEA:19669, ChEBI:CHEBI:15377, ChEBI:CHEBI:15378, ChEBI:CHEBI:37565, ChEBI:CHEBI:43474, ChEBI:CHEBI:58189; EC=3.6.5.4; Evidence={ECO:0000256|ARBA:ARBA00048157}; PhysiologicalDirection=left-to-right; Xref=Rhea:RHEA:19670; Evidence={ECO:0000256|ARBA:ARBA00048157};					SRP-dependent cotranslational protein targeting to membrane, translocation [GO:0006616]	cytosol [GO:0005829]; endoplasmic reticulum [GO:0005783]; signal recognition particle, endoplasmic reticulum targeting [GO:0005786]	7S RNA binding [GO:0008312]; endoplasmic reticulum signal peptide binding [GO:0030942]; GTP binding [GO:0005525]; GTPase activity [GO:0003924]	cytosol [GO:0005829]; endoplasmic reticulum [GO:0005783]; signal recognition particle, endoplasmic reticulum targeting [GO:0005786]; 7S RNA binding [GO:0008312]; endoplasmic reticulum signal peptide binding [GO:0030942]; GTP binding [GO:0005525]; GTPase activity [GO:0003924]; SRP-dependent cotranslational protein targeting to membrane, translocation [GO:0006616]	GO:0003924; GO:0005525; GO:0005783; GO:0005786; GO:0005829; GO:0006616; GO:0008312; GO:0030942		SUBCELLULAR LOCATION: Cytoplasm {ECO:0000256|ARBA:ARBA00004496, ECO:0000256|RuleBase:RU364034}. Endoplasmic reticulum {ECO:0000256|ARBA:ARBA00004240}.
F9WL50	F9WL50	unreviewed	F9WL50_TRYVY	Aminotransferase, putative	TvY486_0008920	Trypanosoma vivax (strain Y486)	188							cytoplasm [GO:0005737]	kynurenine-oxoglutarate transaminase activity [GO:0016212]; pyridoxal phosphate binding [GO:0030170]	cytoplasm [GO:0005737]; kynurenine-oxoglutarate transaminase activity [GO:0016212]; pyridoxal phosphate binding [GO:0030170]	GO:0005737; GO:0016212; GO:0030170
G0U497	G0U497	unreviewed	G0U497_TRYVY	Serine/threonine-protein phosphatase 4 regulatory subunit 1	TVY486_1013030	Trypanosoma vivax (strain Y486)	600							cytoplasm [GO:0005737]	protein phosphatase regulator activity [GO:0019888]	cytoplasm [GO:0005737]; protein phosphatase regulator activity [GO:0019888]	GO:0005737; GO:0019888
G0U9P1	G0U9P1	unreviewed	G0U9P1_TRYVY	Putative elongation factor	TVY486_1100060	Trypanosoma vivax (strain Y486)	702							cytosol [GO:0005829]; ribonucleoprotein complex [GO:1990904]	GTP binding [GO:0005525]; GTPase activity [GO:0003924]; translation elongation factor activity [GO:0003746]	cytosol [GO:0005829]; ribonucleoprotein complex [GO:1990904]; GTP binding [GO:0005525]; GTPase activity [GO:0003924]; translation elongation factor activity [GO:0003746]	GO:0003746; GO:0003924; GO:0005525; GO:0005829; GO:1990904
G0UA23	G0UA23	unreviewed	G0UA23_TRYVY	Uncharacterized protein	TVY486_1101390	Trypanosoma vivax (strain Y486)	867						ribosomal large subunit assembly [GO:0000027]	nucleolus [GO:0005730]		nucleolus [GO:0005730]; ribosomal large subunit assembly [GO:0000027]	GO:0000027; GO:0005730		SUBCELLULAR LOCATION: Nucleus {ECO:0000256|ARBA:ARBA00004123}.
F9WVT1	F9WVT1	unreviewed	F9WVT1_TRYVY	Uncharacterized protein	TvY486_0004160	Trypanosoma vivax (strain Y486)	373															SIGNAL 1..20; /evidence="ECO:0000256|SAM:SignalP"
G0TYF3	G0TYF3	unreviewed	G0TYF3_TRYVY	Putative I/6 autoantigen	TVY486_0703340	Trypanosoma vivax (strain Y486)	181								calcium ion binding [GO:0005509]	calcium ion binding [GO:0005509]	GO:0005509
G0TTP3	G0TTP3	unreviewed	G0TTP3_TRYVY	Uncharacterized protein	TVY486_0304950	Trypanosoma vivax (strain Y486)	537						intraciliary transport [GO:0042073]	ciliary plasm [GO:0097014]; cytoplasmic dynein complex [GO:0005868]	dynein heavy chain binding [GO:0045504]; dynein light chain binding [GO:0045503]	ciliary plasm [GO:0097014]; cytoplasmic dynein complex [GO:0005868]; dynein heavy chain binding [GO:0045504]; dynein light chain binding [GO:0045503]; intraciliary transport [GO:0042073]	GO:0005868; GO:0042073; GO:0045503; GO:0045504; GO:0097014		SUBCELLULAR LOCATION: Cytoplasm {ECO:0000256|ARBA:ARBA00004496}.
G0TTT4	G0TTT4	unreviewed	G0TTT4_TRYVY	ER membrane protein complex subunit 1	TVY486_0400300	Trypanosoma vivax (strain Y486)	826						protein folding in endoplasmic reticulum [GO:0034975]	EMC complex [GO:0072546]		EMC complex [GO:0072546]; protein folding in endoplasmic reticulum [GO:0034975]	GO:0034975; GO:0072546		SUBCELLULAR LOCATION: Endoplasmic reticulum membrane {ECO:0000256|ARBA:ARBA00004115}; Single-pass type I membrane protein {ECO:0000256|ARBA:ARBA00004115}.	TRANSMEM 44..62; /note="Helical"; /evidence="ECO:0000256|SAM:Phobius"
F9WNZ7	F9WNZ7	unreviewed	F9WNZ7_TRYVY	Mitotubule-associated protein Gb4, putative	TvY486_0019580	Trypanosoma vivax (strain Y486)	413
G0U6X6	G0U6X6	unreviewed	G0U6X6_TRYVY	Uncharacterized protein	TVY486_1006800	Trypanosoma vivax (strain Y486)	307							membrane [GO:0016020]		membrane [GO:0016020]	GO:0016020			TRANSMEM 49..71; /note="Helical"; /evidence="ECO:0000256|SAM:Phobius"; TRANSMEM 116..138; /note="Helical"; /evidence="ECO:0000256|SAM:Phobius"
G0TVN3	G0TVN3	unreviewed	G0TVN3_TRYVY	Inositol-1-monophosphatase (EC 3.1.3.25)	TVY486_0502050	Trypanosoma vivax (strain Y486)	291	CATALYTIC ACTIVITY: Reaction=a myo-inositol phosphate + H2O = myo-inositol + phosphate; Xref=Rhea:RHEA:24056, ChEBI:CHEBI:15377, ChEBI:CHEBI:17268, ChEBI:CHEBI:43474, ChEBI:CHEBI:84139; EC=3.1.3.25; Evidence={ECO:0000256|RuleBase:RU364068};	BINDING 77; /ligand="Mg(2+)"; /ligand_id="ChEBI:CHEBI:18420"; /ligand_label="1"; /ligand_note="catalytic"; /evidence="ECO:0000256|PIRSR:PIRSR600760-2"; BINDING 98; /ligand="Mg(2+)"; /ligand_id="ChEBI:CHEBI:18420"; /ligand_label="1"; /ligand_note="catalytic"; /evidence="ECO:0000256|PIRSR:PIRSR600760-2"; BINDING 100; /ligand="Mg(2+)"; /ligand_id="ChEBI:CHEBI:18420"; /ligand_label="1"; /ligand_note=…		PATHWAY: Polyol metabolism; myo-inositol biosynthesis; myo-inositol from D-glucose 6-phosphate: step 2/2. {ECO:0000256|RuleBase:RU364068}.		inositol biosynthetic process [GO:0006021]; phosphatidylinositol phosphate biosynthetic process [GO:0046854]; signal transduction [GO:0007165]		inositol monophosphate 1-phosphatase activity [GO:0008934]; metal ion binding [GO:0046872]	inositol monophosphate 1-phosphatase activity [GO:0008934]; metal ion binding [GO:0046872]; inositol biosynthetic process [GO:0006021]; phosphatidylinositol phosphate biosynthetic process [GO:0046854]; signal transduction [GO:0007165]	GO:0006021; GO:0007165; GO:0008934; GO:0046854; GO:0046872
G0TVV1	G0TVV1	unreviewed	G0TVV1_TRYVY	Anaphase-promoting complex subunit 4-like WD40 domain-containing protein	TVY486_0502690	Trypanosoma vivax (strain Y486)	1385							ribonucleoprotein complex [GO:1990904]; ribosome [GO:0005840]		ribonucleoprotein complex [GO:1990904]; ribosome [GO:0005840]	GO:0005840; GO:1990904
G0U566	G0U566	unreviewed	G0U566_TRYVY	Uncharacterized protein	TVY486_1000680	Trypanosoma vivax (strain Y486)	293
G0U3U7	G0U3U7	unreviewed	G0U3U7_TRYVY	Uncharacterized protein	TVY486_0900100	Trypanosoma vivax (strain Y486)	545							membrane [GO:0016020]		membrane [GO:0016020]	GO:0016020			TRANSMEM 373..397; /note="Helical"; /evidence="ECO:0000256|SAM:Phobius"; TRANSMEM 445..461; /note="Helical"; /evidence="ECO:0000256|SAM:Phobius"; TRANSMEM 473..498; /note="Helical"; /evidence="ECO:0000256|SAM:Phobius"; TRANSMEM 518..541; /note="Helical"; /evidence="ECO:0000256|SAM:Phobius"		SIGNAL 1..21; /evidence="ECO:0000256|SAM:SignalP"
G0TX75	G0TX75	unreviewed	G0TX75_TRYVY	Putative chaperonin HSP60/CNP60	TVY486_0603560	Trypanosoma vivax (strain Y486)	534						protein refolding [GO:0042026]	mitochondrion [GO:0005739]	ATP binding [GO:0005524]; ATP-dependent protein folding chaperone [GO:0140662]	mitochondrion [GO:0005739]; ATP binding [GO:0005524]; ATP-dependent protein folding chaperone [GO:0140662]; protein refolding [GO:0042026]	GO:0005524; GO:0005739; GO:0042026; GO:0140662
G0UDC4	G0UDC4	unreviewed	G0UDC4_TRYVY	Putative ATP-dependent hsl protease ATP-binding subunit hslU	TVY486_1113190	Trypanosoma vivax (strain Y486)	497						proteolysis involved in protein catabolic process [GO:0051603]	HslUV protease complex [GO:0009376]	ATP binding [GO:0005524]; ATP hydrolysis activity [GO:0016887]; peptidase activity [GO:0008233]	HslUV protease complex [GO:0009376]; ATP binding [GO:0005524]; ATP hydrolysis activity [GO:0016887]; peptidase activity [GO:0008233]; proteolysis involved in protein catabolic process [GO:0051603]	GO:0005524; GO:0008233; GO:0009376; GO:0016887; GO:0051603
G0TU32	G0TU32	unreviewed	G0TU32_TRYVY	Putative ribosomal RNA processing protein 6	TVY486_0401320	Trypanosoma vivax (strain Y486)	709						exonucleolytic trimming to generate mature 3'-end of 5.8S rRNA from tricistronic rRNA transcript (SSU-rRNA, 5.8S rRNA, LSU-rRNA) [GO:0000467]; histone mRNA catabolic process [GO:0071044]; nuclear polyadenylation-dependent antisense transcript catabolic process [GO:0071040]; nuclear polyadenylation-dependent CUT catabolic process [GO:0071039]; nuclear polyadenylation-dependent rRNA catabolic proce…	nuclear exosome (RNase complex) [GO:0000176]; nucleolus [GO:0005730]	3'-5'-RNA exonuclease activity [GO:0000175]; nucleotide binding [GO:0000166]; single-stranded RNA binding [GO:0003727]	nuclear exosome (RNase complex) [GO:0000176]; nucleolus [GO:0005730]; 3'-5'-RNA exonuclease activity [GO:0000175]; nucleotide binding [GO:0000166]; single-stranded RNA binding [GO:0003727]; exonucleolytic trimming to generate mature 3'-end of 5.8S rRNA from tricistronic rRNA transcript (SSU-rRNA, 5.8S rRNA, LSU-rRNA) [GO:0000467]; histone mRNA catabolic process [GO:0071044]; nuclear polyadenylati…	GO:0000166; GO:0000175; GO:0000176; GO:0000467; GO:0003727; GO:0005730; GO:0071035; GO:0071036; GO:0071037; GO:0071038; GO:0071039; GO:0071040; GO:0071044; GO:0071051		SUBCELLULAR LOCATION: Nucleus {ECO:0000256|ARBA:ARBA00004123}.
G0TY04	G0TY04	unreviewed	G0TY04_TRYVY	BAG domain-containing protein	TVY486_0701860	Trypanosoma vivax (strain Y486)	437
G0U4T4	G0U4T4	unreviewed	G0U4T4_TRYVY	Vps53 N-terminal domain-containing protein	TVY486_1014920	Trypanosoma vivax (strain Y486)	823						retrograde transport, endosome to Golgi [GO:0042147]	cytosol [GO:0005829]; endosome membrane [GO:0010008]; GARP complex [GO:0000938]		cytosol [GO:0005829]; endosome membrane [GO:0010008]; GARP complex [GO:0000938]; retrograde transport, endosome to Golgi [GO:0042147]	GO:0000938; GO:0005829; GO:0010008; GO:0042147		SUBCELLULAR LOCATION: Endosome membrane {ECO:0000256|ARBA:ARBA00004481}; Peripheral membrane protein {ECO:0000256|ARBA:ARBA00004481}. Golgi apparatus, trans-Golgi network membrane {ECO:0000256|ARBA:ARBA00004150}; Peripheral membrane protein {ECO:0000256|ARBA:ARBA00004150}.
G0U4N3	G0U4N3	unreviewed	G0U4N3_TRYVY	Intraflagellar transport protein 80	TVY486_1014400	Trypanosoma vivax (strain Y486)	782						cilium assembly [GO:0060271]	cilium [GO:0005929]; intraciliary transport particle B [GO:0030992]		cilium [GO:0005929]; intraciliary transport particle B [GO:0030992]; cilium assembly [GO:0060271]	GO:0005929; GO:0030992; GO:0060271		SUBCELLULAR LOCATION: Cell projection, cilium {ECO:0000256|ARBA:ARBA00004138}.
G0U301	G0U301	unreviewed	G0U301_TRYVY	Putative synaptojanin (N-terminal domain)	TVY486_0904770	Trypanosoma vivax (strain Y486)	363						phosphatidylinositol dephosphorylation [GO:0046856]	endoplasmic reticulum [GO:0005783]	phosphatidylinositol-4-phosphate phosphatase activity [GO:0043812]	endoplasmic reticulum [GO:0005783]; phosphatidylinositol-4-phosphate phosphatase activity [GO:0043812]; phosphatidylinositol dephosphorylation [GO:0046856]	GO:0005783; GO:0043812; GO:0046856
G0U7T5	G0U7T5	unreviewed	G0U7T5_TRYVY	AB hydrolase-1 domain-containing protein	TVY486_1009880	Trypanosoma vivax (strain Y486)	319															SIGNAL 1..23; /evidence="ECO:0000256|SAM:SignalP"
G0TW65	G0TW65	unreviewed	G0TW65_TRYVY	RNA helicase (EC 3.6.4.13)	TVY486_0503820	Trypanosoma vivax (strain Y486)	567							cytosol [GO:0005829]; nucleolus [GO:0005730]	ATP binding [GO:0005524]; hydrolase activity [GO:0016787]; RNA binding [GO:0003723]; RNA helicase activity [GO:0003724]; translation initiation factor activity [GO:0003743]	cytosol [GO:0005829]; nucleolus [GO:0005730]; ATP binding [GO:0005524]; hydrolase activity [GO:0016787]; RNA binding [GO:0003723]; RNA helicase activity [GO:0003724]; translation initiation factor activity [GO:0003743]	GO:0003723; GO:0003724; GO:0003743; GO:0005524; GO:0005730; GO:0005829; GO:0016787		SUBCELLULAR LOCATION: Cytoplasm {ECO:0000256|ARBA:ARBA00004496}. Nucleus, nucleolus {ECO:0000256|ARBA:ARBA00004604}.
G0U5Q5	G0U5Q5	unreviewed	G0U5Q5_TRYVY	Putative lysosomal alpha-mannosidase	TVY486_1002590	Trypanosoma vivax (strain Y486)	234						mannose metabolic process [GO:0006013]		alpha-mannosidase activity [GO:0004559]	alpha-mannosidase activity [GO:0004559]; mannose metabolic process [GO:0006013]	GO:0004559; GO:0006013
G0UD27	G0UD27	unreviewed	G0UD27_TRYVY	Uncharacterized protein	TVY486_1112210	Trypanosoma vivax (strain Y486)	360
G0TTX6	G0TTX6	unreviewed	G0TTX6_TRYVY	Putative serine-palmitoyl-CoA transferase (EC 2.3.1.50)	TVY486_0400740	Trypanosoma vivax (strain Y486)	101							membrane [GO:0016020]	serine C-palmitoyltransferase activity [GO:0004758]	membrane [GO:0016020]; serine C-palmitoyltransferase activity [GO:0004758]	GO:0004758; GO:0016020			TRANSMEM 20..39; /note="Helical"; /evidence="ECO:0000256|SAM:Phobius"
F9WQD9	F9WQD9	unreviewed	F9WQD9_TRYVY	Reverse transcriptase (RNA-dependent DNA polymerase)	TvY486_0024780	Trypanosoma vivax (strain Y486)	344
G0U1J0	G0U1J0	unreviewed	G0U1J0_TRYVY	Putative 60S ribosomal protein L12	TVY486_0805540	Trypanosoma vivax (strain Y486)	164						translation [GO:0006412]	cytosolic large ribosomal subunit [GO:0022625]	large ribosomal subunit rRNA binding [GO:0070180]; structural constituent of ribosome [GO:0003735]	cytosolic large ribosomal subunit [GO:0022625]; large ribosomal subunit rRNA binding [GO:0070180]; structural constituent of ribosome [GO:0003735]; translation [GO:0006412]	GO:0003735; GO:0006412; GO:0022625; GO:0070180
G0TS29	G0TS29	unreviewed	G0TS29_TRYVY	Obg-like ATPase 1	TVY486_0201660	Trypanosoma vivax (strain Y486)	394		BINDING 34..39; /ligand="ATP"; /ligand_id="ChEBI:CHEBI:30616"; /evidence="ECO:0000256|HAMAP-Rule:MF_03167"; BINDING 231; /ligand="ATP"; /ligand_id="ChEBI:CHEBI:30616"; /evidence="ECO:0000256|HAMAP-Rule:MF_03167"					cytoplasm [GO:0005737]	ATP binding [GO:0005524]; ATP hydrolysis activity [GO:0016887]; GTP binding [GO:0005525]; ribosomal large subunit binding [GO:0043023]	cytoplasm [GO:0005737]; ATP binding [GO:0005524]; ATP hydrolysis activity [GO:0016887]; GTP binding [GO:0005525]; ribosomal large subunit binding [GO:0043023]	GO:0005524; GO:0005525; GO:0005737; GO:0016887; GO:0043023		SUBCELLULAR LOCATION: Cytoplasm {ECO:0000256|HAMAP-Rule:MF_03167}.
G0U7G4	G0U7G4	unreviewed	G0U7G4_TRYVY	Cytidine deaminase	TVY486_1008680	Trypanosoma vivax (strain Y486)	490								catalytic activity [GO:0003824]	catalytic activity [GO:0003824]	GO:0003824
G0U2W6	G0U2W6	unreviewed	G0U2W6_TRYVY	Putative chaperone protein DNAj	TVY486_0904410	Trypanosoma vivax (strain Y486)	491						post-translational protein targeting to endoplasmic reticulum membrane [GO:0006620]; SRP-dependent cotranslational protein targeting to membrane [GO:0006614]	Sec62/Sec63 complex [GO:0031207]	protein transmembrane transporter activity [GO:0008320]; RNA binding [GO:0003723]	Sec62/Sec63 complex [GO:0031207]; protein transmembrane transporter activity [GO:0008320]; RNA binding [GO:0003723]; post-translational protein targeting to endoplasmic reticulum membrane [GO:0006620]; SRP-dependent cotranslational protein targeting to membrane [GO:0006614]	GO:0003723; GO:0006614; GO:0006620; GO:0008320; GO:0031207			TRANSMEM 12..30; /note="Helical"; /evidence="ECO:0000256|SAM:Phobius"; TRANSMEM 113..131; /note="Helical"; /evidence="ECO:0000256|SAM:Phobius"; TRANSMEM 219..238; /note="Helical"; /evidence="ECO:0000256|SAM:Phobius"
G0TSD4	G0TSD4	unreviewed	G0TSD4_TRYVY	SURP motif domain-containing protein	TVY486_0300530	Trypanosoma vivax (strain Y486)	376						mRNA cis splicing, via spliceosome [GO:0045292]; regulation of alternative mRNA splicing, via spliceosome [GO:0000381]	catalytic step 2 spliceosome [GO:0071013]; U2 snRNP [GO:0005686]; U2-type prespliceosome [GO:0071004]	RNA binding [GO:0003723]	catalytic step 2 spliceosome [GO:0071013]; U2 snRNP [GO:0005686]; U2-type prespliceosome [GO:0071004]; RNA binding [GO:0003723]; mRNA cis splicing, via spliceosome [GO:0045292]; regulation of alternative mRNA splicing, via spliceosome [GO:0000381]	GO:0000381; GO:0003723; GO:0005686; GO:0045292; GO:0071004; GO:0071013
G0UB51	G0UB51	unreviewed	G0UB51_TRYVY	Uncharacterized protein	TVY486_1105220	Trypanosoma vivax (strain Y486)	820				PATHWAY: Glycolipid biosynthesis; glycosylphosphatidylinositol-anchor biosynthesis. {ECO:0000256|ARBA:ARBA00004687}.		GPI anchor biosynthetic process [GO:0006506]	endoplasmic reticulum membrane [GO:0005789]	mannose-ethanolamine phosphotransferase activity [GO:0051377]	endoplasmic reticulum membrane [GO:0005789]; mannose-ethanolamine phosphotransferase activity [GO:0051377]; GPI anchor biosynthetic process [GO:0006506]	GO:0005789; GO:0006506; GO:0051377		SUBCELLULAR LOCATION: Endoplasmic reticulum membrane {ECO:0000256|ARBA:ARBA00004477}; Multi-pass membrane protein {ECO:0000256|ARBA:ARBA00004477}.	TRANSMEM 13..36; /note="Helical"; /evidence="ECO:0000256|SAM:Phobius"; TRANSMEM 470..490; /note="Helical"; /evidence="ECO:0000256|SAM:Phobius"; TRANSMEM 534..552; /note="Helical"; /evidence="ECO:0000256|SAM:Phobius"; TRANSMEM 580..601; /note="Helical"; /evidence="ECO:0000256|SAM:Phobius"; TRANSMEM 622..641; /note="Helical"; /evidence="ECO:0000256|SAM:Phobius"; TRANSMEM 661..681; /note="Helical"; …
G0U4P9	G0U4P9	unreviewed	G0U4P9_TRYVY	Uncharacterized protein	TVY486_1014560	Trypanosoma vivax (strain Y486)	659
G0U3W4	G0U3W4	unreviewed	G0U3W4_TRYVY	Uncharacterized protein	TVY486_0900280	Trypanosoma vivax (strain Y486)	469
G0U4C9	G0U4C9	unreviewed	G0U4C9_TRYVY	NTF2 domain-containing protein	TVY486_1013360	Trypanosoma vivax (strain Y486)	477							cytosol [GO:0005829]; ribonucleoprotein complex [GO:1990904]	mRNA binding [GO:0003729]	cytosol [GO:0005829]; ribonucleoprotein complex [GO:1990904]; mRNA binding [GO:0003729]	GO:0003729; GO:0005829; GO:1990904
G0U9U3	G0U9U3	unreviewed	G0U9U3_TRYVY	Eukaryotic translation initiation factor 5A (eIF-5A)	TVY486_1100590	Trypanosoma vivax (strain Y486)	166						positive regulation of translational elongation [GO:0045901]; positive regulation of translational termination [GO:0045905]	cytoplasm [GO:0005737]	ribosome binding [GO:0043022]; RNA binding [GO:0003723]; translation elongation factor activity [GO:0003746]; translation initiation factor activity [GO:0003743]	cytoplasm [GO:0005737]; ribosome binding [GO:0043022]; RNA binding [GO:0003723]; translation elongation factor activity [GO:0003746]; translation initiation factor activity [GO:0003743]; positive regulation of translational elongation [GO:0045901]; positive regulation of translational termination [GO:0045905]	GO:0003723; GO:0003743; GO:0003746; GO:0005737; GO:0043022; GO:0045901; GO:0045905		SUBCELLULAR LOCATION: Cytoplasm {ECO:0000256|ARBA:ARBA00004496}.
F9WW27	F9WW27	unreviewed	F9WW27_TRYVY	Uncharacterized protein	TvY486_0005290	Trypanosoma vivax (strain Y486)	476															SIGNAL 1..45; /evidence="ECO:0000256|SAM:SignalP"
G0UCI8	G0UCI8	unreviewed	G0UCI8_TRYVY	Aminomethyltransferase (EC 2.1.2.10) (Glycine cleavage system T protein)	TVY486_1110320	Trypanosoma vivax (strain Y486)	376	CATALYTIC ACTIVITY: Reaction=N(6)-[(R)-S(8)-aminomethyldihydrolipoyl]-L-lysyl-[protein] + (6S)-5,6,7,8-tetrahydrofolate = N(6)-[(R)-dihydrolipoyl]-L-lysyl-[protein] + (6R)-5,10-methylene-5,6,7,8-tetrahydrofolate + NH4(+); Xref=Rhea:RHEA:16945, Rhea:RHEA-COMP:10475, Rhea:RHEA-COMP:10492, ChEBI:CHEBI:15636, ChEBI:CHEBI:28938, ChEBI:CHEBI:57453, ChEBI:CHEBI:83100, ChEBI:CHEBI:83143; EC=2.1.2.10; Evi…					glycine catabolic process [GO:0006546]; methylation [GO:0032259]	glycine cleavage complex [GO:0005960]; mitochondrion [GO:0005739]	aminomethyltransferase activity [GO:0004047]; methyltransferase activity [GO:0008168]; transaminase activity [GO:0008483]	glycine cleavage complex [GO:0005960]; mitochondrion [GO:0005739]; aminomethyltransferase activity [GO:0004047]; methyltransferase activity [GO:0008168]; transaminase activity [GO:0008483]; glycine catabolic process [GO:0006546]; methylation [GO:0032259]	GO:0004047; GO:0005739; GO:0005960; GO:0006546; GO:0008168; GO:0008483; GO:0032259		SUBCELLULAR LOCATION: Mitochondrion {ECO:0000256|RuleBase:RU003981}.
G0U4F4	G0U4F4	unreviewed	G0U4F4_TRYVY	Putative aquaporin 3	TVY486_1013610	Trypanosoma vivax (strain Y486)	293							plasma membrane [GO:0005886]	glycerol channel activity [GO:0015254]; water channel activity [GO:0015250]	plasma membrane [GO:0005886]; glycerol channel activity [GO:0015254]; water channel activity [GO:0015250]	GO:0005886; GO:0015250; GO:0015254		SUBCELLULAR LOCATION: Membrane {ECO:0000256|ARBA:ARBA00004141}; Multi-pass membrane protein {ECO:0000256|ARBA:ARBA00004141}.	TRANSMEM 56..76; /note="Helical"; /evidence="ECO:0000256|SAM:Phobius"; TRANSMEM 82..102; /note="Helical"; /evidence="ECO:0000256|SAM:Phobius"; TRANSMEM 133..152; /note="Helical"; /evidence="ECO:0000256|SAM:Phobius"; TRANSMEM 184..207; /note="Helical"; /evidence="ECO:0000256|SAM:Phobius"; TRANSMEM 219..241; /note="Helical"; /evidence="ECO:0000256|SAM:Phobius"; TRANSMEM 261..287; /note="Helical"; /…
G0TRN3	G0TRN3	unreviewed	G0TRN3_TRYVY	non-specific serine/threonine protein kinase (EC 2.7.11.1)	TVY486_0200260	Trypanosoma vivax (strain Y486)	448	CATALYTIC ACTIVITY: Reaction=L-seryl-[protein] + ATP = O-phospho-L-seryl-[protein] + ADP + H(+); Xref=Rhea:RHEA:17989, Rhea:RHEA-COMP:9863, Rhea:RHEA-COMP:11604, ChEBI:CHEBI:15378, ChEBI:CHEBI:29999, ChEBI:CHEBI:30616, ChEBI:CHEBI:83421, ChEBI:CHEBI:456216; EC=2.7.11.1; Evidence={ECO:0000256|ARBA:ARBA00048679}; CATALYTIC ACTIVITY: Reaction=L-threonyl-[protein] + ATP = O-phospho-L-threonyl-[protei…	BINDING 46; /ligand="ATP"; /ligand_id="ChEBI:CHEBI:30616"; /evidence="ECO:0000256|PROSITE-ProRule:PRU10141"						ATP binding [GO:0005524]; protein serine/threonine kinase activity [GO:0004674]	ATP binding [GO:0005524]; protein serine/threonine kinase activity [GO:0004674]	GO:0004674; GO:0005524
G0U0N8	G0U0N8	unreviewed	G0U0N8_TRYVY	Leucine-rich repeat protein (LRRP)	TVY486_0802460	Trypanosoma vivax (strain Y486)	489						SCF-dependent proteasomal ubiquitin-dependent protein catabolic process [GO:0031146]	SCF ubiquitin ligase complex [GO:0019005]		SCF ubiquitin ligase complex [GO:0019005]; SCF-dependent proteasomal ubiquitin-dependent protein catabolic process [GO:0031146]	GO:0019005; GO:0031146
G0U3T4	G0U3T4	unreviewed	G0U3T4_TRYVY	Putative calcium motive P-type ATPase (EC 3.6.3.-)	TVY486_0907640	Trypanosoma vivax (strain Y486)	1044							membrane [GO:0016020]	ATP binding [GO:0005524]; ATP hydrolysis activity [GO:0016887]	membrane [GO:0016020]; ATP binding [GO:0005524]; ATP hydrolysis activity [GO:0016887]	GO:0005524; GO:0016020; GO:0016887		SUBCELLULAR LOCATION: Membrane {ECO:0000256|ARBA:ARBA00004141}; Multi-pass membrane protein {ECO:0000256|ARBA:ARBA00004141}.	TRANSMEM 93..111; /note="Helical"; /evidence="ECO:0000256|SAM:Phobius"; TRANSMEM 117..136; /note="Helical"; /evidence="ECO:0000256|SAM:Phobius"; TRANSMEM 280..299; /note="Helical"; /evidence="ECO:0000256|SAM:Phobius"; TRANSMEM 311..334; /note="Helical"; /evidence="ECO:0000256|SAM:Phobius"; TRANSMEM 757..778; /note="Helical"; /evidence="ECO:0000256|SAM:Phobius"; TRANSMEM 836..856; /note="Helical";…
G0TXI3	G0TXI3	unreviewed	G0TXI3_TRYVY	Uncharacterized protein	TVY486_0700170	Trypanosoma vivax (strain Y486)	286															SIGNAL 1..34; /evidence="ECO:0000256|SAM:SignalP"
G0U9Q1	G0U9Q1	unreviewed	G0U9Q1_TRYVY	UBA domain-containing protein	TVY486_1100160	Trypanosoma vivax (strain Y486)	590
G0UBA3	G0UBA3	unreviewed	G0UBA3_TRYVY	Putative DNA polymerase theta	TVY486_1105740	Trypanosoma vivax (strain Y486)	861						DNA-templated DNA replication [GO:0006261]; double-strand break repair [GO:0006302]		DNA binding [GO:0003677]; DNA-directed DNA polymerase activity [GO:0003887]	DNA binding [GO:0003677]; DNA-directed DNA polymerase activity [GO:0003887]; DNA-templated DNA replication [GO:0006261]; double-strand break repair [GO:0006302]	GO:0003677; GO:0003887; GO:0006261; GO:0006302
G0TTH3	G0TTH3	unreviewed	G0TTH3_TRYVY	Putative signal peptide peptidase	TVY486_0304270	Trypanosoma vivax (strain Y486)	351						membrane protein proteolysis [GO:0033619]; signal peptide processing [GO:0006465]	cytoplasmic side of endoplasmic reticulum membrane [GO:0098554]; lumenal side of endoplasmic reticulum membrane [GO:0098553]	aspartic endopeptidase activity, intramembrane cleaving [GO:0042500]	cytoplasmic side of endoplasmic reticulum membrane [GO:0098554]; lumenal side of endoplasmic reticulum membrane [GO:0098553]; aspartic endopeptidase activity, intramembrane cleaving [GO:0042500]; membrane protein proteolysis [GO:0033619]; signal peptide processing [GO:0006465]	GO:0006465; GO:0033619; GO:0042500; GO:0098553; GO:0098554		SUBCELLULAR LOCATION: Endoplasmic reticulum membrane {ECO:0000256|ARBA:ARBA00004477}; Multi-pass membrane protein {ECO:0000256|ARBA:ARBA00004477}.	TRANSMEM 12..33; /note="Helical"; /evidence="ECO:0000256|SAM:Phobius"; TRANSMEM 54..75; /note="Helical"; /evidence="ECO:0000256|SAM:Phobius"; TRANSMEM 81..99; /note="Helical"; /evidence="ECO:0000256|SAM:Phobius"; TRANSMEM 106..122; /note="Helical"; /evidence="ECO:0000256|SAM:Phobius"; TRANSMEM 128..146; /note="Helical"; /evidence="ECO:0000256|SAM:Phobius"; TRANSMEM 153..180; /note="Helical"; /evi…
G0TYJ7	G0TYJ7	unreviewed	G0TYJ7_TRYVY	Cold-shock domain-containing protein	TVY486_0703780	Trypanosoma vivax (strain Y486)	375								nucleic acid binding [GO:0003676]	nucleic acid binding [GO:0003676]	GO:0003676
G0U4J9	G0U4J9	unreviewed	G0U4J9_TRYVY	Leucine-rich repeat protein (LRRP)	TVY486_1014060	Trypanosoma vivax (strain Y486)	1100							cytoplasm [GO:0005737]; cytoskeleton [GO:0005856]		cytoplasm [GO:0005737]; cytoskeleton [GO:0005856]	GO:0005737; GO:0005856		SUBCELLULAR LOCATION: Cytoplasm, cytoskeleton {ECO:0000256|ARBA:ARBA00004245}.
G0U8V5	G0U8V5	unreviewed	G0U8V5_TRYVY	PTHB1 N-terminal domain-containing protein	TVY486_1115210	Trypanosoma vivax (strain Y486)	897						cilium assembly [GO:0060271]	BBSome [GO:0034464]; membrane [GO:0016020]		BBSome [GO:0034464]; membrane [GO:0016020]; cilium assembly [GO:0060271]	GO:0016020; GO:0034464; GO:0060271
G0TT65	G0TT65	unreviewed	G0TT65_TRYVY	Uncharacterized protein	TVY486_0303260	Trypanosoma vivax (strain Y486)	448						ribosomal small subunit biogenesis [GO:0042274]; ribosomal small subunit export from nucleus [GO:0000056]	cytosol [GO:0005829]; nucleus [GO:0005634]; preribosome, small subunit precursor [GO:0030688]		cytosol [GO:0005829]; nucleus [GO:0005634]; preribosome, small subunit precursor [GO:0030688]; ribosomal small subunit biogenesis [GO:0042274]; ribosomal small subunit export from nucleus [GO:0000056]	GO:0000056; GO:0005634; GO:0005829; GO:0030688; GO:0042274
G0U649	G0U649	unreviewed	G0U649_TRYVY	Uncharacterized protein	TVY486_1004050	Trypanosoma vivax (strain Y486)	708
G0U0K3	G0U0K3	unreviewed	G0U0K3_TRYVY	Uncharacterized protein	TVY486_0802110	Trypanosoma vivax (strain Y486)	378
G0TRD7	G0TRD7	unreviewed	G0TRD7_TRYVY	HEAT repeat-containing protein 1	TVY486_0101490	Trypanosoma vivax (strain Y486)	1876
F9WPL4	F9WPL4	unreviewed	F9WPL4_TRYVY	Uncharacterized protein	TvY486_0021890	Trypanosoma vivax (strain Y486)	321
F9WKW9	F9WKW9	unreviewed	F9WKW9_TRYVY	Uncharacterized protein	TvY486_0007870	Trypanosoma vivax (strain Y486)	750															SIGNAL 1..22; /evidence="ECO:0000256|SAM:SignalP"
F9WSV1	F9WSV1	unreviewed	F9WSV1_TRYVY	Uncharacterized protein	TvY486_0034990	Trypanosoma vivax (strain Y486)	383							membrane [GO:0016020]		membrane [GO:0016020]	GO:0016020			TRANSMEM 349..370; /note="Helical"; /evidence="ECO:0000256|SAM:Phobius"		SIGNAL 1..26; /evidence="ECO:0000256|SAM:SignalP"
G0TU72	G0TU72	unreviewed	G0TU72_TRYVY	Putative RNA-binding protein	TVY486_0401720	Trypanosoma vivax (strain Y486)	272								RNA binding [GO:0003723]	RNA binding [GO:0003723]	GO:0003723
G0UAF0	G0UAF0	unreviewed	G0UAF0_TRYVY	Uncharacterized protein	TVY486_1102680	Trypanosoma vivax (strain Y486)	604
G0TYL6	G0TYL6	unreviewed	G0TYL6_TRYVY	Putative immunodominant antigen	TVY486_0703970	Trypanosoma vivax (strain Y486)	896
G0UAS5	G0UAS5	unreviewed	G0UAS5_TRYVY	26S proteasome regulatory subunit 4 homolog	TVY486_1103950	Trypanosoma vivax (strain Y486)	437							cytoplasm [GO:0005737]; nucleus [GO:0005634]; proteasome complex [GO:0000502]	ATP binding [GO:0005524]; ATP hydrolysis activity [GO:0016887]	cytoplasm [GO:0005737]; nucleus [GO:0005634]; proteasome complex [GO:0000502]; ATP binding [GO:0005524]; ATP hydrolysis activity [GO:0016887]	GO:0000502; GO:0005524; GO:0005634; GO:0005737; GO:0016887		SUBCELLULAR LOCATION: Cytoplasm {ECO:0000256|ARBA:ARBA00004496}. Nucleus {ECO:0000256|ARBA:ARBA00004123}.
G0U0A6	G0U0A6	unreviewed	G0U0A6_TRYVY	Serine/threonine-protein phosphatase 2A activator (EC 5.2.1.8) (Phosphotyrosyl phosphatase activator)	TVY486_0801120	Trypanosoma vivax (strain Y486)	398	CATALYTIC ACTIVITY: Reaction=[protein]-peptidylproline (omega=180) = [protein]-peptidylproline (omega=0); Xref=Rhea:RHEA:16237, Rhea:RHEA-COMP:10747, Rhea:RHEA-COMP:10748, ChEBI:CHEBI:83833, ChEBI:CHEBI:83834; EC=5.2.1.8; Evidence={ECO:0000256|ARBA:ARBA00000971, ECO:0000256|RuleBase:RU361210};					mitotic spindle organization [GO:0007052]	cytoplasm [GO:0005737]; nucleus [GO:0005634]; protein phosphatase type 2A complex [GO:0000159]	peptidyl-prolyl cis-trans isomerase activity [GO:0003755]; protein tyrosine phosphatase activator activity [GO:0008160]	cytoplasm [GO:0005737]; nucleus [GO:0005634]; protein phosphatase type 2A complex [GO:0000159]; peptidyl-prolyl cis-trans isomerase activity [GO:0003755]; protein tyrosine phosphatase activator activity [GO:0008160]; mitotic spindle organization [GO:0007052]	GO:0000159; GO:0003755; GO:0005634; GO:0005737; GO:0007052; GO:0008160		SUBCELLULAR LOCATION: Cytoplasm {ECO:0000256|ARBA:ARBA00004496, ECO:0000256|RuleBase:RU361210}.
G0U406	G0U406	unreviewed	G0U406_TRYVY	Uncharacterized protein	TVY486_1012110	Trypanosoma vivax (strain Y486)	230
G0TTQ1	G0TTQ1	unreviewed	G0TTQ1_TRYVY	FACT complex subunit	TVY486_0305030	Trypanosoma vivax (strain Y486)	1015						DNA repair [GO:0006281]; DNA replication [GO:0006260]; transcription elongation by RNA polymerase II [GO:0006368]	FACT complex [GO:0035101]	nucleosome binding [GO:0031491]	FACT complex [GO:0035101]; nucleosome binding [GO:0031491]; DNA repair [GO:0006281]; DNA replication [GO:0006260]; transcription elongation by RNA polymerase II [GO:0006368]	GO:0006260; GO:0006281; GO:0006368; GO:0031491; GO:0035101		SUBCELLULAR LOCATION: Nucleus {ECO:0000256|RuleBase:RU367052}. Chromosome {ECO:0000256|RuleBase:RU367052}.
G0U3R6	G0U3R6	unreviewed	G0U3R6_TRYVY	Putative 60S ribosomal protein L5	TVY486_0907450 TVY486_0907460	Trypanosoma vivax (strain Y486)	307						ribosomal large subunit assembly [GO:0000027]; translation [GO:0006412]	cytosolic large ribosomal subunit [GO:0022625]	5S rRNA binding [GO:0008097]; structural constituent of ribosome [GO:0003735]	cytosolic large ribosomal subunit [GO:0022625]; 5S rRNA binding [GO:0008097]; structural constituent of ribosome [GO:0003735]; ribosomal large subunit assembly [GO:0000027]; translation [GO:0006412]	GO:0000027; GO:0003735; GO:0006412; GO:0008097; GO:0022625		SUBCELLULAR LOCATION: Cytoplasm {ECO:0000256|ARBA:ARBA00004496}.
G0TT17	G0TT17	unreviewed	G0TT17_TRYVY	Uncharacterized protein	TVY486_0302850	Trypanosoma vivax (strain Y486)	480
F9WSJ7	F9WSJ7	unreviewed	F9WSJ7_TRYVY	Protein phosphatase 2C, putative	TvY486_0033800	Trypanosoma vivax (strain Y486)	319								metal ion binding [GO:0046872]; protein serine/threonine phosphatase activity [GO:0004722]	metal ion binding [GO:0046872]; protein serine/threonine phosphatase activity [GO:0004722]	GO:0004722; GO:0046872
G0TV26	G0TV26	unreviewed	G0TV26_TRYVY	mannosyl-glycoprotein endo-beta-N-acetylglucosaminidase (EC 3.2.1.96)	TVY486_0504130	Trypanosoma vivax (strain Y486)	484	CATALYTIC ACTIVITY: Reaction=an N(4)-(oligosaccharide-(1->3)-[oligosaccharide-(1->6)]-beta-D-Man-(1->4)-beta-D-GlcNAc-(1->4)-alpha-D-GlcNAc)-L-asparaginyl-[protein] + H2O = an oligosaccharide-(1->3)-[oligosaccharide-(1->6)]-beta-D-Man-(1->4)-D-GlcNAc + N(4)-(N-acetyl-beta-D-glucosaminyl)-L-asparaginyl-[protein]; Xref=Rhea:RHEA:73067, Rhea:RHEA-COMP:12603, Rhea:RHEA-COMP:18176, ChEBI:CHEBI:15377, …					proteolysis [GO:0006508]	cytosol [GO:0005829]	mannosyl-glycoprotein endo-beta-N-acetylglucosaminidase activity [GO:0033925]; peptidase activity [GO:0008233]	cytosol [GO:0005829]; mannosyl-glycoprotein endo-beta-N-acetylglucosaminidase activity [GO:0033925]; peptidase activity [GO:0008233]; proteolysis [GO:0006508]	GO:0005829; GO:0006508; GO:0008233; GO:0033925		SUBCELLULAR LOCATION: Cytoplasm, cytosol {ECO:0000256|ARBA:ARBA00004514}.
G0UA64	G0UA64	unreviewed	G0UA64_TRYVY	Serine-threonine kinase receptor-associated protein	TVY486_1101810	Trypanosoma vivax (strain Y486)	326						spliceosomal snRNP assembly [GO:0000387]	SMN complex [GO:0032797]	RNA binding [GO:0003723]	SMN complex [GO:0032797]; RNA binding [GO:0003723]; spliceosomal snRNP assembly [GO:0000387]	GO:0000387; GO:0003723; GO:0032797
G0U5E8	G0U5E8	unreviewed	G0U5E8_TRYVY	Regulator of transcription factor TFIID,putative	TVY486_1001510	Trypanosoma vivax (strain Y486)	2033						negative regulation of translation [GO:0017148]; nuclear-transcribed mRNA poly(A) tail shortening [GO:0000289]	CCR4-NOT core complex [GO:0030015]; nucleus [GO:0005634]; P-body [GO:0000932]	molecular adaptor activity [GO:0060090]	CCR4-NOT core complex [GO:0030015]; nucleus [GO:0005634]; P-body [GO:0000932]; molecular adaptor activity [GO:0060090]; negative regulation of translation [GO:0017148]; nuclear-transcribed mRNA poly(A) tail shortening [GO:0000289]	GO:0000289; GO:0000932; GO:0005634; GO:0017148; GO:0030015; GO:0060090		SUBCELLULAR LOCATION: Nucleus {ECO:0000256|ARBA:ARBA00004123}.
G0U2G0	G0U2G0	unreviewed	G0U2G0_TRYVY	Phytanoyl-CoA dioxygenase	TVY486_0902850	Trypanosoma vivax (strain Y486)	366
G0TYC2	G0TYC2	unreviewed	G0TYC2_TRYVY	Dynein heavy chain, cytoplasmic	TVY486_0703030	Trypanosoma vivax (strain Y486)	5025						cytoplasmic microtubule organization [GO:0031122]; mitotic sister chromatid segregation [GO:0000070]; mitotic spindle organization [GO:0007052]; nuclear migration along microtubule [GO:0030473]	astral microtubule [GO:0000235]; cell cortex [GO:0005938]; cytoplasmic dynein complex [GO:0005868]	ATP binding [GO:0005524]; dynein intermediate chain binding [GO:0045505]; dynein light intermediate chain binding [GO:0051959]; minus-end-directed microtubule motor activity [GO:0008569]	astral microtubule [GO:0000235]; cell cortex [GO:0005938]; cytoplasmic dynein complex [GO:0005868]; ATP binding [GO:0005524]; dynein intermediate chain binding [GO:0045505]; dynein light intermediate chain binding [GO:0051959]; minus-end-directed microtubule motor activity [GO:0008569]; cytoplasmic microtubule organization [GO:0031122]; mitotic sister chromatid segregation [GO:0000070]; mitotic s…	GO:0000070; GO:0000235; GO:0005524; GO:0005868; GO:0005938; GO:0007052; GO:0008569; GO:0030473; GO:0031122; GO:0045505; GO:0051959		SUBCELLULAR LOCATION: Cytoplasm, cytoskeleton {ECO:0000256|ARBA:ARBA00004245}.
G0TXC3	G0TXC3	unreviewed	G0TXC3_TRYVY	Flagellar component	TVY486_0604040	Trypanosoma vivax (strain Y486)	358							motile cilium [GO:0031514]		motile cilium [GO:0031514]	GO:0031514
G0TYR0	G0TYR0	unreviewed	G0TYR0_TRYVY	Uncharacterized protein	TVY486_0704430	Trypanosoma vivax (strain Y486)	328
F9WM10	F9WM10	unreviewed	F9WM10_TRYVY	Uncharacterized protein	TvY486_0012590	Trypanosoma vivax (strain Y486)	262															SIGNAL 1..24; /evidence="ECO:0000256|SAM:SignalP"
G0TSK1	G0TSK1	unreviewed	G0TSK1_TRYVY	Starmaker	TVY486_0301180	Trypanosoma vivax (strain Y486)	898
G0U3L0	G0U3L0	unreviewed	G0U3L0_TRYVY	Putative kinetoplastid membrane protein	TVY486_0906880	Trypanosoma vivax (strain Y486)	70						defense response [GO:0006952]; positive regulation of cell population proliferation [GO:0008284]	cytoplasm [GO:0005737]; microtubule [GO:0005874]		cytoplasm [GO:0005737]; microtubule [GO:0005874]; defense response [GO:0006952]; positive regulation of cell population proliferation [GO:0008284]	GO:0005737; GO:0005874; GO:0006952; GO:0008284		SUBCELLULAR LOCATION: Cytoplasm, cytoskeleton {ECO:0000256|ARBA:ARBA00004245}.
G0U5D7	G0U5D7	unreviewed	G0U5D7_TRYVY	Hypoxanthine phosphoribosyltransferase (EC 2.4.2.8)	TVY486_1001390	Trypanosoma vivax (strain Y486)	213	CATALYTIC ACTIVITY: Reaction=IMP + diphosphate = hypoxanthine + 5-phospho-alpha-D-ribose 1-diphosphate; Xref=Rhea:RHEA:17973, ChEBI:CHEBI:17368, ChEBI:CHEBI:33019, ChEBI:CHEBI:58017, ChEBI:CHEBI:58053; EC=2.4.2.8; Evidence={ECO:0000256|RuleBase:RU364099};			PATHWAY: Purine metabolism; IMP biosynthesis via salvage pathway; IMP from hypoxanthine: step 1/1. {ECO:0000256|ARBA:ARBA00004669, ECO:0000256|RuleBase:RU364099}.		GMP salvage [GO:0032263]; guanine salvage [GO:0006178]; hypoxanthine metabolic process [GO:0046100]; IMP salvage [GO:0032264]; purine ribonucleoside salvage [GO:0006166]	cytosol [GO:0005829]	hypoxanthine phosphoribosyltransferase activity [GO:0004422]; magnesium ion binding [GO:0000287]; nucleotide binding [GO:0000166]	cytosol [GO:0005829]; hypoxanthine phosphoribosyltransferase activity [GO:0004422]; magnesium ion binding [GO:0000287]; nucleotide binding [GO:0000166]; GMP salvage [GO:0032263]; guanine salvage [GO:0006178]; hypoxanthine metabolic process [GO:0046100]; IMP salvage [GO:0032264]; purine ribonucleoside salvage [GO:0006166]	GO:0000166; GO:0000287; GO:0004422; GO:0005829; GO:0006166; GO:0006178; GO:0032263; GO:0032264; GO:0046100		SUBCELLULAR LOCATION: Cytoplasm {ECO:0000256|ARBA:ARBA00004496, ECO:0000256|RuleBase:RU364099}.
G0TXM0	G0TXM0	unreviewed	G0TXM0_TRYVY	Uncharacterized protein	TVY486_0700540	Trypanosoma vivax (strain Y486)	579
G0U4N2	G0U4N2	unreviewed	G0U4N2_TRYVY	Putative intraflagellar transport protein component	TVY486_1014390	Trypanosoma vivax (strain Y486)	656						cilium assembly [GO:0060271]; intraciliary transport [GO:0042073]	centriole [GO:0005814]; intraciliary transport particle B [GO:0030992]; motile cilium [GO:0031514]		centriole [GO:0005814]; intraciliary transport particle B [GO:0030992]; motile cilium [GO:0031514]; cilium assembly [GO:0060271]; intraciliary transport [GO:0042073]	GO:0005814; GO:0030992; GO:0031514; GO:0042073; GO:0060271
G0TVT3	G0TVT3	unreviewed	G0TVT3_TRYVY	Putative translation initiation factor	TVY486_0502520	Trypanosoma vivax (strain Y486)	340						formation of translation preinitiation complex [GO:0001731]	eukaryotic translation initiation factor 2 complex [GO:0005850]	mRNA binding [GO:0003729]; translation initiation factor activity [GO:0003743]; translation initiation factor binding [GO:0031369]	eukaryotic translation initiation factor 2 complex [GO:0005850]; mRNA binding [GO:0003729]; translation initiation factor activity [GO:0003743]; translation initiation factor binding [GO:0031369]; formation of translation preinitiation complex [GO:0001731]	GO:0001731; GO:0003729; GO:0003743; GO:0005850; GO:0031369
G0U1S5	G0U1S5	unreviewed	G0U1S5_TRYVY	Kynureninase (EC 3.7.1.3) (L-kynurenine hydrolase)	KYNU TVY486_0900470	Trypanosoma vivax (strain Y486)	463	CATALYTIC ACTIVITY: Reaction=3-hydroxy-L-kynurenine + H2O = 3-hydroxyanthranilate + L-alanine + H(+); Xref=Rhea:RHEA:25143, ChEBI:CHEBI:15377, ChEBI:CHEBI:15378, ChEBI:CHEBI:36559, ChEBI:CHEBI:57972, ChEBI:CHEBI:58125; EC=3.7.1.3; Evidence={ECO:0000256|PIRNR:PIRNR038800}; CATALYTIC ACTIVITY: Reaction=L-kynurenine + H2O = anthranilate + L-alanine + H(+); Xref=Rhea:RHEA:16813, ChEBI:CHEBI:15377, Ch…	BINDING 123; /ligand="pyridoxal 5'-phosphate"; /ligand_id="ChEBI:CHEBI:597326"; /evidence="ECO:0000256|HAMAP-Rule:MF_03017"; BINDING 241; /ligand="pyridoxal 5'-phosphate"; /ligand_id="ChEBI:CHEBI:597326"; /evidence="ECO:0000256|HAMAP-Rule:MF_03017"; BINDING 244; /ligand="pyridoxal 5'-phosphate"; /ligand_id="ChEBI:CHEBI:597326"; /evidence="ECO:0000256|HAMAP-Rule:MF_03017"; BINDING 298; /ligand="py…		PATHWAY: Amino-acid degradation; L-kynurenine degradation; L-alanine and anthranilate from L-kynurenine: step 1/1. {ECO:0000256|HAMAP-Rule:MF_03017, ECO:0000256|PIRNR:PIRNR038800}.; PATHWAY: Cofactor biosynthesis; NAD(+) biosynthesis; quinolinate from L-kynurenine: step 2/3. {ECO:0000256|HAMAP-Rule:MF_03017, ECO:0000256|PIRNR:PIRNR038800}.		'de novo' NAD+ biosynthetic process from L-tryptophan [GO:0034354]; anthranilate metabolic process [GO:0043420]; L-kynurenine catabolic process [GO:0097053]; L-tryptophan catabolic process to kynurenine [GO:0019441]; quinolinate biosynthetic process [GO:0019805]	cytoplasm [GO:0005737]	kynureninase activity [GO:0030429]; pyridoxal phosphate binding [GO:0030170]	cytoplasm [GO:0005737]; kynureninase activity [GO:0030429]; pyridoxal phosphate binding [GO:0030170]; 'de novo' NAD+ biosynthetic process from L-tryptophan [GO:0034354]; anthranilate metabolic process [GO:0043420]; L-kynurenine catabolic process [GO:0097053]; L-tryptophan catabolic process to kynurenine [GO:0019441]; quinolinate biosynthetic process [GO:0019805]	GO:0005737; GO:0019441; GO:0019805; GO:0030170; GO:0030429; GO:0034354; GO:0043420; GO:0097053		SUBCELLULAR LOCATION: Cytoplasm {ECO:0000256|HAMAP-Rule:MF_03017, ECO:0000256|PIRNR:PIRNR038800}.
G0U5D9	G0U5D9	unreviewed	G0U5D9_TRYVY	Methionine aminopeptidase 2 (MAP 2) (MetAP 2) (EC 3.4.11.18) (Peptidase M)	TVY486_1001410	Trypanosoma vivax (strain Y486)	472	CATALYTIC ACTIVITY: Reaction=Release of N-terminal amino acids, preferentially methionine, from peptides and arylamides.; EC=3.4.11.18; Evidence={ECO:0000256|ARBA:ARBA00000294, ECO:0000256|HAMAP-Rule:MF_03175, ECO:0000256|RuleBase:RU003653};	BINDING 225; /ligand="substrate"; /evidence="ECO:0000256|HAMAP-Rule:MF_03175"; BINDING 245; /ligand="a divalent metal cation"; /ligand_id="ChEBI:CHEBI:60240"; /ligand_label="1"; /evidence="ECO:0000256|HAMAP-Rule:MF_03175"; BINDING 256; /ligand="a divalent metal cation"; /ligand_id="ChEBI:CHEBI:60240"; /ligand_label="1"; /evidence="ECO:0000256|HAMAP-Rule:MF_03175"; BINDING 256; /ligand="a divalent…				proteolysis [GO:0006508]	cytoplasm [GO:0005737]	initiator methionyl aminopeptidase activity [GO:0004239]; metal ion binding [GO:0046872]; metalloaminopeptidase activity [GO:0070006]	cytoplasm [GO:0005737]; initiator methionyl aminopeptidase activity [GO:0004239]; metal ion binding [GO:0046872]; metalloaminopeptidase activity [GO:0070006]; proteolysis [GO:0006508]	GO:0004239; GO:0005737; GO:0006508; GO:0046872; GO:0070006		SUBCELLULAR LOCATION: Cytoplasm {ECO:0000256|HAMAP-Rule:MF_03175}.
G0UCR8	G0UCR8	unreviewed	G0UCR8_TRYVY	Uncharacterized protein	TVY486_1111120	Trypanosoma vivax (strain Y486)	521
G0TZK3	G0TZK3	unreviewed	G0TZK3_TRYVY	Putative IgE-dependent histamine-releasing factor	TVY486_0806380	Trypanosoma vivax (strain Y486)	170							cytoplasm [GO:0005737]	calcium ion binding [GO:0005509]	cytoplasm [GO:0005737]; calcium ion binding [GO:0005509]	GO:0005509; GO:0005737
G0TZK8	G0TZK8	unreviewed	G0TZK8_TRYVY	Protein kinase domain-containing protein	TVY486_0806430	Trypanosoma vivax (strain Y486)	468		BINDING 220; /ligand="ATP"; /ligand_id="ChEBI:CHEBI:30616"; /evidence="ECO:0000256|PROSITE-ProRule:PRU10141"						ATP binding [GO:0005524]; protein serine/threonine kinase activity [GO:0004674]	ATP binding [GO:0005524]; protein serine/threonine kinase activity [GO:0004674]	GO:0004674; GO:0005524
F9WMY4	F9WMY4	unreviewed	F9WMY4_TRYVY	Uncharacterized protein	TvY486_0016050	Trypanosoma vivax (strain Y486)	624							membrane [GO:0016020]		membrane [GO:0016020]	GO:0016020			TRANSMEM 585..609; /note="Helical"; /evidence="ECO:0000256|SAM:Phobius"
G0U4M9	G0U4M9	unreviewed	G0U4M9_TRYVY	Putative RNA-binding protein	TVY486_1014360	Trypanosoma vivax (strain Y486)	143								zinc ion binding [GO:0008270]	zinc ion binding [GO:0008270]	GO:0008270
G0U646	G0U646	unreviewed	G0U646_TRYVY	Thioredoxin domain-containing protein	TVY486_1004010	Trypanosoma vivax (strain Y486)	500
G0U9Q5	G0U9Q5	unreviewed	G0U9Q5_TRYVY	Uncharacterized protein	TVY486_1100200	Trypanosoma vivax (strain Y486)	702
G0UAB8	G0UAB8	unreviewed	G0UAB8_TRYVY	C3H1-type domain-containing protein	TVY486_1102360	Trypanosoma vivax (strain Y486)	579						poly(A)+ mRNA export from nucleus [GO:0016973]	nucleus [GO:0005634]	RNA binding [GO:0003723]; zinc ion binding [GO:0008270]	nucleus [GO:0005634]; RNA binding [GO:0003723]; zinc ion binding [GO:0008270]; poly(A)+ mRNA export from nucleus [GO:0016973]	GO:0003723; GO:0005634; GO:0008270; GO:0016973
G0TSI0	G0TSI0	unreviewed	G0TSI0_TRYVY	JAB1/MPN/MOV34 metalloenzyme domain-containing protein	TVY486_0300990	Trypanosoma vivax (strain Y486)	360								metallopeptidase activity [GO:0008237]	metallopeptidase activity [GO:0008237]	GO:0008237
G0U6B2	G0U6B2	unreviewed	G0U6B2_TRYVY	Eukaryotic translation initiation factor 3 subunit L	TVY486_1004660	Trypanosoma vivax (strain Y486)	489							eukaryotic translation initiation factor 3 complex [GO:0005852]; membrane [GO:0016020]	translation initiation factor activity [GO:0003743]	eukaryotic translation initiation factor 3 complex [GO:0005852]; membrane [GO:0016020]; translation initiation factor activity [GO:0003743]	GO:0003743; GO:0005852; GO:0016020			TRANSMEM 191..209; /note="Helical"; /evidence="ECO:0000256|SAM:Phobius"; TRANSMEM 229..252; /note="Helical"; /evidence="ECO:0000256|SAM:Phobius"
G0UD44	G0UD44	unreviewed	G0UD44_TRYVY	Uncharacterized protein	TVY486_1112380	Trypanosoma vivax (strain Y486)	542
F9WPL8	F9WPL8	unreviewed	F9WPL8_TRYVY	Fucosyltransferase (EC 2.4.1.-)	TvY486_0021930	Trypanosoma vivax (strain Y486)	416				PATHWAY: Protein modification; protein glycosylation. {ECO:0000256|ARBA:ARBA00004922}.		fucosylation [GO:0036065]; protein glycosylation [GO:0006486]	Golgi cisterna membrane [GO:0032580]	alpha-(1->3)-fucosyltransferase activity [GO:0046920]	Golgi cisterna membrane [GO:0032580]; alpha-(1->3)-fucosyltransferase activity [GO:0046920]; fucosylation [GO:0036065]; protein glycosylation [GO:0006486]	GO:0006486; GO:0032580; GO:0036065; GO:0046920		SUBCELLULAR LOCATION: Golgi apparatus, Golgi stack membrane {ECO:0000256|RuleBase:RU003832}; Single-pass type II membrane protein {ECO:0000256|RuleBase:RU003832}.	TRANSMEM 21..39; /note="Helical"; /evidence="ECO:0000256|RuleBase:RU003832"
G0U4B5	G0U4B5	unreviewed	G0U4B5_TRYVY	Glucosidase II subunit alpha	TVY486_1013210	Trypanosoma vivax (strain Y486)	817				PATHWAY: Glycan metabolism; N-glycan metabolism. {ECO:0000256|ARBA:ARBA00004833}.		carbohydrate metabolic process [GO:0005975]; N-glycan processing [GO:0006491]	endoplasmic reticulum [GO:0005783]	alpha-1,4-glucosidase activity [GO:0004558]; carbohydrate binding [GO:0030246]	endoplasmic reticulum [GO:0005783]; alpha-1,4-glucosidase activity [GO:0004558]; carbohydrate binding [GO:0030246]; carbohydrate metabolic process [GO:0005975]; N-glycan processing [GO:0006491]	GO:0004558; GO:0005783; GO:0005975; GO:0006491; GO:0030246		SUBCELLULAR LOCATION: Endoplasmic reticulum {ECO:0000256|ARBA:ARBA00004240}.			SIGNAL 1..29; /evidence="ECO:0000256|SAM:SignalP"
G0TYS2	G0TYS2	unreviewed	G0TYS2_TRYVY	VWFA domain-containing protein	TVY486_0704550	Trypanosoma vivax (strain Y486)	846
G0U539	G0U539	unreviewed	G0U539_TRYVY	TRAF3-interacting protein 1	TVY486_1000410	Trypanosoma vivax (strain Y486)	618						animal organ development [GO:0048513]; cilium assembly [GO:0060271]; intraciliary transport [GO:0042073]; regulation of microtubule cytoskeleton organization [GO:0070507]; system development [GO:0048731]	axoneme [GO:0005930]; ciliary basal body [GO:0036064]; intraciliary transport particle B [GO:0030992]	microtubule binding [GO:0008017]	axoneme [GO:0005930]; ciliary basal body [GO:0036064]; intraciliary transport particle B [GO:0030992]; microtubule binding [GO:0008017]; animal organ development [GO:0048513]; cilium assembly [GO:0060271]; intraciliary transport [GO:0042073]; regulation of microtubule cytoskeleton organization [GO:0070507]; system development [GO:0048731]	GO:0005930; GO:0008017; GO:0030992; GO:0036064; GO:0042073; GO:0048513; GO:0048731; GO:0060271; GO:0070507		SUBCELLULAR LOCATION: Cytoplasm, cytoskeleton, cilium axoneme {ECO:0000256|ARBA:ARBA00004430}. Cytoplasm, cytoskeleton, cilium basal body {ECO:0000256|ARBA:ARBA00004120}.
G0TV13	G0TV13	unreviewed	G0TV13_TRYVY	65 kDa invariant surface glycoprotein	TVY486_0503980	Trypanosoma vivax (strain Y486)	438
G0UD80	G0UD80	unreviewed	G0UD80_TRYVY	Putative intergrin alpha chain protein	TVY486_1112750	Trypanosoma vivax (strain Y486)	620							plasma membrane [GO:0005886]		plasma membrane [GO:0005886]	GO:0005886		SUBCELLULAR LOCATION: Membrane {ECO:0000256|ARBA:ARBA00004479}; Single-pass type I membrane protein {ECO:0000256|ARBA:ARBA00004479}.	TRANSMEM 586..605; /note="Helical"; /evidence="ECO:0000256|SAM:Phobius"		SIGNAL 1..21; /evidence="ECO:0000256|SAM:SignalP"
G0TXJ3	G0TXJ3	unreviewed	G0TXJ3_TRYVY	WWE domain-containing protein	TVY486_0700270	Trypanosoma vivax (strain Y486)	519						ribosomal large subunit assembly [GO:0000027]	nucleolus [GO:0005730]; ribosome [GO:0005840]		nucleolus [GO:0005730]; ribosome [GO:0005840]; ribosomal large subunit assembly [GO:0000027]	GO:0000027; GO:0005730; GO:0005840		SUBCELLULAR LOCATION: Nucleus {ECO:0000256|ARBA:ARBA00004123}.
G0TUX6	G0TUX6	unreviewed	G0TUX6_TRYVY	Putative metal-ion transporter	TVY486_0404310	Trypanosoma vivax (strain Y486)	435							plasma membrane [GO:0005886]	zinc ion transmembrane transporter activity [GO:0005385]	plasma membrane [GO:0005886]; zinc ion transmembrane transporter activity [GO:0005385]	GO:0005385; GO:0005886		SUBCELLULAR LOCATION: Membrane {ECO:0000256|ARBA:ARBA00004141}; Multi-pass membrane protein {ECO:0000256|ARBA:ARBA00004141}.	TRANSMEM 57..82; /note="Helical"; /evidence="ECO:0000256|SAM:Phobius"; TRANSMEM 125..144; /note="Helical"; /evidence="ECO:0000256|SAM:Phobius"; TRANSMEM 193..214; /note="Helical"; /evidence="ECO:0000256|SAM:Phobius"; TRANSMEM 270..299; /note="Helical"; /evidence="ECO:0000256|SAM:Phobius"
G0U834	G0U834	unreviewed	G0U834_TRYVY	Uncharacterized protein	TVY486_1010860	Trypanosoma vivax (strain Y486)	462						RNA (guanine-N7)-methylation [GO:0036265]; tRNA modification [GO:0006400]	cytosol [GO:0005829]; nucleus [GO:0005634]; tRNA methyltransferase complex [GO:0043527]		cytosol [GO:0005829]; nucleus [GO:0005634]; tRNA methyltransferase complex [GO:0043527]; RNA (guanine-N7)-methylation [GO:0036265]; tRNA modification [GO:0006400]	GO:0005634; GO:0005829; GO:0006400; GO:0036265; GO:0043527		SUBCELLULAR LOCATION: Nucleus {ECO:0000256|ARBA:ARBA00004123}.
G0U226	G0U226	unreviewed	G0U226_TRYVY	EF-hand domain-containing protein	TVY486_0901520	Trypanosoma vivax (strain Y486)	454
G0U5Z4	G0U5Z4	unreviewed	G0U5Z4_TRYVY	Putative RNA-binding protein	TVY486_1003480	Trypanosoma vivax (strain Y486)	883						mRNA processing [GO:0006397]; RNA splicing [GO:0008380]		RNA binding [GO:0003723]	RNA binding [GO:0003723]; mRNA processing [GO:0006397]; RNA splicing [GO:0008380]	GO:0003723; GO:0006397; GO:0008380
G0TWM0	G0TWM0	unreviewed	G0TWM0_TRYVY	AMP-dependent synthetase/ligase domain-containing protein	TVY486_0601490	Trypanosoma vivax (strain Y486)	528						fatty acid metabolic process [GO:0006631]		medium-chain fatty acid-CoA ligase activity [GO:0031956]	medium-chain fatty acid-CoA ligase activity [GO:0031956]; fatty acid metabolic process [GO:0006631]	GO:0006631; GO:0031956
G0U0T6	G0U0T6	unreviewed	G0U0T6_TRYVY	C3H1-type domain-containing protein	TVY486_0802950 TVY486_0803440	Trypanosoma vivax (strain Y486)	188								zinc ion binding [GO:0008270]	zinc ion binding [GO:0008270]	GO:0008270
G0TY00	G0TY00	unreviewed	G0TY00_TRYVY	GMP synthase (glutamine-hydrolyzing) (EC 6.3.5.2) (Glutamine amidotransferase)	TVY486_0701820	Trypanosoma vivax (strain Y486)	596		BINDING 156..162; /ligand="ATP"; /ligand_id="ChEBI:CHEBI:30616"; /evidence="ECO:0000256|PROSITE-ProRule:PRU00886"		PATHWAY: Purine metabolism; GMP biosynthesis; GMP from XMP (L-Gln route): step 1/1. {ECO:0000256|ARBA:ARBA00005153}.			cytosol [GO:0005829]	ATP binding [GO:0005524]; GMP synthase activity [GO:0003921]	cytosol [GO:0005829]; ATP binding [GO:0005524]; GMP synthase activity [GO:0003921]	GO:0003921; GO:0005524; GO:0005829
G0U7X2	G0U7X2	unreviewed	G0U7X2_TRYVY	Histone H2B	TVY486_1010220 TVY486_1010230 TVY486_1010240 TVY486_1010250 TVY486_1010260 TVY486_1010270	Trypanosoma vivax (strain Y486)	112							nucleosome [GO:0000786]; nucleus [GO:0005634]	DNA binding [GO:0003677]; protein heterodimerization activity [GO:0046982]; structural constituent of chromatin [GO:0030527]	nucleosome [GO:0000786]; nucleus [GO:0005634]; DNA binding [GO:0003677]; protein heterodimerization activity [GO:0046982]; structural constituent of chromatin [GO:0030527]	GO:0000786; GO:0003677; GO:0005634; GO:0030527; GO:0046982		SUBCELLULAR LOCATION: Chromosome {ECO:0000256|ARBA:ARBA00004286}. Nucleus {ECO:0000256|ARBA:ARBA00004123, ECO:0000256|RuleBase:RU000451}.
G0TWJ0	G0TWJ0	unreviewed	G0TWJ0_TRYVY	Putative kinesin	TVY486_0601190	Trypanosoma vivax (strain Y486)	613		BINDING 99..106; /ligand="ATP"; /ligand_id="ChEBI:CHEBI:30616"; /evidence="ECO:0000256|PROSITE-ProRule:PRU00283"				microtubule-based movement [GO:0007018]		ATP binding [GO:0005524]; microtubule binding [GO:0008017]; microtubule motor activity [GO:0003777]	ATP binding [GO:0005524]; microtubule binding [GO:0008017]; microtubule motor activity [GO:0003777]; microtubule-based movement [GO:0007018]	GO:0003777; GO:0005524; GO:0007018; GO:0008017
G0TVZ6	G0TVZ6	unreviewed	G0TVZ6_TRYVY	Endonuclease/exonuclease/phosphatase domain-containing protein	TVY486_0503130	Trypanosoma vivax (strain Y486)	614				PATHWAY: Lipid metabolism; sphingolipid metabolism. {ECO:0000256|ARBA:ARBA00004760}.; PATHWAY: Sphingolipid metabolism. {ECO:0000256|ARBA:ARBA00004991}.		sphingolipid metabolic process [GO:0006665]	membrane [GO:0016020]	sphingomyelin phosphodiesterase activity [GO:0004767]	membrane [GO:0016020]; sphingomyelin phosphodiesterase activity [GO:0004767]; sphingolipid metabolic process [GO:0006665]	GO:0004767; GO:0006665; GO:0016020		SUBCELLULAR LOCATION: Membrane {ECO:0000256|ARBA:ARBA00004141}; Multi-pass membrane protein {ECO:0000256|ARBA:ARBA00004141}.	TRANSMEM 566..588; /note="Helical"; /evidence="ECO:0000256|SAM:Phobius"
F9WUV1	F9WUV1	unreviewed	F9WUV1_TRYVY	Proteophosphoglycan ppg4	TvY486_0042600	Trypanosoma vivax (strain Y486)	403
G0U1M9	G0U1M9	unreviewed	G0U1M9_TRYVY	Uncharacterized protein	TVY486_0805930	Trypanosoma vivax (strain Y486)	888						proteasome-mediated ubiquitin-dependent protein catabolic process [GO:0043161]; ubiquitin recycling [GO:0010992]	cytoplasm [GO:0005737]; nucleus [GO:0005634]; ribonucleoprotein complex [GO:1990904]	ubiquitin binding [GO:0043130]	cytoplasm [GO:0005737]; nucleus [GO:0005634]; ribonucleoprotein complex [GO:1990904]; ubiquitin binding [GO:0043130]; proteasome-mediated ubiquitin-dependent protein catabolic process [GO:0043161]; ubiquitin recycling [GO:0010992]	GO:0005634; GO:0005737; GO:0010992; GO:0043130; GO:0043161; GO:1990904		SUBCELLULAR LOCATION: Cytoplasm {ECO:0000256|ARBA:ARBA00004496}.
F9WT76	F9WT76	unreviewed	F9WT76_TRYVY	Thioesterase domain-containing protein	TvY486_0036380	Trypanosoma vivax (strain Y486)	190
G0TWK4	G0TWK4	unreviewed	G0TWK4_TRYVY	aspartate--tRNA ligase (EC 6.1.1.12) (Aspartyl-tRNA synthetase)	TVY486_0601330	Trypanosoma vivax (strain Y486)	654	CATALYTIC ACTIVITY: Reaction=tRNA(Asp) + L-aspartate + ATP = L-aspartyl-tRNA(Asp) + AMP + diphosphate; Xref=Rhea:RHEA:19649, Rhea:RHEA-COMP:9660, Rhea:RHEA-COMP:9678, ChEBI:CHEBI:29991, ChEBI:CHEBI:30616, ChEBI:CHEBI:33019, ChEBI:CHEBI:78442, ChEBI:CHEBI:78516, ChEBI:CHEBI:456215; EC=6.1.1.12; Evidence={ECO:0000256|ARBA:ARBA00047904};					aspartyl-tRNA aminoacylation [GO:0006422]	aminoacyl-tRNA synthetase multienzyme complex [GO:0017101]; cytosol [GO:0005829]	aspartate-tRNA ligase activity [GO:0004815]; ATP binding [GO:0005524]; RNA binding [GO:0003723]	aminoacyl-tRNA synthetase multienzyme complex [GO:0017101]; cytosol [GO:0005829]; aspartate-tRNA ligase activity [GO:0004815]; ATP binding [GO:0005524]; RNA binding [GO:0003723]; aspartyl-tRNA aminoacylation [GO:0006422]	GO:0003723; GO:0004815; GO:0005524; GO:0005829; GO:0006422; GO:0017101		SUBCELLULAR LOCATION: Cytoplasm {ECO:0000256|ARBA:ARBA00004496}.
G0TV76	G0TV76	unreviewed	G0TV76_TRYVY	fumarate reductase (NADH) (EC 1.3.1.6) (NADH-dependent fumarate reductase)	TVY486_0500510	Trypanosoma vivax (strain Y486)	738	CATALYTIC ACTIVITY: Reaction=succinate + NAD(+) = fumarate + NADH + H(+); Xref=Rhea:RHEA:18281, ChEBI:CHEBI:15378, ChEBI:CHEBI:29806, ChEBI:CHEBI:30031, ChEBI:CHEBI:57540, ChEBI:CHEBI:57945; EC=1.3.1.6; Evidence={ECO:0000256|ARBA:ARBA00050832};							FMN binding [GO:0010181]; fumarate reductase (NADH) activity [GO:0016156]	FMN binding [GO:0010181]; fumarate reductase (NADH) activity [GO:0016156]	GO:0010181; GO:0016156					SIGNAL 1..29; /evidence="ECO:0000256|SAM:SignalP"
F9WLN5	F9WLN5	unreviewed	F9WLN5_TRYVY	Leucine-rich repeat protein (LRRP)	TvY486_0011150	Trypanosoma vivax (strain Y486)	196
G0U4G0	G0U4G0	unreviewed	G0U4G0_TRYVY	Putative phosphatidic acid phosphatase protein	TVY486_1013670	Trypanosoma vivax (strain Y486)	327						phospholipid dephosphorylation [GO:0046839]; phospholipid metabolic process [GO:0006644]	membrane [GO:0016020]	phosphatidate phosphatase activity [GO:0008195]	membrane [GO:0016020]; phosphatidate phosphatase activity [GO:0008195]; phospholipid dephosphorylation [GO:0046839]; phospholipid metabolic process [GO:0006644]	GO:0006644; GO:0008195; GO:0016020; GO:0046839		SUBCELLULAR LOCATION: Membrane {ECO:0000256|ARBA:ARBA00004141}; Multi-pass membrane protein {ECO:0000256|ARBA:ARBA00004141}.	TRANSMEM 21..41; /note="Helical"; /evidence="ECO:0000256|SAM:Phobius"; TRANSMEM 66..86; /note="Helical"; /evidence="ECO:0000256|SAM:Phobius"; TRANSMEM 150..170; /note="Helical"; /evidence="ECO:0000256|SAM:Phobius"; TRANSMEM 219..239; /note="Helical"; /evidence="ECO:0000256|SAM:Phobius"; TRANSMEM 246..266; /note="Helical"; /evidence="ECO:0000256|SAM:Phobius"; TRANSMEM 278..300; /note="Helical"; /e…
G0U5S9	G0U5S9	unreviewed	G0U5S9_TRYVY	Dynein heavy chain coiled coil stalk domain-containing protein	TVY486_1002830	Trypanosoma vivax (strain Y486)	347						microtubule-based movement [GO:0007018]	dynein complex [GO:0030286]	dynein intermediate chain binding [GO:0045505]; dynein light intermediate chain binding [GO:0051959]	dynein complex [GO:0030286]; dynein intermediate chain binding [GO:0045505]; dynein light intermediate chain binding [GO:0051959]; microtubule-based movement [GO:0007018]	GO:0007018; GO:0030286; GO:0045505; GO:0051959
G0U1Z9	G0U1Z9	unreviewed	G0U1Z9_TRYVY	Putative poly(A) export protein	TVY486_0901240	Trypanosoma vivax (strain Y486)	123
G0TW24	G0TW24	unreviewed	G0TW24_TRYVY	Putative arginine N-methyltransferase	TVY486_0503410	Trypanosoma vivax (strain Y486)	369						methylation [GO:0032259]		histone methyltransferase activity [GO:0042054]; protein-arginine N-methyltransferase activity [GO:0016274]	histone methyltransferase activity [GO:0042054]; protein-arginine N-methyltransferase activity [GO:0016274]; methylation [GO:0032259]	GO:0016274; GO:0032259; GO:0042054
G0TRQ8	G0TRQ8	unreviewed	G0TRQ8_TRYVY	Voltage-dependent anion-selective channel	TVY486_0200476	Trypanosoma vivax (strain Y486)	269
G0U5P5	G0U5P5	unreviewed	G0U5P5_TRYVY	Glucose-6-phosphate 1-dehydrogenase (EC 1.1.1.49)	TVY486_1002490	Trypanosoma vivax (strain Y486)	572	CATALYTIC ACTIVITY: Reaction=D-glucose 6-phosphate + NADP(+) = 6-phospho-D-glucono-1,5-lactone + NADPH + H(+); Xref=Rhea:RHEA:15841, ChEBI:CHEBI:15378, ChEBI:CHEBI:57783, ChEBI:CHEBI:57955, ChEBI:CHEBI:58349, ChEBI:CHEBI:61548; EC=1.1.1.49; Evidence={ECO:0000256|RuleBase:RU362120};			PATHWAY: Carbohydrate degradation; pentose phosphate pathway; D-ribulose 5-phosphate from D-glucose 6-phosphate (oxidative stage): step 1/3. {ECO:0000256|ARBA:ARBA00004937, ECO:0000256|RuleBase:RU362120}.		glucose metabolic process [GO:0006006]; pentose-phosphate shunt, oxidative branch [GO:0009051]		glucose-6-phosphate dehydrogenase activity [GO:0004345]; NADP binding [GO:0050661]	glucose-6-phosphate dehydrogenase activity [GO:0004345]; NADP binding [GO:0050661]; glucose metabolic process [GO:0006006]; pentose-phosphate shunt, oxidative branch [GO:0009051]	GO:0004345; GO:0006006; GO:0009051; GO:0050661
G0UAR8	G0UAR8	unreviewed	G0UAR8_TRYVY	AB hydrolase-1 domain-containing protein	TVY486_1103880	Trypanosoma vivax (strain Y486)	379
G0U4K6	G0U4K6	unreviewed	G0U4K6_TRYVY	Putative 40S ribosomal protein S2	TVY486_1014130	Trypanosoma vivax (strain Y486)	86						translation [GO:0006412]	ribonucleoprotein complex [GO:1990904]; ribosome [GO:0005840]	structural constituent of ribosome [GO:0003735]	ribonucleoprotein complex [GO:1990904]; ribosome [GO:0005840]; structural constituent of ribosome [GO:0003735]; translation [GO:0006412]	GO:0003735; GO:0005840; GO:0006412; GO:1990904
F9WU33	F9WU33	unreviewed	F9WU33_TRYVY	Uncharacterized protein	TvY486_0039910	Trypanosoma vivax (strain Y486)	341															SIGNAL 1..19; /evidence="ECO:0000256|SAM:SignalP"
F9WPG2	F9WPG2	unreviewed	F9WPG2_TRYVY	Uncharacterized protein	TvY486_0021410	Trypanosoma vivax (strain Y486)	513
G0U3E8	G0U3E8	unreviewed	G0U3E8_TRYVY	Uncharacterized protein	TVY486_0906260	Trypanosoma vivax (strain Y486)	597
G0U5J0	G0U5J0	unreviewed	G0U5J0_TRYVY	CHAT domain-containing protein	TVY486_1001940	Trypanosoma vivax (strain Y486)	1380
G0U493	G0U493	unreviewed	G0U493_TRYVY	protein-serine/threonine phosphatase (EC 3.1.3.16)	TVY486_1012990	Trypanosoma vivax (strain Y486)	472								metal ion binding [GO:0046872]; protein serine/threonine phosphatase activity [GO:0004722]	metal ion binding [GO:0046872]; protein serine/threonine phosphatase activity [GO:0004722]	GO:0004722; GO:0046872
G0U990	G0U990	unreviewed	G0U990_TRYVY	Putative GPI transamidase component, Tta1	TVY486_1116590	Trypanosoma vivax (strain Y486)	352							membrane [GO:0016020]		membrane [GO:0016020]	GO:0016020			TRANSMEM 33..51; /note="Helical"; /evidence="ECO:0000256|SAM:Phobius"
G0UCI1	G0UCI1	unreviewed	G0UCI1_TRYVY	Serine-threonine kinase receptor-associated protein	TVY486_1110250	Trypanosoma vivax (strain Y486)	212						cytoplasmic translational initiation [GO:0002183]	eukaryotic translation initiation factor 3 complex, eIF3m [GO:0071541]	RNA binding [GO:0003723]; translation initiation factor activity [GO:0003743]	eukaryotic translation initiation factor 3 complex, eIF3m [GO:0071541]; RNA binding [GO:0003723]; translation initiation factor activity [GO:0003743]; cytoplasmic translational initiation [GO:0002183]	GO:0002183; GO:0003723; GO:0003743; GO:0071541
G0TZQ2	G0TZQ2	unreviewed	G0TZQ2_TRYVY	Putative dihydrolipoamide dehydrogenase (EC 1.8.1.4)	TVY486_0806870	Trypanosoma vivax (strain Y486)	610		BINDING 71; /ligand="FAD"; /ligand_id="ChEBI:CHEBI:57692"; /evidence="ECO:0000256|PIRSR:PIRSR000350-3"; BINDING 170..172; /ligand="FAD"; /ligand_id="ChEBI:CHEBI:57692"; /evidence="ECO:0000256|PIRSR:PIRSR000350-3"; BINDING 206..213; /ligand="NAD(+)"; /ligand_id="ChEBI:CHEBI:57540"; /evidence="ECO:0000256|PIRSR:PIRSR000350-3"; BINDING 321; /ligand="NAD(+)"; /ligand_id="ChEBI:CHEBI:57540"; /evidence…				2-oxoglutarate metabolic process [GO:0006103]	mitochondrion [GO:0005739]; oxoglutarate dehydrogenase complex [GO:0045252]	dihydrolipoyl dehydrogenase (NADH) activity [GO:0004148]; flavin adenine dinucleotide binding [GO:0050660]	mitochondrion [GO:0005739]; oxoglutarate dehydrogenase complex [GO:0045252]; dihydrolipoyl dehydrogenase (NADH) activity [GO:0004148]; flavin adenine dinucleotide binding [GO:0050660]; 2-oxoglutarate metabolic process [GO:0006103]	GO:0004148; GO:0005739; GO:0006103; GO:0045252; GO:0050660
F9WMG3	F9WMG3	unreviewed	F9WMG3_TRYVY	Uncharacterized protein	TvY486_0014260	Trypanosoma vivax (strain Y486)	537															SIGNAL 1..23; /evidence="ECO:0000256|SAM:SignalP"
G0TWN8	G0TWN8	unreviewed	G0TWN8_TRYVY	Putative co-chaperone	TVY486_0601670	Trypanosoma vivax (strain Y486)	221						protein folding [GO:0006457]; protein import into mitochondrial matrix [GO:0030150]	PAM complex, Tim23 associated import motor [GO:0001405]	adenyl-nucleotide exchange factor activity [GO:0000774]; protein homodimerization activity [GO:0042803]; protein-folding chaperone binding [GO:0051087]; unfolded protein binding [GO:0051082]	PAM complex, Tim23 associated import motor [GO:0001405]; adenyl-nucleotide exchange factor activity [GO:0000774]; protein homodimerization activity [GO:0042803]; protein-folding chaperone binding [GO:0051087]; unfolded protein binding [GO:0051082]; protein folding [GO:0006457]; protein import into mitochondrial matrix [GO:0030150]	GO:0000774; GO:0001405; GO:0006457; GO:0030150; GO:0042803; GO:0051082; GO:0051087
G0U0G8	G0U0G8	unreviewed	G0U0G8_TRYVY	Uncharacterized protein	TVY486_0801750	Trypanosoma vivax (strain Y486)	834						DNA repair [GO:0006281]; tRNA splicing, via endonucleolytic cleavage and ligation [GO:0006388]		ATP binding [GO:0005524]; ATP-dependent polydeoxyribonucleotide 5'-hydroxyl-kinase activity [GO:0046404]; double-stranded DNA binding [GO:0003690]; polynucleotide 3'-phosphatase activity [GO:0046403]; RNA ligase (ATP) activity [GO:0003972]	ATP binding [GO:0005524]; ATP-dependent polydeoxyribonucleotide 5'-hydroxyl-kinase activity [GO:0046404]; double-stranded DNA binding [GO:0003690]; polynucleotide 3'-phosphatase activity [GO:0046403]; RNA ligase (ATP) activity [GO:0003972]; DNA repair [GO:0006281]; tRNA splicing, via endonucleolytic cleavage and ligation [GO:0006388]	GO:0003690; GO:0003972; GO:0005524; GO:0006281; GO:0006388; GO:0046403; GO:0046404
G0TY32	G0TY32	unreviewed	G0TY32_TRYVY	Uncharacterized protein	TVY486_0702140	Trypanosoma vivax (strain Y486)	644
G0TWI6	G0TWI6	unreviewed	G0TWI6_TRYVY	Uncharacterized protein	TVY486_0601150	Trypanosoma vivax (strain Y486)	854
G0TUF8	G0TUF8	unreviewed	G0TUF8_TRYVY	Uncharacterized protein	TVY486_0402580	Trypanosoma vivax (strain Y486)	184
F9WMW5	F9WMW5	unreviewed	F9WMW5_TRYVY	Uncharacterized protein	TvY486_0015840	Trypanosoma vivax (strain Y486)	1362							microtubule [GO:0005874]		microtubule [GO:0005874]	GO:0005874
G0UAU8	G0UAU8	unreviewed	G0UAU8_TRYVY	C3H1-type domain-containing protein	TVY486_1104190	Trypanosoma vivax (strain Y486)	830							membrane [GO:0016020]	zinc ion binding [GO:0008270]	membrane [GO:0016020]; zinc ion binding [GO:0008270]	GO:0008270; GO:0016020			TRANSMEM 27..48; /note="Helical"; /evidence="ECO:0000256|SAM:Phobius"; TRANSMEM 60..82; /note="Helical"; /evidence="ECO:0000256|SAM:Phobius"
G0U7H4	G0U7H4	unreviewed	G0U7H4_TRYVY	Flagellum targeting protein kharon1	TVY486_1008780	Trypanosoma vivax (strain Y486)	409
G0U929	G0U929	unreviewed	G0U929_TRYVY	Uncharacterized protein	TVY486_1115960	Trypanosoma vivax (strain Y486)	574
G0TYV4	G0TYV4	unreviewed	G0TYV4_TRYVY	Proteasome subunit beta	TVY486_0704848 TVY486_0704860	Trypanosoma vivax (strain Y486)	258						proteolysis involved in protein catabolic process [GO:0051603]	cytoplasm [GO:0005737]; nucleus [GO:0005634]; proteasome core complex [GO:0005839]	hydrolase activity [GO:0016787]	cytoplasm [GO:0005737]; nucleus [GO:0005634]; proteasome core complex [GO:0005839]; hydrolase activity [GO:0016787]; proteolysis involved in protein catabolic process [GO:0051603]	GO:0005634; GO:0005737; GO:0005839; GO:0016787; GO:0051603		SUBCELLULAR LOCATION: Cytoplasm {ECO:0000256|RuleBase:RU004203}. Nucleus {ECO:0000256|RuleBase:RU004203}.
G0U4I7	G0U4I7	unreviewed	G0U4I7_TRYVY	Protein kinase domain-containing protein	TVY486_1013940	Trypanosoma vivax (strain Y486)	353						cell differentiation [GO:0030154]; signal transduction [GO:0007165]	cytoplasm [GO:0005737]; nucleus [GO:0005634]	ATP binding [GO:0005524]; protein serine/threonine kinase activity [GO:0004674]	cytoplasm [GO:0005737]; nucleus [GO:0005634]; ATP binding [GO:0005524]; protein serine/threonine kinase activity [GO:0004674]; cell differentiation [GO:0030154]; signal transduction [GO:0007165]	GO:0004674; GO:0005524; GO:0005634; GO:0005737; GO:0007165; GO:0030154
G0UC72	G0UC72	unreviewed	G0UC72_TRYVY	carbonic anhydrase (EC 4.2.1.1)	TVY486_1109040	Trypanosoma vivax (strain Y486)	423	CATALYTIC ACTIVITY: Reaction=hydrogencarbonate + H(+) = CO2 + H2O; Xref=Rhea:RHEA:10748, ChEBI:CHEBI:15377, ChEBI:CHEBI:15378, ChEBI:CHEBI:16526, ChEBI:CHEBI:17544; EC=4.2.1.1; Evidence={ECO:0000256|ARBA:ARBA00048348};						membrane [GO:0016020]	carbonate dehydratase activity [GO:0004089]; zinc ion binding [GO:0008270]	membrane [GO:0016020]; carbonate dehydratase activity [GO:0004089]; zinc ion binding [GO:0008270]	GO:0004089; GO:0008270; GO:0016020			TRANSMEM 375..396; /note="Helical"; /evidence="ECO:0000256|SAM:Phobius"		SIGNAL 1..26; /evidence="ECO:0000256|SAM:SignalP"
G0UBH1	G0UBH1	unreviewed	G0UBH1_TRYVY	Putative eukaryotic release factor 3	TVY486_1106510	Trypanosoma vivax (strain Y486)	666	CATALYTIC ACTIVITY: Reaction=GTP + H2O = GDP + phosphate + H(+); Xref=Rhea:RHEA:19669, ChEBI:CHEBI:15377, ChEBI:CHEBI:15378, ChEBI:CHEBI:37565, ChEBI:CHEBI:43474, ChEBI:CHEBI:58189; Evidence={ECO:0000256|ARBA:ARBA00049117}; PhysiologicalDirection=left-to-right; Xref=Rhea:RHEA:19670; Evidence={ECO:0000256|ARBA:ARBA00049117};					translation [GO:0006412]	cytoplasm [GO:0005737]	GTP binding [GO:0005525]; GTPase activity [GO:0003924]	cytoplasm [GO:0005737]; GTP binding [GO:0005525]; GTPase activity [GO:0003924]; translation [GO:0006412]	GO:0003924; GO:0005525; GO:0005737; GO:0006412		SUBCELLULAR LOCATION: Cytoplasm {ECO:0000256|ARBA:ARBA00004496}.
G0U5N6	G0U5N6	unreviewed	G0U5N6_TRYVY	RNA-binding protein	TVY486_1002400	Trypanosoma vivax (strain Y486)	329						RNA processing [GO:0006396]	nucleus [GO:0005634]; ribonucleoprotein complex [GO:1990904]	RNA binding [GO:0003723]	nucleus [GO:0005634]; ribonucleoprotein complex [GO:1990904]; RNA binding [GO:0003723]; RNA processing [GO:0006396]	GO:0003723; GO:0005634; GO:0006396; GO:1990904		SUBCELLULAR LOCATION: Nucleus {ECO:0000256|ARBA:ARBA00004123}.
G0TVW9	G0TVW9	unreviewed	G0TVW9_TRYVY	Calcium-transporting ATPase (EC 7.2.2.10)	TVY486_0502870	Trypanosoma vivax (strain Y486)	1011	CATALYTIC ACTIVITY: Reaction=Ca(2+)(in) + ATP + H2O = Ca(2+)(out) + ADP + phosphate + H(+); Xref=Rhea:RHEA:18105, ChEBI:CHEBI:15377, ChEBI:CHEBI:15378, ChEBI:CHEBI:29108, ChEBI:CHEBI:30616, ChEBI:CHEBI:43474, ChEBI:CHEBI:456216; EC=7.2.2.10; Evidence={ECO:0000256|RuleBase:RU361146};						endomembrane system [GO:0012505]; membrane [GO:0016020]	ATP binding [GO:0005524]; ATP hydrolysis activity [GO:0016887]; P-type calcium transporter activity [GO:0005388]	endomembrane system [GO:0012505]; membrane [GO:0016020]; ATP binding [GO:0005524]; ATP hydrolysis activity [GO:0016887]; P-type calcium transporter activity [GO:0005388]	GO:0005388; GO:0005524; GO:0012505; GO:0016020; GO:0016887		SUBCELLULAR LOCATION: Endomembrane system {ECO:0000256|ARBA:ARBA00004127}; Multi-pass membrane protein {ECO:0000256|ARBA:ARBA00004127}. Membrane {ECO:0000256|RuleBase:RU361146}; Multi-pass membrane protein {ECO:0000256|RuleBase:RU361146}.	TRANSMEM 66..85; /note="Helical"; /evidence="ECO:0000256|RuleBase:RU361146"; TRANSMEM 91..110; /note="Helical"; /evidence="ECO:0000256|RuleBase:RU361146"; TRANSMEM 262..280; /note="Helical"; /evidence="ECO:0000256|RuleBase:RU361146"; TRANSMEM 304..328; /note="Helical"; /evidence="ECO:0000256|RuleBase:RU361146"; TRANSMEM 759..780; /note="Helical"; /evidence="ECO:0000256|RuleBase:RU361146"; TRANSME…
G0U000	G0U000	unreviewed	G0U000_TRYVY	EF-hand domain-containing protein	TVY486_0800030	Trypanosoma vivax (strain Y486)	576							membrane [GO:0016020]	calcium ion binding [GO:0005509]	membrane [GO:0016020]; calcium ion binding [GO:0005509]	GO:0005509; GO:0016020			TRANSMEM 547..565; /note="Helical"; /evidence="ECO:0000256|SAM:Phobius"
G0U9V9	G0U9V9	unreviewed	G0U9V9_TRYVY	isocitrate dehydrogenase (NADP(+)) (EC 1.1.1.42)	TVY486_1100750	Trypanosoma vivax (strain Y486)	426	CATALYTIC ACTIVITY: Reaction=D-threo-isocitrate + NADP(+) = 2-oxoglutarate + CO2 + NADPH; Xref=Rhea:RHEA:19629, ChEBI:CHEBI:15562, ChEBI:CHEBI:16526, ChEBI:CHEBI:16810, ChEBI:CHEBI:57783, ChEBI:CHEBI:58349; EC=1.1.1.42; Evidence={ECO:0000256|ARBA:ARBA00023554};	BINDING 102..104; /ligand="NADP(+)"; /ligand_id="ChEBI:CHEBI:58349"; /evidence="ECO:0000256|PIRSR:PIRSR000108-4"; BINDING 104; /ligand="D-threo-isocitrate"; /ligand_id="ChEBI:CHEBI:15562"; /evidence="ECO:0000256|PIRSR:PIRSR000108-2"; BINDING 109; /ligand="NADP(+)"; /ligand_id="ChEBI:CHEBI:58349"; /evidence="ECO:0000256|PIRSR:PIRSR000108-4"; BINDING 121..127; /ligand="D-threo-isocitrate"; /ligand_…				isocitrate metabolic process [GO:0006102]; NADP+ metabolic process [GO:0006739]; tricarboxylic acid cycle [GO:0006099]	mitochondrion [GO:0005739]	isocitrate dehydrogenase (NADP+) activity [GO:0004450]; magnesium ion binding [GO:0000287]; NAD binding [GO:0051287]	mitochondrion [GO:0005739]; isocitrate dehydrogenase (NADP+) activity [GO:0004450]; magnesium ion binding [GO:0000287]; NAD binding [GO:0051287]; isocitrate metabolic process [GO:0006102]; NADP+ metabolic process [GO:0006739]; tricarboxylic acid cycle [GO:0006099]	GO:0000287; GO:0004450; GO:0005739; GO:0006099; GO:0006102; GO:0006739; GO:0051287
F9WLP0	F9WLP0	unreviewed	F9WLP0_TRYVY	Retrotransposon hot spot (RHS) protein	TvY486_0011210	Trypanosoma vivax (strain Y486)	823
G0U6M3	G0U6M3	unreviewed	G0U6M3_TRYVY	RanBP2-type domain-containing protein	TVY486_1005780	Trypanosoma vivax (strain Y486)	532								mRNA binding [GO:0003729]; zinc ion binding [GO:0008270]	mRNA binding [GO:0003729]; zinc ion binding [GO:0008270]	GO:0003729; GO:0008270
G0U2L3	G0U2L3	unreviewed	G0U2L3_TRYVY	Putative chaperone protein DNAj	TVY486_0903370	Trypanosoma vivax (strain Y486)	458						protein refolding [GO:0042026]; response to heat [GO:0009408]	cytoplasm [GO:0005737]	ATP binding [GO:0005524]; heat shock protein binding [GO:0031072]; unfolded protein binding [GO:0051082]; zinc ion binding [GO:0008270]	cytoplasm [GO:0005737]; ATP binding [GO:0005524]; heat shock protein binding [GO:0031072]; unfolded protein binding [GO:0051082]; zinc ion binding [GO:0008270]; protein refolding [GO:0042026]; response to heat [GO:0009408]	GO:0005524; GO:0005737; GO:0008270; GO:0009408; GO:0031072; GO:0042026; GO:0051082
G0UAJ2	G0UAJ2	unreviewed	G0UAJ2_TRYVY	ribose-phosphate diphosphokinase (EC 2.7.6.1)	TVY486_1103090	Trypanosoma vivax (strain Y486)	274	CATALYTIC ACTIVITY: Reaction=D-ribose 5-phosphate + ATP = 5-phospho-alpha-D-ribose 1-diphosphate + AMP + H(+); Xref=Rhea:RHEA:15609, ChEBI:CHEBI:15378, ChEBI:CHEBI:30616, ChEBI:CHEBI:58017, ChEBI:CHEBI:78346, ChEBI:CHEBI:456215; EC=2.7.6.1; Evidence={ECO:0000256|ARBA:ARBA00049535};					5-phosphoribose 1-diphosphate biosynthetic process [GO:0006015]; purine nucleotide biosynthetic process [GO:0006164]	cytoplasm [GO:0005737]; ribose phosphate diphosphokinase complex [GO:0002189]	ATP binding [GO:0005524]; kinase activity [GO:0016301]; magnesium ion binding [GO:0000287]; ribose phosphate diphosphokinase activity [GO:0004749]	cytoplasm [GO:0005737]; ribose phosphate diphosphokinase complex [GO:0002189]; ATP binding [GO:0005524]; kinase activity [GO:0016301]; magnesium ion binding [GO:0000287]; ribose phosphate diphosphokinase activity [GO:0004749]; 5-phosphoribose 1-diphosphate biosynthetic process [GO:0006015]; purine nucleotide biosynthetic process [GO:0006164]	GO:0000287; GO:0002189; GO:0004749; GO:0005524; GO:0005737; GO:0006015; GO:0006164; GO:0016301
G0TWP6	G0TWP6	unreviewed	G0TWP6_TRYVY	Mitochondrial oligo U binding protein TBRGG1	TVY486_0601750	Trypanosoma vivax (strain Y486)	635
F9WLK7	F9WLK7	unreviewed	F9WLK7_TRYVY	Uncharacterized protein	TvY486_0010850	Trypanosoma vivax (strain Y486)	481
G0U5K9	G0U5K9	unreviewed	G0U5K9_TRYVY	Vacuolar protein sorting-associated protein 51 homolog	TVY486_1002130	Trypanosoma vivax (strain Y486)	806						endocytic recycling [GO:0032456]; Golgi organization [GO:0007030]; Golgi vesicle transport [GO:0048193]; lipid transport [GO:0006869]; lysosomal transport [GO:0007041]; protein transport [GO:0015031]; retrograde transport, endosome to Golgi [GO:0042147]	cytosol [GO:0005829]; EARP complex [GO:1990745]; GARP complex [GO:0000938]; membrane [GO:0016020]		cytosol [GO:0005829]; EARP complex [GO:1990745]; GARP complex [GO:0000938]; membrane [GO:0016020]; endocytic recycling [GO:0032456]; Golgi organization [GO:0007030]; Golgi vesicle transport [GO:0048193]; lipid transport [GO:0006869]; lysosomal transport [GO:0007041]; protein transport [GO:0015031]; retrograde transport, endosome to Golgi [GO:0042147]	GO:0000938; GO:0005829; GO:0006869; GO:0007030; GO:0007041; GO:0015031; GO:0016020; GO:0032456; GO:0042147; GO:0048193; GO:1990745		SUBCELLULAR LOCATION: Golgi apparatus, trans-Golgi network {ECO:0000256|RuleBase:RU368010}.
G0U721	G0U721	unreviewed	G0U721_TRYVY	Putative succinyl-CoA ligase [GDP-forming] beta-chain (EC 6.2.1.5)	TVY486_1007240	Trypanosoma vivax (strain Y486)	381				PATHWAY: Carbohydrate metabolism; tricarboxylic acid cycle; succinate from succinyl-CoA (ligase route): step 1/1. {ECO:0000256|ARBA:ARBA00005064}.		succinyl-CoA metabolic process [GO:0006104]; tricarboxylic acid cycle [GO:0006099]	mitochondrion [GO:0005739]; succinate-CoA ligase complex [GO:0042709]	ATP binding [GO:0005524]; metal ion binding [GO:0046872]; succinate-CoA ligase (ADP-forming) activity [GO:0004775]	mitochondrion [GO:0005739]; succinate-CoA ligase complex [GO:0042709]; ATP binding [GO:0005524]; metal ion binding [GO:0046872]; succinate-CoA ligase (ADP-forming) activity [GO:0004775]; succinyl-CoA metabolic process [GO:0006104]; tricarboxylic acid cycle [GO:0006099]	GO:0004775; GO:0005524; GO:0005739; GO:0006099; GO:0006104; GO:0042709; GO:0046872
G0TU23	G0TU23	unreviewed	G0TU23_TRYVY	NAD-dependent epimerase/dehydratase domain-containing protein	TVY486_0401230	Trypanosoma vivax (strain Y486)	466							cytoplasm [GO:0005737]	aldehyde dehydrogenase (NAD+) activity [GO:0004029]	cytoplasm [GO:0005737]; aldehyde dehydrogenase (NAD+) activity [GO:0004029]	GO:0004029; GO:0005737
G0U6D5	G0U6D5	unreviewed	G0U6D5_TRYVY	Mitochondrial RNA binding complex 1 subunit	TVY486_1004900	Trypanosoma vivax (strain Y486)	472
G0TRT5	G0TRT5	unreviewed	G0TRT5_TRYVY	ATP-dependent Clp protease subunit, heat shock protein 78 (HSP78)	TVY486_0200690	Trypanosoma vivax (strain Y486)	817						cellular response to heat [GO:0034605]; proteolysis [GO:0006508]	cytoplasm [GO:0005737]	ATP binding [GO:0005524]; ATP hydrolysis activity [GO:0016887]; peptidase activity [GO:0008233]	cytoplasm [GO:0005737]; ATP binding [GO:0005524]; ATP hydrolysis activity [GO:0016887]; peptidase activity [GO:0008233]; cellular response to heat [GO:0034605]; proteolysis [GO:0006508]	GO:0005524; GO:0005737; GO:0006508; GO:0008233; GO:0016887; GO:0034605
G0U1Q5	G0U1Q5	unreviewed	G0U1Q5_TRYVY	succinate dehydrogenase (EC 1.3.5.1)	TVY486_0806190	Trypanosoma vivax (strain Y486)	460	CATALYTIC ACTIVITY: Reaction=a quinone + succinate = fumarate + a quinol; Xref=Rhea:RHEA:40523, ChEBI:CHEBI:24646, ChEBI:CHEBI:29806, ChEBI:CHEBI:30031, ChEBI:CHEBI:132124; EC=1.3.5.1; Evidence={ECO:0000256|RuleBase:RU362051};	BINDING 30..35; /ligand="FAD"; /ligand_id="ChEBI:CHEBI:57692"; /evidence="ECO:0000256|PIRSR:PIRSR630664-51"; BINDING 53..68; /ligand="FAD"; /ligand_id="ChEBI:CHEBI:57692"; /evidence="ECO:0000256|PIRSR:PIRSR630664-51"; BINDING 236; /ligand="FAD"; /ligand_id="ChEBI:CHEBI:57692"; /evidence="ECO:0000256|PIRSR:PIRSR630664-51"; BINDING 257; /ligand="substrate"; /evidence="ECO:0000256|PIRSR:PIRSR630664-…				mitochondrial electron transport, succinate to ubiquinone [GO:0006121]; tricarboxylic acid cycle [GO:0006099]	membrane [GO:0016020]; mitochondrion [GO:0005739]	electron transfer activity [GO:0009055]; flavin adenine dinucleotide binding [GO:0050660]; succinate dehydrogenase (quinone) activity [GO:0008177]	membrane [GO:0016020]; mitochondrion [GO:0005739]; electron transfer activity [GO:0009055]; flavin adenine dinucleotide binding [GO:0050660]; succinate dehydrogenase (quinone) activity [GO:0008177]; mitochondrial electron transport, succinate to ubiquinone [GO:0006121]; tricarboxylic acid cycle [GO:0006099]	GO:0005739; GO:0006099; GO:0006121; GO:0008177; GO:0009055; GO:0016020; GO:0050660		SUBCELLULAR LOCATION: Membrane {ECO:0000256|ARBA:ARBA00004170}; Peripheral membrane protein {ECO:0000256|ARBA:ARBA00004170}.
G0UD66	G0UD66	unreviewed	G0UD66_TRYVY	Eukaryotic translation initiation factor 3 subunit E	TVY486_1112610	Trypanosoma vivax (strain Y486)	407							eukaryotic translation initiation factor 3 complex [GO:0005852]	translation initiation factor activity [GO:0003743]	eukaryotic translation initiation factor 3 complex [GO:0005852]; translation initiation factor activity [GO:0003743]	GO:0003743; GO:0005852		SUBCELLULAR LOCATION: Cytoplasm {ECO:0000256|PIRNR:PIRNR016255}.
G0UB65	G0UB65	unreviewed	G0UB65_TRYVY	DUF3456 domain-containing protein	TVY486_1105360	Trypanosoma vivax (strain Y486)	244															SIGNAL 1..20; /evidence="ECO:0000256|SAM:SignalP"
F9WV70	F9WV70	unreviewed	F9WV70_TRYVY	Uncharacterized protein	TvY486_0043780	Trypanosoma vivax (strain Y486)	372															SIGNAL 1..20; /evidence="ECO:0000256|SAM:SignalP"
G0U4T3	G0U4T3	unreviewed	G0U4T3_TRYVY	Putative ABC transporter	TVY486_1014910	Trypanosoma vivax (strain Y486)	592								ATP binding [GO:0005524]; ATP hydrolysis activity [GO:0016887]	ATP binding [GO:0005524]; ATP hydrolysis activity [GO:0016887]	GO:0005524; GO:0016887
G0TZ11	G0TZ11	unreviewed	G0TZ11_TRYVY	Tryptophan synthase beta chain-like PALP domain-containing protein	TVY486_0705390	Trypanosoma vivax (strain Y486)	354						D-serine biosynthetic process [GO:0070179]		ATP binding [GO:0005524]; L-serine ammonia-lyase activity [GO:0003941]; magnesium ion binding [GO:0000287]; pyridoxal phosphate binding [GO:0030170]; serine racemase activity [GO:0030378]; threonine racemase activity [GO:0018114]	ATP binding [GO:0005524]; L-serine ammonia-lyase activity [GO:0003941]; magnesium ion binding [GO:0000287]; pyridoxal phosphate binding [GO:0030170]; serine racemase activity [GO:0030378]; threonine racemase activity [GO:0018114]; D-serine biosynthetic process [GO:0070179]	GO:0000287; GO:0003941; GO:0005524; GO:0018114; GO:0030170; GO:0030378; GO:0070179
G0TX98	G0TX98	unreviewed	G0TX98_TRYVY	Putative eukaryotic translation initiation factor 3 subunit 7-like protein	TVY486_0603790	Trypanosoma vivax (strain Y486)	492							eukaryotic translation initiation factor 3 complex [GO:0005852]	RNA binding [GO:0003723]; translation initiation factor activity [GO:0003743]	eukaryotic translation initiation factor 3 complex [GO:0005852]; RNA binding [GO:0003723]; translation initiation factor activity [GO:0003743]	GO:0003723; GO:0003743; GO:0005852
G0TR01	G0TR01	unreviewed	G0TR01_TRYVY	Uncharacterized protein	TVY486_0100120	Trypanosoma vivax (strain Y486)	634
G0UBI4	G0UBI4	unreviewed	G0UBI4_TRYVY	Putative eukaryotic release factor 3 (EC 3.1.3.56)	TVY486_1106640	Trypanosoma vivax (strain Y486)	550								inositol-polyphosphate 5-phosphatase activity [GO:0004445]	inositol-polyphosphate 5-phosphatase activity [GO:0004445]	GO:0004445
F9WN66	F9WN66	unreviewed	F9WN66_TRYVY	Uncharacterized protein	TvY486_0016920	Trypanosoma vivax (strain Y486)	231															SIGNAL 1..25; /evidence="ECO:0000256|SAM:SignalP"
G0TUX2	G0TUX2	unreviewed	G0TUX2_TRYVY	Uncharacterized protein	TVY486_0404270	Trypanosoma vivax (strain Y486)	511
G0U001	G0U001	unreviewed	G0U001_TRYVY	Proteasome regulatory non-ATP-ase subunit 10	TVY486_0800040	Trypanosoma vivax (strain Y486)	325						proteasome-mediated ubiquitin-dependent protein catabolic process [GO:0043161]	cytosol [GO:0005829]; nucleus [GO:0005634]; proteasome regulatory particle, base subcomplex [GO:0008540]	polyubiquitin modification-dependent protein binding [GO:0031593]	cytosol [GO:0005829]; nucleus [GO:0005634]; proteasome regulatory particle, base subcomplex [GO:0008540]; polyubiquitin modification-dependent protein binding [GO:0031593]; proteasome-mediated ubiquitin-dependent protein catabolic process [GO:0043161]	GO:0005634; GO:0005829; GO:0008540; GO:0031593; GO:0043161
G0U283	G0U283	unreviewed	G0U283_TRYVY	Putative nucleosome assembly protein-like protein	TVY486_0902090	Trypanosoma vivax (strain Y486)	412						nucleosome assembly [GO:0006334]	nucleus [GO:0005634]		nucleus [GO:0005634]; nucleosome assembly [GO:0006334]	GO:0005634; GO:0006334
G0TWL7	G0TWL7	unreviewed	G0TWL7_TRYVY	Uncharacterized protein	TVY486_0601460	Trypanosoma vivax (strain Y486)	322
G0TVP6	G0TVP6	unreviewed	G0TVP6_TRYVY	Putative mitochondrial DNA polymerase beta-PAK (EC 2.7.7.7)	TVY486_0502180	Trypanosoma vivax (strain Y486)	1118						double-strand break repair via nonhomologous end joining [GO:0006303]	nucleus [GO:0005634]	DNA binding [GO:0003677]; DNA-directed DNA polymerase activity [GO:0003887]	nucleus [GO:0005634]; DNA binding [GO:0003677]; DNA-directed DNA polymerase activity [GO:0003887]; double-strand break repair via nonhomologous end joining [GO:0006303]	GO:0003677; GO:0003887; GO:0005634; GO:0006303
G0UA33	G0UA33	unreviewed	G0UA33_TRYVY	acireductone dioxygenase (Fe(2+)-requiring) (EC 1.13.11.54)	TVY486_1101500	Trypanosoma vivax (strain Y486)	334	CATALYTIC ACTIVITY: Reaction=1,2-dihydroxy-5-(methylsulfanyl)pent-1-en-3-one + O2 = 4-methylsulfanyl-2-oxobutanoate + formate + 2 H(+); Xref=Rhea:RHEA:24504, ChEBI:CHEBI:15378, ChEBI:CHEBI:15379, ChEBI:CHEBI:15740, ChEBI:CHEBI:16723, ChEBI:CHEBI:49252; EC=1.13.11.54; Evidence={ECO:0000256|ARBA:ARBA00000428};					methionine biosynthetic process [GO:0009086]		acireductone dioxygenase [iron(II)-requiring] activity [GO:0010309]; metal ion binding [GO:0046872]	acireductone dioxygenase [iron(II)-requiring] activity [GO:0010309]; metal ion binding [GO:0046872]; methionine biosynthetic process [GO:0009086]	GO:0009086; GO:0010309; GO:0046872
G0U7G7	G0U7G7	unreviewed	G0U7G7_TRYVY	Uncharacterized protein	TVY486_1008710	Trypanosoma vivax (strain Y486)	468
G0U4K9	G0U4K9	unreviewed	G0U4K9_TRYVY	J domain-containing protein	TVY486_1014160	Trypanosoma vivax (strain Y486)	384							membrane [GO:0016020]		membrane [GO:0016020]	GO:0016020			TRANSMEM 86..104; /note="Helical"; /evidence="ECO:0000256|SAM:Phobius"; TRANSMEM 333..353; /note="Helical"; /evidence="ECO:0000256|SAM:Phobius"
G0U8S2	G0U8S2	unreviewed	G0U8S2_TRYVY	Putative RNA-binding protein (Putative nrbd1)	TVY486_1114860	Trypanosoma vivax (strain Y486)	232							cytoplasm [GO:0005737]; nucleus [GO:0005634]	mRNA binding [GO:0003729]	cytoplasm [GO:0005737]; nucleus [GO:0005634]; mRNA binding [GO:0003729]	GO:0003729; GO:0005634; GO:0005737
G0U4E1	G0U4E1	unreviewed	G0U4E1_TRYVY	Putative phosphatidic acid phosphatase	TVY486_1013480	Trypanosoma vivax (strain Y486)	330						phospholipid dephosphorylation [GO:0046839]; phospholipid metabolic process [GO:0006644]	membrane [GO:0016020]	phosphatidate phosphatase activity [GO:0008195]	membrane [GO:0016020]; phosphatidate phosphatase activity [GO:0008195]; phospholipid dephosphorylation [GO:0046839]; phospholipid metabolic process [GO:0006644]	GO:0006644; GO:0008195; GO:0016020; GO:0046839		SUBCELLULAR LOCATION: Membrane {ECO:0000256|ARBA:ARBA00004141}; Multi-pass membrane protein {ECO:0000256|ARBA:ARBA00004141}.	TRANSMEM 12..34; /note="Helical"; /evidence="ECO:0000256|SAM:Phobius"; TRANSMEM 65..84; /note="Helical"; /evidence="ECO:0000256|SAM:Phobius"; TRANSMEM 161..184; /note="Helical"; /evidence="ECO:0000256|SAM:Phobius"; TRANSMEM 226..243; /note="Helical"; /evidence="ECO:0000256|SAM:Phobius"; TRANSMEM 250..270; /note="Helical"; /evidence="ECO:0000256|SAM:Phobius"; TRANSMEM 282..303; /note="Helical"; /e…
G0U0G9	G0U0G9	unreviewed	G0U0G9_TRYVY	Putative (H+)-ATPase G subunit (EC 3.6.3.14)	TVY486_0801760	Trypanosoma vivax (strain Y486)	109							vacuolar proton-transporting V-type ATPase, V1 domain [GO:0000221]	ATP hydrolysis activity [GO:0016887]; proton-transporting ATPase activity, rotational mechanism [GO:0046961]	vacuolar proton-transporting V-type ATPase, V1 domain [GO:0000221]; ATP hydrolysis activity [GO:0016887]; proton-transporting ATPase activity, rotational mechanism [GO:0046961]	GO:0000221; GO:0016887; GO:0046961
G0U2X8	G0U2X8	unreviewed	G0U2X8_TRYVY	CS domain-containing protein	TVY486_0904530	Trypanosoma vivax (strain Y486)	163						chaperone-mediated protein complex assembly [GO:0051131]; protein folding [GO:0006457]	cytosol [GO:0005829]; nucleus [GO:0005634]	Hsp90 protein binding [GO:0051879]; protein-folding chaperone binding [GO:0051087]	cytosol [GO:0005829]; nucleus [GO:0005634]; Hsp90 protein binding [GO:0051879]; protein-folding chaperone binding [GO:0051087]; chaperone-mediated protein complex assembly [GO:0051131]; protein folding [GO:0006457]	GO:0005634; GO:0005829; GO:0006457; GO:0051087; GO:0051131; GO:0051879
G0UAW9	G0UAW9	unreviewed	G0UAW9_TRYVY	YqgE/AlgH family protein	TVY486_1104400	Trypanosoma vivax (strain Y486)	489							cytosol [GO:0005829]		cytosol [GO:0005829]	GO:0005829
G0U4S9	G0U4S9	unreviewed	G0U4S9_TRYVY	GDP-mannose 4,6-dehydratase (EC 4.2.1.47)	TVY486_1014870	Trypanosoma vivax (strain Y486)	355						'de novo' GDP-L-fucose biosynthetic process [GO:0042351]		GDP-mannose 4,6-dehydratase activity [GO:0008446]	GDP-mannose 4,6-dehydratase activity [GO:0008446]; 'de novo' GDP-L-fucose biosynthetic process [GO:0042351]	GO:0008446; GO:0042351
G0TZQ1	G0TZQ1	unreviewed	G0TZQ1_TRYVY	Putative dihydrolipoamide dehydrogenase, point mutation (EC 1.8.1.4)	TVY486_0806860	Trypanosoma vivax (strain Y486)	548		BINDING 73; /ligand="FAD"; /ligand_id="ChEBI:CHEBI:57692"; /evidence="ECO:0000256|PIRSR:PIRSR000350-3"; BINDING 170..172; /ligand="FAD"; /ligand_id="ChEBI:CHEBI:57692"; /evidence="ECO:0000256|PIRSR:PIRSR000350-3"; BINDING 206..213; /ligand="NAD(+)"; /ligand_id="ChEBI:CHEBI:57540"; /evidence="ECO:0000256|PIRSR:PIRSR000350-3"; BINDING 315; /ligand="NAD(+)"; /ligand_id="ChEBI:CHEBI:57540"; /evidence…				2-oxoglutarate metabolic process [GO:0006103]	mitochondrion [GO:0005739]; oxoglutarate dehydrogenase complex [GO:0045252]	dihydrolipoyl dehydrogenase (NADH) activity [GO:0004148]; flavin adenine dinucleotide binding [GO:0050660]	mitochondrion [GO:0005739]; oxoglutarate dehydrogenase complex [GO:0045252]; dihydrolipoyl dehydrogenase (NADH) activity [GO:0004148]; flavin adenine dinucleotide binding [GO:0050660]; 2-oxoglutarate metabolic process [GO:0006103]	GO:0004148; GO:0005739; GO:0006103; GO:0045252; GO:0050660
G0U1H0	G0U1H0	unreviewed	G0U1H0_TRYVY	Uncharacterized protein	TVY486_0805330	Trypanosoma vivax (strain Y486)	225								hydrolase activity [GO:0016787]	hydrolase activity [GO:0016787]	GO:0016787
G0TWE8	G0TWE8	unreviewed	G0TWE8_TRYVY	Proteasome subunit beta	TVY486_0600770	Trypanosoma vivax (strain Y486)	282	CATALYTIC ACTIVITY: Reaction=Cleavage of peptide bonds with very broad specificity.; EC=3.4.25.1; Evidence={ECO:0000256|ARBA:ARBA00001198};					proteolysis involved in protein catabolic process [GO:0051603]	cytoplasm [GO:0005737]; nucleus [GO:0005634]; proteasome core complex, beta-subunit complex [GO:0019774]	threonine-type endopeptidase activity [GO:0004298]	cytoplasm [GO:0005737]; nucleus [GO:0005634]; proteasome core complex, beta-subunit complex [GO:0019774]; threonine-type endopeptidase activity [GO:0004298]; proteolysis involved in protein catabolic process [GO:0051603]	GO:0004298; GO:0005634; GO:0005737; GO:0019774; GO:0051603		SUBCELLULAR LOCATION: Cytoplasm {ECO:0000256|RuleBase:RU004203}. Nucleus {ECO:0000256|RuleBase:RU004203}.
G0TWI8	G0TWI8	unreviewed	G0TWI8_TRYVY	TBC1 domain family member 23	TVY486_0601170	Trypanosoma vivax (strain Y486)	714						retrograde transport, endosome to Golgi [GO:0042147]; vesicle tethering to Golgi [GO:0099041]	cytosol [GO:0005829]; trans-Golgi network [GO:0005802]		cytosol [GO:0005829]; trans-Golgi network [GO:0005802]; retrograde transport, endosome to Golgi [GO:0042147]; vesicle tethering to Golgi [GO:0099041]	GO:0005802; GO:0005829; GO:0042147; GO:0099041		SUBCELLULAR LOCATION: Golgi apparatus, trans-Golgi network {ECO:0000256|ARBA:ARBA00004601}.
G0UBP6	G0UBP6	unreviewed	G0UBP6_TRYVY	Uncharacterized protein	TVY486_1107270	Trypanosoma vivax (strain Y486)	604						gluconeogenesis [GO:0006094]		phosphoenolpyruvate carboxykinase activity [GO:0004611]; purine nucleotide binding [GO:0017076]	phosphoenolpyruvate carboxykinase activity [GO:0004611]; purine nucleotide binding [GO:0017076]; gluconeogenesis [GO:0006094]	GO:0004611; GO:0006094; GO:0017076
G0U0J3	G0U0J3	unreviewed	G0U0J3_TRYVY	propanoyl-CoA C-acyltransferase (EC 2.3.1.176) (Propanoyl-CoA C-acyltransferase)	TVY486_0802010	Trypanosoma vivax (strain Y486)	381						lipid transport [GO:0006869]		acetyl-CoA C-acyltransferase activity [GO:0003988]; lipid binding [GO:0008289]	acetyl-CoA C-acyltransferase activity [GO:0003988]; lipid binding [GO:0008289]; lipid transport [GO:0006869]	GO:0003988; GO:0006869; GO:0008289
G0U5U9	G0U5U9	unreviewed	G0U5U9_TRYVY	Uncharacterized protein	TVY486_1003030	Trypanosoma vivax (strain Y486)	904							nuclear cap binding complex [GO:0005846]		nuclear cap binding complex [GO:0005846]	GO:0005846
G0TUN2	G0TUN2	unreviewed	G0TUN2_TRYVY	Serine/threonine-protein phosphatase (EC 3.1.3.16)	TVY486_0403330	Trypanosoma vivax (strain Y486)	297	CATALYTIC ACTIVITY: Reaction=O-phospho-L-seryl-[protein] + H2O = L-seryl-[protein] + phosphate; Xref=Rhea:RHEA:20629, Rhea:RHEA-COMP:9863, Rhea:RHEA-COMP:11604, ChEBI:CHEBI:15377, ChEBI:CHEBI:29999, ChEBI:CHEBI:43474, ChEBI:CHEBI:83421; EC=3.1.3.16; Evidence={ECO:0000256|ARBA:ARBA00047761}; CATALYTIC ACTIVITY: Reaction=O-phospho-L-threonyl-[protein] + H2O = L-threonyl-[protein] + phosphate; Xref=…						cytoplasm [GO:0005737]; nucleus [GO:0005634]	metal ion binding [GO:0046872]; protein serine/threonine phosphatase activity [GO:0004722]	cytoplasm [GO:0005737]; nucleus [GO:0005634]; metal ion binding [GO:0046872]; protein serine/threonine phosphatase activity [GO:0004722]	GO:0004722; GO:0005634; GO:0005737; GO:0046872
G0U215	G0U215	unreviewed	G0U215_TRYVY	Uncharacterized protein	TVY486_0901410	Trypanosoma vivax (strain Y486)	1221
G0UB16	G0UB16	unreviewed	G0UB16_TRYVY	Putative clathrin coat assembly protein	TVY486_1104870	Trypanosoma vivax (strain Y486)	456						clathrin coat assembly [GO:0048268]; clathrin-dependent endocytosis [GO:0072583]; vesicle budding from membrane [GO:0006900]	clathrin-coated pit [GO:0005905]; clathrin-coated vesicle [GO:0030136]	1-phosphatidylinositol binding [GO:0005545]; clathrin heavy chain binding [GO:0032050]; phosphatidylinositol-4,5-bisphosphate binding [GO:0005546]; SNARE binding [GO:0000149]	clathrin-coated pit [GO:0005905]; clathrin-coated vesicle [GO:0030136]; 1-phosphatidylinositol binding [GO:0005545]; clathrin heavy chain binding [GO:0032050]; phosphatidylinositol-4,5-bisphosphate binding [GO:0005546]; SNARE binding [GO:0000149]; clathrin coat assembly [GO:0048268]; clathrin-dependent endocytosis [GO:0072583]; vesicle budding from membrane [GO:0006900]	GO:0000149; GO:0005545; GO:0005546; GO:0005905; GO:0006900; GO:0030136; GO:0032050; GO:0048268; GO:0072583		SUBCELLULAR LOCATION: Membrane, clathrin-coated pit {ECO:0000256|ARBA:ARBA00004600}.
G0TZF1	G0TZF1	unreviewed	G0TZF1_TRYVY	Putative paraflagellar rod protein	TVY486_0706690	Trypanosoma vivax (strain Y486)	643							motile cilium [GO:0031514]	calmodulin binding [GO:0005516]	motile cilium [GO:0031514]; calmodulin binding [GO:0005516]	GO:0005516; GO:0031514
G0U9S3	G0U9S3	unreviewed	G0U9S3_TRYVY	Kinesin	TVY486_1100390	Trypanosoma vivax (strain Y486)	275						P-body assembly [GO:0033962]; stress granule assembly [GO:0034063]	P-body [GO:0000932]	mRNA binding [GO:0003729]	P-body [GO:0000932]; mRNA binding [GO:0003729]; P-body assembly [GO:0033962]; stress granule assembly [GO:0034063]	GO:0000932; GO:0003729; GO:0033962; GO:0034063
G0U5N0	G0U5N0	unreviewed	G0U5N0_TRYVY	Guanine nucleotide-binding protein subunit beta-like protein	TVY486_1002340	Trypanosoma vivax (strain Y486)	393
G0TXD6	G0TXD6	unreviewed	G0TXD6_TRYVY	Tetratricopeptide repeat domain 5	TVY486_0604170	Trypanosoma vivax (strain Y486)	414
G0UBU6	G0UBU6	unreviewed	G0UBU6_TRYVY	Proteasome subunit beta	TVY486_1107780	Trypanosoma vivax (strain Y486)	205						proteasome-mediated ubiquitin-dependent protein catabolic process [GO:0043161]	cytoplasm [GO:0005737]; nucleus [GO:0005634]; proteasome core complex, beta-subunit complex [GO:0019774]	hydrolase activity [GO:0016787]	cytoplasm [GO:0005737]; nucleus [GO:0005634]; proteasome core complex, beta-subunit complex [GO:0019774]; hydrolase activity [GO:0016787]; proteasome-mediated ubiquitin-dependent protein catabolic process [GO:0043161]	GO:0005634; GO:0005737; GO:0016787; GO:0019774; GO:0043161		SUBCELLULAR LOCATION: Cytoplasm {ECO:0000256|RuleBase:RU004203}. Nucleus {ECO:0000256|RuleBase:RU004203}.
G0TU44	G0TU44	unreviewed	G0TU44_TRYVY	Putative nucleoside diphosphate kinase (EC 2.7.4.6)	TVY486_0401440	Trypanosoma vivax (strain Y486)	349							axonemal microtubule [GO:0005879]	nucleoside diphosphate kinase activity [GO:0004550]	axonemal microtubule [GO:0005879]; nucleoside diphosphate kinase activity [GO:0004550]	GO:0004550; GO:0005879		SUBCELLULAR LOCATION: Cell projection, cilium {ECO:0000256|ARBA:ARBA00004138}. Cytoplasm, cytoskeleton {ECO:0000256|ARBA:ARBA00004245}.
G0TUY0	G0TUY0	unreviewed	G0TUY0_TRYVY	TerD domain-containing protein	TVY486_0404350	Trypanosoma vivax (strain Y486)	844
G0TZV9	G0TZV9	unreviewed	G0TZV9_TRYVY	Putative diadenosine tetraphosphatase	TVY486_0807440	Trypanosoma vivax (strain Y486)	254						polyphosphate catabolic process [GO:0006798]	cytoplasm [GO:0005737]	endopolyphosphatase activity [GO:0000298]; phosphatase activity [GO:0016791]	cytoplasm [GO:0005737]; endopolyphosphatase activity [GO:0000298]; phosphatase activity [GO:0016791]; polyphosphate catabolic process [GO:0006798]	GO:0000298; GO:0005737; GO:0006798; GO:0016791
G0UAB4	G0UAB4	unreviewed	G0UAB4_TRYVY	MEX67-like NTF2-like domain-containing protein	TVY486_1102320	Trypanosoma vivax (strain Y486)	529						poly(A)+ mRNA export from nucleus [GO:0016973]	nucleus [GO:0005634]	RNA binding [GO:0003723]	nucleus [GO:0005634]; RNA binding [GO:0003723]; poly(A)+ mRNA export from nucleus [GO:0016973]	GO:0003723; GO:0005634; GO:0016973
G0U3R1	G0U3R1	unreviewed	G0U3R1_TRYVY	Uncharacterized protein	TVY486_0907410	Trypanosoma vivax (strain Y486)	741
G0U8K1	G0U8K1	unreviewed	G0U8K1_TRYVY	protein-synthesizing GTPase (EC 3.6.5.3)	TVY486_1114110	Trypanosoma vivax (strain Y486)	477	CATALYTIC ACTIVITY: Reaction=GTP + H2O = GDP + phosphate + H(+); Xref=Rhea:RHEA:19669, ChEBI:CHEBI:15377, ChEBI:CHEBI:15378, ChEBI:CHEBI:37565, ChEBI:CHEBI:43474, ChEBI:CHEBI:58189; EC=3.6.5.3; Evidence={ECO:0000256|ARBA:ARBA00048107};					formation of translation preinitiation complex [GO:0001731]	cytosol [GO:0005829]; eukaryotic translation initiation factor 2 complex [GO:0005850]	GTP binding [GO:0005525]; GTPase activity [GO:0003924]; translation initiation factor activity [GO:0003743]; tRNA binding [GO:0000049]	cytosol [GO:0005829]; eukaryotic translation initiation factor 2 complex [GO:0005850]; GTP binding [GO:0005525]; GTPase activity [GO:0003924]; translation initiation factor activity [GO:0003743]; tRNA binding [GO:0000049]; formation of translation preinitiation complex [GO:0001731]	GO:0000049; GO:0001731; GO:0003743; GO:0003924; GO:0005525; GO:0005829; GO:0005850
G0U078	G0U078	unreviewed	G0U078_TRYVY	Putative acyl-CoA dehydrogenase, mitochondrial (EC 1.3.99.-)	TVY486_0800840	Trypanosoma vivax (strain Y486)	523						L-leucine catabolic process [GO:0006552]	mitochondrion [GO:0005739]	3-methylbutanoyl-CoA dehydrogenase activity [GO:0008470]; flavin adenine dinucleotide binding [GO:0050660]	mitochondrion [GO:0005739]; 3-methylbutanoyl-CoA dehydrogenase activity [GO:0008470]; flavin adenine dinucleotide binding [GO:0050660]; L-leucine catabolic process [GO:0006552]	GO:0005739; GO:0006552; GO:0008470; GO:0050660		SUBCELLULAR LOCATION: Mitochondrion {ECO:0000256|ARBA:ARBA00004173}.
G0U601	G0U601	unreviewed	G0U601_TRYVY	Putative arginine N-methyltransferase	TVY486_1003550	Trypanosoma vivax (strain Y486)	384						methylation [GO:0032259]	nucleus [GO:0005634]	histone methyltransferase activity [GO:0042054]; protein-arginine N-methyltransferase activity [GO:0016274]	nucleus [GO:0005634]; histone methyltransferase activity [GO:0042054]; protein-arginine N-methyltransferase activity [GO:0016274]; methylation [GO:0032259]	GO:0005634; GO:0016274; GO:0032259; GO:0042054
G0U3U1	G0U3U1	unreviewed	G0U3U1_TRYVY	Ubiquitin-like domain-containing protein	TVY486_0900040	Trypanosoma vivax (strain Y486)	383
G0U2R9	G0U2R9	unreviewed	G0U2R9_TRYVY	Putative polyadenylate-binding protein 1	TVY486_0903940	Trypanosoma vivax (strain Y486)	482							cytoplasm [GO:0005737]; nucleus [GO:0005634]	RNA binding [GO:0003723]	cytoplasm [GO:0005737]; nucleus [GO:0005634]; RNA binding [GO:0003723]	GO:0003723; GO:0005634; GO:0005737		SUBCELLULAR LOCATION: Cytoplasm {ECO:0000256|ARBA:ARBA00004496}. Nucleus {ECO:0000256|ARBA:ARBA00004123}.
G0TW61	G0TW61	unreviewed	G0TW61_TRYVY	Serine/threonine-protein phosphatase (EC 3.1.3.16)	TVY486_0503780	Trypanosoma vivax (strain Y486)	634	CATALYTIC ACTIVITY: Reaction=O-phospho-L-threonyl-[protein] + H2O = L-threonyl-[protein] + phosphate; Xref=Rhea:RHEA:47004, Rhea:RHEA-COMP:11060, Rhea:RHEA-COMP:11605, ChEBI:CHEBI:15377, ChEBI:CHEBI:30013, ChEBI:CHEBI:43474, ChEBI:CHEBI:61977; EC=3.1.3.16; Evidence={ECO:0000256|RuleBase:RU004273};						cytoplasm [GO:0005737]; nucleus [GO:0005634]	acyltransferase activity [GO:0016746]; DNA binding [GO:0003677]; protein serine/threonine phosphatase activity [GO:0004722]	cytoplasm [GO:0005737]; nucleus [GO:0005634]; acyltransferase activity [GO:0016746]; DNA binding [GO:0003677]; protein serine/threonine phosphatase activity [GO:0004722]	GO:0003677; GO:0004722; GO:0005634; GO:0005737; GO:0016746
G0TVC0	G0TVC0	unreviewed	G0TVC0_TRYVY	V-type proton ATPase subunit a	TVY486_0500950	Trypanosoma vivax (strain Y486)	672						vacuolar acidification [GO:0007035]	vacuolar proton-transporting V-type ATPase, V0 domain [GO:0000220]	ATPase binding [GO:0051117]; proton-transporting ATPase activity, rotational mechanism [GO:0046961]	vacuolar proton-transporting V-type ATPase, V0 domain [GO:0000220]; ATPase binding [GO:0051117]; proton-transporting ATPase activity, rotational mechanism [GO:0046961]; vacuolar acidification [GO:0007035]	GO:0000220; GO:0007035; GO:0046961; GO:0051117		SUBCELLULAR LOCATION: Membrane {ECO:0000256|ARBA:ARBA00004141}; Multi-pass membrane protein {ECO:0000256|ARBA:ARBA00004141}.	TRANSMEM 276..299; /note="Helical"; /evidence="ECO:0000256|RuleBase:RU361189"; TRANSMEM 320..338; /note="Helical"; /evidence="ECO:0000256|RuleBase:RU361189"; TRANSMEM 407..426; /note="Helical"; /evidence="ECO:0000256|RuleBase:RU361189"; TRANSMEM 438..458; /note="Helical"; /evidence="ECO:0000256|RuleBase:RU361189"; TRANSMEM 501..521; /note="Helical"; /evidence="ECO:0000256|RuleBase:RU361189"; TRAN…
G0UBK8	G0UBK8	unreviewed	G0UBK8_TRYVY	Putative 40S ribosomal protein S21	TVY486_1106880 TVY486_1106890	Trypanosoma vivax (strain Y486)	179						translation [GO:0006412]	ribonucleoprotein complex [GO:1990904]; ribosome [GO:0005840]	structural constituent of ribosome [GO:0003735]	ribonucleoprotein complex [GO:1990904]; ribosome [GO:0005840]; structural constituent of ribosome [GO:0003735]; translation [GO:0006412]	GO:0003735; GO:0005840; GO:0006412; GO:1990904
