# Supplementary material for: Immunoproteomic Identification and Vaccine Assessment of Trypanosoma vivax Invariant Surface Glycoprotein
Source: Vaccines (Basel). 2026 Feb 28;14(3):226. doi: 10.3390/vaccines14030226 (PMC13030271; doi:10.3390/vaccines14030226)
Supplement: Supplementary file 1 [file vaccines-14-00226-s001.zip › Table S4. Positive exclusive - membrane proteins.xlsx]

## Sheet: positive ex - membrane proteins
Accession	Description	Coverage [%]	# PSMs	# Peptides	# Unique Peptides	Score Sequest HT: Sequest HT	MW [kDa]	calc. pI
F9WKR3	65 kDa invariant surface glycoprotein OS=Trypanosoma vivax (strain Y486) OX=1055687 GN=TvY486_0007290 PE=4 SV=1	10	8	6	3	27.97	70.7	5.74
F9WLE3	Uncharacterized protein OS=Trypanosoma vivax (strain Y486) OX=1055687 GN=TvY486_0000900 PE=4 SV=1	7	6	5	1	20.05	71	6.24
G0U1S2	Uncharacterized protein OS=Trypanosoma vivax (strain Y486) OX=1055687 GN=TVY486_0900440 PE=4 SV=1	15	6	5	5	17.12	41.5	6.95
F9WUY2	Uncharacterized protein OS=Trypanosoma vivax (strain Y486) OX=1055687 GN=TvY486_0042870 PE=4 SV=1	16	5	5	5	17.44	43	6.55
G0U352	Enriched in surface-labeled proteome protein 9 OS=Trypanosoma vivax (strain Y486) OX=1055687 GN=TVY486_0905280 PE=4 SV=1	7	4	4	4	9.1	61.2	5.69
F9WR22	Uncharacterized protein OS=Trypanosoma vivax (strain Y486) OX=1055687 GN=TvY486_0027620 PE=4 SV=1	10	4	3	1	13.87	43	6.47
F9WVM3	65 kDa invariant surface glycoprotein OS=Trypanosoma vivax (strain Y486) OX=1055687 GN=TvY486_0045500 PE=4 SV=1	13	4	4	2	11.8	44.4	6.24
F9WUQ7	adenylate cyclase OS=Trypanosoma vivax (strain Y486) OX=1055687 GN=TvY486_0042180 PE=3 SV=1	2	3	2	2	10.17	136.1	7.62
G0TV72	Putative oligosaccharyl transferase subunit (Fragment) OS=Trypanosoma vivax (strain Y486) OX=1055687 GN=TVY486_0500470 PE=3 SV=1	6	3	3	1	6.75	58.4	9.35
G0TT75	Nodulin-like domain-containing protein (Fragment) OS=Trypanosoma vivax (strain Y486) OX=1055687 GN=TVY486_0303320 PE=4 SV=1	8	2	2	2	5.46	40	9
F9WKA3	Uncharacterized protein OS=Trypanosoma vivax (strain Y486) OX=1055687 GN=TvY486_0005500 PE=4 SV=1	17	2	2	2	5.66	31.8	4.91
F9WN04	Invariant surface glycoprotein OS=Trypanosoma vivax (strain Y486) OX=1055687 GN=TvY486_0016290 PE=4 SV=1	5	2	1	1	6.14	37.9	6.89
F9WP77	Uncharacterized protein OS=Trypanosoma vivax (strain Y486) OX=1055687 GN=TvY486_0020520 PE=4 SV=1	8	2	2	1	7.11	42.9	6.2
G0TT88	Transmembrane 9 superfamily member OS=Trypanosoma vivax (strain Y486) OX=1055687 GN=TVY486_0303450 PE=3 SV=1	3	2	2	2	4.34	72.9	7.2
G0U4J3	26S proteasome regulatory subunit OS=Trypanosoma vivax (strain Y486) OX=1055687 GN=TVY486_1014000 PE=4 SV=1	7	2	2	2	7.01	42	6.21
G0U613	Putative NADH-dependent fumarate reductase OS=Trypanosoma vivax (strain Y486) OX=1055687 GN=TVY486_1003670 PE=4 SV=1	2	2	2	2	4.29	136.7	7.66
G0TZU1	H(+)-exporting diphosphatase OS=Trypanosoma vivax (strain Y486) OX=1055687 GN=TVY486_0807260 PE=3 SV=1	4	2	2	2	5.84	86.4	5.25
G0TTT4	ER membrane protein complex subunit 1 OS=Trypanosoma vivax (strain Y486) OX=1055687 GN=TVY486_0400300 PE=3 SV=1	4	2	2	2	5.72	89.3	7.52
G0U6X6	Uncharacterized protein OS=Trypanosoma vivax (strain Y486) OX=1055687 GN=TVY486_1006800 PE=4 SV=1	5	1	1	1	3.1	34.1	8.29
G0U3U7	Uncharacterized protein (Fragment) OS=Trypanosoma vivax (strain Y486) OX=1055687 GN=TVY486_0900100 PE=4 SV=1	2	1	1	1	2.04	58.6	7.01
G0TTX6	Putative serine-palmitoyl-CoA transferase (Fragment) OS=Trypanosoma vivax (strain Y486) OX=1055687 GN=TVY486_0400740 PE=4 SV=1	14	1	1	1	2.87	11.3	10.1
G0U2W6	Putative chaperone protein DNAj OS=Trypanosoma vivax (strain Y486) OX=1055687 GN=TVY486_0904410 PE=4 SV=1	2	1	1	1	2.16	56.7	8.91
G0UB51	GPI ethanolamine phosphate transferase 3 OS=Trypanosoma vivax (strain Y486) OX=1055687 GN=TVY486_1105220 PE=3 SV=1	1	1	1	1	1.99	90.8	7.47
G0U4F4	Putative aquaporin 3 OS=Trypanosoma vivax (strain Y486) OX=1055687 GN=TVY486_1013610 PE=3 SV=1	4	1	1	1	3.31	31.8	6.38
G0U3T4	Putative calcium motive P-type ATPase OS=Trypanosoma vivax (strain Y486) OX=1055687 GN=TVY486_0907640 PE=4 SV=1	1	1	1	1	2.86	114.9	6.39
G0TTH3	Putative signal peptide peptidase OS=Trypanosoma vivax (strain Y486) OX=1055687 GN=TVY486_0304270 PE=3 SV=1	4	1	1	1	3.73	38.6	5.33
F9WSV1	Uncharacterized protein OS=Trypanosoma vivax (strain Y486) OX=1055687 GN=TvY486_0034990 PE=4 SV=1	2	1	1	1	2.1	41.3	7.17
F9WMY4	Uncharacterized protein OS=Trypanosoma vivax (strain Y486) OX=1055687 GN=TvY486_0016050 PE=4 SV=1	2	1	1	1	2.35	69.7	8.38
G0U6B2	Eukaryotic translation initiation factor 3 subunit L OS=Trypanosoma vivax (strain Y486) OX=1055687 GN=TVY486_1004660 PE=4 SV=1	3	1	1	1	3.55	56.2	8.47
F9WPL8	Fucosyltransferase OS=Trypanosoma vivax (strain Y486) OX=1055687 GN=TvY486_0021930 PE=3 SV=1	3	1	1	1	2.8	48	7.27
G0UD80	Putative intergrin alpha chain protein OS=Trypanosoma vivax (strain Y486) OX=1055687 GN=TVY486_1112750 PE=3 SV=1	2	1	1	1	2.39	67.9	6.95
G0TUX6	Putative metal-ion transporter OS=Trypanosoma vivax (strain Y486) OX=1055687 GN=TVY486_0404310 PE=3 SV=1	3	1	1	1	3.04	46.7	6.1
G0TVZ6	Endonuclease/exonuclease/phosphatase domain-containing protein OS=Trypanosoma vivax (strain Y486) OX=1055687 GN=TVY486_0503130 PE=3 SV=1	2	1	1	1	2.81	68.9	6.93
G0U4G0	Putative phosphatidic acid phosphatase protein OS=Trypanosoma vivax (strain Y486) OX=1055687 GN=TVY486_1013670 PE=3 SV=1	3	1	1	1	2.07	36.5	9.01
G0U990	Putative GPI transamidase component, Tta1 (Fragment) OS=Trypanosoma vivax (strain Y486) OX=1055687 GN=TVY486_1116590 PE=4 SV=1	4	1	1	1	3.03	39.3	7.06
G0UAU8	C3H1-type domain-containing protein OS=Trypanosoma vivax (strain Y486) OX=1055687 GN=TVY486_1104190 PE=4 SV=1	2	1	1	1	3.15	89.8	5.78
G0UC72	Carbonic anhydrase-like protein OS=Trypanosoma vivax (strain Y486) OX=1055687 GN=TVY486_1109040 PE=4 SV=1	3	1	1	1	1.99	46.3	8.22
G0TVW9	Calcium-transporting ATPase OS=Trypanosoma vivax (strain Y486) OX=1055687 GN=TVY486_0502870 PE=3 SV=1	1	1	1	1	2.56	109.5	6.55
G0U000	EF-hand domain-containing protein OS=Trypanosoma vivax (strain Y486) OX=1055687 GN=TVY486_0800030 PE=4 SV=1	3	1	1	1	3.28	65	6.55
G0U4K9	J domain-containing protein OS=Trypanosoma vivax (strain Y486) OX=1055687 GN=TVY486_1014160 PE=4 SV=1	3	1	1	1	2.81	44.6	6.6
G0U4E1	Putative phosphatidic acid phosphatase OS=Trypanosoma vivax (strain Y486) OX=1055687 GN=TVY486_1013480 PE=3 SV=1	4	1	1	1	2.81	36.6	9.66
G0TVC0	V-type proton ATPase subunit a OS=Trypanosoma vivax (strain Y486) OX=1055687 GN=TVY486_0500950 PE=3 SV=1	1	1	1	1	2.99	77	5.87
